# Supplementary material for: Retinal Proteomic Alterations and Combined Transcriptomic-Proteomic Analysis in the Early Stages of Progression of a Mouse Model of X-Linked Retinoschisis
Source: Cells. 2022 Jul 8;11(14):2150. doi: 10.3390/cells11142150 (PMC9321393; doi:10.3390/cells11142150)
Supplement: Supplementary file 1 [file cells-11-02150-s001.zip]

Archive with 3 entries (3 files):
- Figures S1.pdf
- Table S1 Quantitative proteomic profiling of the retinas in XLRS mouse model.xlsx
- Table S2 Summary of the functional analysis of the differentially expressed proteins.xlsx
