# Supplementary material for: Retinal Proteomic Alterations and Combined Transcriptomic-Proteomic Analysis in the Early Stages of Progression of a Mouse Model of X-Linked Retinoschisis
Source: Cells. 2022 Jul 8;11(14):2150. doi: 10.3390/cells11142150 (PMC9321393; doi:10.3390/cells11142150)
Supplement: Supplementary file 1 [file cells-11-02150-s001.zip › Table S1 Quantitative proteomic profiling of the retinas in XLRS mouse model.xlsx]

## Sheet: P15-quantified proteins
SYMBOL	P15 WT Mean	P15 Rs1 KO Mean	P15 pvalue	P15 logFC	P15 WT-1	P15 WT-2	P15 WT-3	P15 WT-4	P15 KO-1	P15 KO-2	P15 KO-3	P15 KO-4
Tmpo	17.1155	16.9193	0.557583	-0.196256	17.1726	17.1788	17.5734	16.5374	16.9831	17.1011	17.3929	16.2
Dync1h1	21.852	22.0434	0.363371	0.1914	21.4448	21.9858	22.0208	21.9568	22.1518	22.1345	22.1334	21.7541
Ttn	14.6057	14.0458	0.696378	-0.559843	18.2532	13.3137	13.7149	13.1409	12.5698	13.0489	13.6088	16.9558
Macf1	17.9759	17.8831	0.752066	-0.0928381	17.3135	18.2224	18.6001	17.7678	17.9708	17.8093	18.0097	17.7426
Sptan1	21.9383	21.9328	0.975724	-0.00552232	22.1697	21.9755	21.6891	21.9188	21.9551	22.0373	22.0505	21.6882
Sptbn1	20.4342	20.2551	0.45039	-0.179045	20.7109	20.722	19.8735	20.4303	20.1614	20.3626	20.1459	20.3506
Map1b	22.9186	22.6809	0.501722	-0.237646	22.0606	23.1329	23.5059	22.9748	22.7395	23.1582	22.4379	22.388
Ank2	18.8679	18.9585	0.797348	0.0906204	19.21	18.6242	18.2633	19.3741	18.9464	18.9826	19.5631	18.342
Syne2	15.9706	16.0052	0.92707	0.0345541	15.5534	15.7257	16.178	16.4253	16.5013	16.6465	15.3179	15.555
Cltc	23.1503	23.0661	0.650179	-0.084167	22.8975	23.073	23.4714	23.1591	23.0907	23.2238	23.0114	22.9385
Plec	18.2423	18.2586	0.977607	0.0163197	19.8218	17.8356	17.7133	17.5986	17.7028	17.6953	19.0326	18.6039
Myh1	17.7539	16.904	0.714653	-0.84989	23.7998	15.2121	16.1738	15.8299	14.8181	15.1833	16.0805	21.5341
Tuba1a	19.5724	20.531	0.264928	0.958641	20.5327	19.037	19.1847	19.5352	20.1678	18.7524	22.7813	20.4227
Prpf8	19.8753	20.1011	0.62866	0.225817	19.2147	20.1181	20.0876	20.0808	20.466	21.0625	19.0134	19.8625
Pkm	27.1394	26.8229	0.240048	-0.31654	26.7642	27.2582	27.4177	27.1176	26.8775	27.2857	26.7956	26.3327
Snrnp200	20.2369	20.4258	0.35643	0.188979	19.9254	20.2803	20.2788	20.4629	20.6365	20.5838	20.163	20.32
Myh10	19.6365	19.6746	0.810177	0.0380892	19.8236	19.6498	19.5901	19.4826	19.6213	19.601	19.8051	19.671
Fasn	19.947	20.1769	0.278055	0.229834	19.6259	19.9385	20.1489	20.0749	20.0115	20.0942	20.5275	20.0742
Syne1	13.75	14.5856	0.172054	0.83563	12.0064	14.2175	14.2249	14.5511	14.8047	15.0083	14.3532	14.1762
Tubb5	25.6338	25.5064	0.668326	-0.127331	25.1831	25.4372	26.2826	25.6322	25.4861	25.9119	25.5387	25.089
Dmxl2	17.561	17.3722	0.653939	-0.188842	16.4316	17.9473	17.8423	18.023	17.772	16.7572	17.383	17.5765
Flna	18.364	18.3238	0.910484	-0.0401786	19.1038	17.743	18.4168	18.1922	17.7118	18.2655	18.5364	18.7814
Col12a1	17.683	17.4879	0.927329	-0.195122	23.3127	15.398	16.8643	15.1571	15.7901	16.7029	15.8497	21.6089
Tln2	17.8893	17.7446	0.444362	-0.144654	17.852	17.7443	18.1706	17.7902	17.4761	17.9299	17.8224	17.75
Huwe1	18.5875	18.7772	0.331877	0.189702	18.4819	18.7702	18.2907	18.807	18.8458	18.8191	18.8834	18.5602
Ubr4	17.0055	17.1637	0.388472	0.158133	16.9495	16.8877	17.0669	17.118	17.3046	16.9873	17.4087	16.954
Eno1	26.0653	25.6084	0.194081	-0.456931	25.4906	25.863	26.9245	25.9831	25.7285	25.7917	25.7144	25.1989
Myh9	19.5211	19.4169	0.621972	-0.104203	19.8429	19.2549	19.638	19.3487	19.1339	19.45	19.4108	19.6731
Ranbp2	18.2113	18.3504	0.434118	0.139055	18.0016	18.2265	18.1314	18.4857	18.2075	18.3249	18.4732	18.3959
Lrp1	18.9283	18.678	0.289491	-0.2503	19.3782	18.5729	18.9945	18.7678	18.4252	18.7988	18.6145	18.8737
Hsp90aa1	25.2388	25.1023	0.607007	-0.13647	24.6862	25.4301	25.6052	25.2338	25.0738	25.5116	25.0103	24.8136
Sag	26.0274	25.8261	0.276904	-0.201284	25.9246	26.1801	25.9377	26.0672	25.9046	26.025	25.8541	25.5208
Top2b	21.172	21.5188	0.324979	0.346854	20.8355	21.7963	20.4121	21.6441	21.3927	21.8253	21.401	21.4565
Uba1	23.4493	23.3661	0.705899	-0.0831347	23.0579	23.4545	23.8352	23.4494	23.4324	23.3742	23.5699	23.0879
Crocc	20.9523	20.5144	0.151942	-0.437903	20.5923	21.0292	21.3212	20.8666	20.8334	20.9837	20.0913	20.1493
Atp1a3	23.9042	24.136	0.405018	0.23185	23.3271	24.0319	24.2156	24.0421	24.2329	24.55	24.0047	23.7566
Gapdh	23.0572	24.1881	0.105246	1.13086	24.2056	23.3565	21.2333	23.4335	24.2783	23.5107	24.7932	24.1702
Gcn1	17.8747	18.1173	0.202341	0.242658	17.9703	17.8035	17.8461	17.8789	17.9096	17.984	18.4623	18.1135
Hspa8	25.3994	25.4159	0.934967	0.0165528	25.1617	25.4665	25.7528	25.2164	25.368	25.5126	25.6051	25.178
Map2	21.3209	21.1736	0.791662	-0.14729	19.8046	21.7	22.2136	21.5654	21.3448	21.853	20.9989	20.4976
Vcp	23.9778	23.8016	0.400819	-0.176201	23.6844	23.942	24.4162	23.8687	23.7271	23.9301	23.8752	23.6741
Cnot1	17.8451	18.0741	0.292739	0.229063	17.4707	18.0675	17.7844	18.0576	18.3342	18.045	18.0842	17.8331
Actg1	14.0165	13.8346	0.37912	-0.181945	14.0864	14.1208	13.6435	14.2153	14.0865	13.7686	13.6071	13.876
Myh14	17.5752	17.558	0.95362	-0.0171073	18.0646	17.0516	17.8573	17.3271	17.6785	17.0577	17.7462	17.7497
Chd4	18.2519	19.0015	0.0202507	0.749579	18.2733	18.4409	17.863	18.4303	18.6591	18.6595	19.5409	19.1463
Dync2h1	16.68	17.182	0.0534564	0.501966	16.7104	16.9123	16.18	16.9173	16.9621	17.34	17.3683	17.0575
Ckap5	17.3315	18.0021	0.219932	0.670582	17.8134	17.9525	15.7035	17.8566	17.95	17.9809	18.3053	17.7722
Map1a	19.964	20.2842	0.0953351	0.320228	19.6907	19.916	20.2451	20.004	20.3178	20.2792	20.214	20.3257
Ckb	26.1123	26.0966	0.931837	-0.0156852	25.8662	26.2771	26.225	26.0808	26.1159	26.2977	26.1379	25.8348
Sptb	17.7816	18.0284	0.34705	0.246767	17.9638	17.9149	17.4813	17.7665	17.817	17.6806	18.6318	17.9842
Col1a2	18.2852	17.5141	0.740802	-0.771129	25.1115	16.0804	16.3812	15.5677	16.2238	16.7414	16.0595	21.0315
Tpr	19.291	19.1327	0.49928	-0.158289	19.03	19.198	19.7376	19.1983	19.1529	19.5023	18.9807	18.8948
Lrpprc	19.7787	19.5835	0.385626	-0.195187	19.5414	19.5984	20.3021	19.6731	19.7414	19.635	19.5157	19.4421
Usp9x	18.3552	18.7497	0.231609	0.394542	17.5965	18.4465	18.3945	18.9833	18.6327	18.6749	19.1229	18.5684
Hspg2	17.8758	18.6659	0.426319	0.790055	20.2031	16.8091	17.3182	17.1728	17.2465	17.8753	20.5468	18.9949
Tln1	17.7835	17.9793	0.595503	0.195732	18.763	17.2326	17.3532	17.7853	18.0856	17.5849	18.2381	18.0086
Myh3	18.0202	17.3791	0.708309	-0.641081	21.9427	16.2403	17.8365	16.061	15.4593	16.0048	16.8862	21.166
Acaca	17.5234	17.6698	0.620778	0.146456	17.1165	17.0627	18.066	17.8483	17.7679	17.6268	17.9559	17.3287
Epb41l2	23.3858	23.2523	0.439344	-0.133553	23.1734	23.6347	23.3248	23.4105	23.1507	23.2037	23.2828	23.372
Nbea	18.0688	18.3664	0.347771	0.297614	17.3233	18.214	17.9618	18.776	18.3621	18.4922	18.2927	18.3186
Copa	19.8194	20.1327	0.124223	0.313315	19.7405	19.7532	19.7535	20.0304	20.3136	19.8313	20.3465	20.0394
Numa1	17.0568	17.7406	0.0276718	0.683789	17.1522	17.148	17.5126	16.4144	17.6338	17.5607	17.8393	17.9286
Eprs	19.8251	20.254	0.118729	0.428929	19.1593	19.9754	20.0812	20.0845	20.0675	20.2212	20.3812	20.3461
Rbp3	22.3234	21.3958	0.00725287	-0.927602	22.2516	21.9616	22.4763	22.6041	21.893	21.499	21.3033	20.8879
Abca4	17.2291	17.2352	0.986415	0.00610227	17.3889	18.014	16.2762	17.2373	17.385	17.2803	17.0457	17.23
Dpysl2	25.5342	25.1609	0.23001	-0.373269	24.9775	25.4684	26.2521	25.4386	25.3028	25.4186	25.0056	24.9167
Gdi1	24.5083	24.2836	0.428305	-0.224703	23.912	24.5499	25.0059	24.5655	24.3938	24.6096	24.1924	23.9386
Fbn1	17.6232	17.6765	0.969916	0.0532381	20.73	16.2105	16.6235	16.9289	15.4359	16.6427	17.8132	20.8142
Dhx9	21.1823	21.4695	0.358349	0.287217	20.7911	21.6005	20.6306	21.7071	21.658	21.6907	21.2971	21.2323
Sf3b1	20.5475	20.6699	0.529823	0.122337	20.2213	20.7631	20.6192	20.5865	20.8016	20.8498	20.5555	20.4726
Smchd1	18.8874	18.455	0.340039	-0.432449	17.9908	18.2258	19.6956	19.6376	18.6121	18.601	18.2189	18.388
Ddb1	21.7898	21.737	0.812667	-0.0528044	21.4702	21.7008	22.285	21.7032	21.7287	21.9512	21.7239	21.5442
Dctn1	20.1891	20.1153	0.722553	-0.0738016	19.8009	20.1701	20.5278	20.2574	20.2191	20.2794	20.0282	19.9343
Col1a1	19.1258	19.0346	0.978018	-0.0911983	27.7643	16.2176	16.0255	16.4959	16.4759	16.8069	17.0357	25.82
Hnrnpu	23.7954	23.6536	0.57575	-0.141822	23.2932	23.88	24.1158	23.8926	23.8485	23.9449	23.2851	23.5358
Eef2	23.3641	23.6025	0.30322	0.238427	23.3567	23.3317	23.4121	23.3557	23.4344	23.3985	24.1823	23.3947
Cadps	20.4424	20.4051	0.875921	-0.0372843	19.9799	20.7125	20.4846	20.5924	20.5144	20.7592	20.1858	20.161
Acly	21.5085	21.4486	0.747069	-0.0599692	21.1894	21.6921	21.5326	21.62	21.4815	21.6486	21.3885	21.2756
Ipo5	19.1736	20.164	0.0714505	0.990311	18.7343	19.2165	19.4335	19.3103	20.3095	19.9545	21.404	18.9879
Pde6a	21.4104	22.1127	0.208118	0.702321	21.5678	21.9476	21.9765	20.1498	22.5432	22.87	21.247	21.7907
Bsn	16.2379	16.2059	0.926494	-0.0320192	15.6782	16.5505	16.5252	16.1979	15.9719	16.5892	16.7572	15.5054
Cand1	21.8775	21.7391	0.524613	-0.138351	21.4665	21.795	22.1836	22.0648	21.9034	21.8752	21.5785	21.5995
Myo5a	18.655	18.7694	0.580644	0.114357	18.4322	18.4797	18.8567	18.8516	18.906	19.0409	18.5503	18.5804
Hsp90b1	24.6237	24.3447	0.225759	-0.27896	24.5479	24.4887	25.0539	24.4042	24.2867	24.6834	24.2741	24.1346
Dnm1	22.2336	22.1757	0.780562	-0.0579182	21.9266	22.4102	22.3074	22.2901	22.4213	22.3912	21.9876	21.9025
Mtor	18.248	17.888	0.121786	-0.360051	17.9685	18.351	18.3942	18.2784	17.6137	17.6306	18.1585	18.1492
Actn4	19.9722	19.551	0.0777215	-0.421209	20.1296	19.6539	20.3579	19.7473	19.5152	19.753	19.3874	19.5483
Synj1	20.6538	20.6766	0.926894	0.0228152	20.1372	20.8127	20.748	20.9173	20.8413	20.9758	20.5736	20.3157
Ap1b1	20.8342	20.5857	0.434393	-0.24855	20.6299	20.9474	20.8933	20.8662	19.7046	21.0281	20.9037	20.7063
Gtf3c1	16.9155	17.5519	0.0558926	0.636316	16.4753	16.89	16.6414	17.6555	17.5212	17.4884	17.8781	17.3198
Vim	24.8152	24.6041	0.513012	-0.211045	25.4857	24.5997	24.8709	24.3043	24.4411	24.9058	24.9348	24.1347
Pitpnm1	20.5591	20.2783	0.345722	-0.28086	20.0375	20.563	20.9147	20.7213	20.5547	20.6653	20.1432	19.75
Flnb	17.8157	17.6145	0.626433	-0.201259	18.9011	17.5598	17.3432	17.4589	17.6382	17.0271	17.6749	18.1177
Eftud2	21.9196	21.6333	0.330885	-0.28634	21.2615	21.9081	22.5175	21.9913	21.7089	21.881	21.4543	21.4889
Pfas	19.4678	19.6902	0.531664	0.222413	18.6208	19.2622	19.827	20.161	19.9382	19.839	19.5076	19.4758
Npepps	21.9717	21.8134	0.502633	-0.158302	21.5173	22.293	22.2048	21.8717	21.8372	22.0046	21.9062	21.5056
Tdrd7	17.7965	18.2251	0.0774019	0.428635	17.5935	17.636	17.7945	18.1619	18.133	18.2205	18.592	17.9549
Xpo1	17.4488	18.2407	0.32648	0.791884	17.9752	16.9915	16.3371	18.4916	19.3599	16.6347	19.4713	17.497
Smarca5	18.5634	18.8445	0.284926	0.281109	18.3193	18.9892	18.1692	18.7759	18.5436	18.7252	19.1663	18.9431
Copb1	20.5803	19.2606	0.319066	-1.31978	19.0459	19.0083	24.7878	19.4793	19.4237	19.2711	19.406	18.9415
Atp5f1a	24.5538	24.4046	0.372564	-0.149187	24.7168	24.5955	24.4404	24.4627	24.4373	24.5773	24.3595	24.2444
Eef1a1	22.9275	23.5185	0.213624	0.590984	23.5947	22.9679	21.8396	23.3078	23.3461	22.9095	24.2491	23.5692
Aco2	23.6295	23.3469	0.142496	-0.282603	23.7797	23.68	23.69	23.3684	23.3109	23.583	23.1593	23.3344
Uggt1	19.3847	19.2955	0.541773	-0.0891407	19.3798	19.3819	19.3	19.477	19.2908	19.3005	19.2315	19.3594
Nsf	22.8401	22.594	0.354552	-0.24613	22.3613	22.9918	23.1904	22.817	22.7654	22.9728	22.3322	22.3056
Col14a1	17.8369	18.1105	0.892383	0.273626	23.5958	15.9742	16.1993	15.5783	17.5901	17.6019	15.9371	21.3131
Sf3b3	21.9491	21.7284	0.402319	-0.2207	21.3956	21.9919	22.4979	21.9108	21.7511	21.9518	21.6341	21.5764
Tkt	24.1633	23.9499	0.440842	-0.213382	23.6418	24.13	24.6765	24.2048	23.9027	24.1758	24.1726	23.5484
Afdn	17.9555	18.387	0.0648335	0.431416	17.8562	17.9248	18.0549	17.9863	18.0948	18.5652	18.7654	18.1225
Lmnb1	25.0348	24.5888	0.163536	-0.446001	24.7338	24.9186	25.6295	24.8573	24.6863	25.1324	24.4088	24.1277
Upf1	19.7205	20.0353	0.48526	0.314817	19.6764	20.0874	18.7317	20.3865	20.3821	20.2811	20.3329	19.1452
Hspa4	21.8603	21.8507	0.961357	-0.00955517	21.4598	21.9668	22.0917	21.9229	21.9245	21.9408	21.8994	21.6383
Plxnb2	18.6282	18.3311	0.160895	-0.297123	18.3455	18.4827	19.0233	18.6613	18.3613	18.4145	18.1671	18.3814
Myo6	19.1873	19.4523	0.277209	0.265017	18.839	19.4451	19.3167	19.1485	19.4851	19.6536	19.6897	18.9809
Ganab	22.0725	22.0909	0.919	0.0183609	21.9559	21.9166	22.3601	22.0576	22.0563	22.2284	22.1992	21.8797
Aldoa	22.2449	21.8574	0.142316	-0.387536	21.9313	22.2419	22.7207	22.0857	22.093	22.077	21.477	21.7824
Ap2a2	21.0364	21.0544	0.918455	0.017972	20.8412	20.9395	21.3157	21.0493	21.0059	21.1908	20.9091	21.1119
Ogdh	20.8091	20.9797	0.499743	0.170605	21.1034	20.7211	20.2616	21.1502	21.1501	21.0284	20.6905	21.0498
Gnb1	24.1439	23.865	0.300851	-0.27885	23.6345	24.2691	24.4485	24.2234	24.1266	24.162	23.6992	23.4722
Tjp1	18.9843	19.1739	0.254068	0.189597	18.9334	19.1027	19.0626	18.8385	19.1205	19.271	19.28	19.0242
Pclo	15.9123	15.5896	0.407362	-0.322752	15.0103	15.8697	16.5776	16.1916	15.616	15.5412	15.0942	16.1068
Matr3	22.9747	22.8958	0.757057	-0.0788922	22.4161	23.0632	23.2472	23.1721	23.2374	23.0087	22.6252	22.7119
Hk1	22.2991	21.9459	0.264555	-0.353187	21.9069	22.4272	22.4944	22.3681	22.1836	22.5865	21.5726	21.4411
Wdr7	18.807	18.6528	0.519155	-0.15421	18.4728	18.6594	19.0291	19.0666	19.0017	18.8031	18.4979	18.3084
Myo18a	16.6009	16.8488	0.24023	0.247878	16.7702	16.7121	16.1469	16.7745	16.7322	16.9731	16.9103	16.7797
Psmd1	19.7749	19.4126	0.184968	-0.362336	19.2133	19.7831	20.3449	19.7584	19.4856	19.5133	19.4316	19.2198
Ldha	26.0066	25.9117	0.699122	-0.094931	25.6451	26.096	26.3811	25.9043	25.905	26.2367	26.0278	25.4772
Ecpas	16.0574	16.4909	0.217522	0.433446	15.6052	15.4122	16.6345	16.5779	16.5959	16.736	16.289	16.3425
Atp6v1a	23.5674	23.2899	0.31696	-0.277549	23.0413	23.5716	24.0958	23.5611	23.396	23.6199	23.1219	23.0217
Pgk1	25.2633	24.9962	0.254497	-0.267027	24.8063	25.4511	25.554	25.2417	25.1304	25.1511	25.0019	24.7015
Cad	18.4215	18.6793	0.328723	0.25779	18.0716	18.1445	18.8078	18.662	18.4508	18.54	19.1222	18.6042
Stxbp1	23.6927	23.5289	0.421185	-0.163859	23.3829	23.9245	23.789	23.6746	23.5888	23.8122	23.3728	23.3417
Iars	17.4998	18.925	0.0108818	1.42522	18.5004	16.9831	17.8746	16.641	18.5067	18.6699	19.2134	19.3099
Rtn4	20.776	20.7824	0.984273	0.00641375	19.934	20.6828	21.2433	21.2439	20.9496	20.5932	20.6227	20.9643
Tp53bp1	18.4952	18.412	0.749254	-0.0831428	18.0427	18.3218	19.1224	18.4938	18.4109	18.6003	18.2037	18.4332
Dmd	15.4417	15.4195	0.939821	-0.0222844	15.689	15.6497	15.0619	15.3664	14.7272	15.3983	15.6975	15.8548
Tnr	20.2604	19.5188	0.0876097	-0.741571	19.4084	20.394	21.0712	20.168	19.535	20.1202	19.0988	19.3213
Atp5f1b	26.5861	26.0345	0.0696762	-0.551652	26.4126	26.4482	27.1442	26.3396	26.1495	26.4861	25.7875	25.715
Prep	21.1681	21.0923	0.709318	-0.0758593	20.8066	21.1967	21.5127	21.1565	21.1401	21.2256	21.1339	20.8695
Ap3d1	19.5577	19.9862	0.0640495	0.428563	19.6155	19.4967	19.291	19.8274	19.7646	19.8624	20.3378	19.98
Pygm	20.511	20.7359	0.174767	0.22493	20.5936	20.4431	20.5137	20.4936	20.7202	20.542	20.8764	20.8051
Ddx46	20.0541	19.9944	0.789379	-0.0596732	19.655	20.1207	20.1863	20.2544	20.0929	20.34	19.7794	19.7653
Usp7	18.5074	18.3909	0.504561	-0.116516	18.2092	18.6397	18.5163	18.6643	18.3389	18.4948	18.3051	18.4247
Crmp1	21.8346	22.1682	0.0858542	0.333525	21.5775	21.8182	21.814	22.1289	22.2552	22.074	22.1592	22.1842
Vars	19.7387	20.0489	0.0763635	0.310133	19.6377	19.8973	19.6519	19.768	20.0705	19.9212	20.1857	20.0181
Smc3	20.9061	20.5455	0.176928	-0.360631	20.5154	20.7792	21.4235	20.9065	20.7017	20.8341	20.3552	20.2909
Arfgef1	16.2794	16.5715	0.700023	0.29215	16.1054	18.4547	15.3338	15.2237	17.4638	15.9191	16.2457	16.6575
Ccar2	20.8698	20.9425	0.683876	0.072648	20.5961	20.8261	20.9409	21.1162	21.0559	21.0189	20.8777	20.8174
Ncam1	23.8347	23.7999	0.891347	-0.034781	23.2132	24.0249	24.1009	23.9997	23.7735	24.0825	23.535	23.8086
Copb2	19.6865	19.6925	0.982165	0.00597921	19.9861	19.4503	19.7229	19.5865	19.9693	19.2243	20.1757	19.4004
Pds5b	18.5667	18.9499	0.193951	0.383275	18.5473	18.8237	17.9108	18.9849	18.6876	19.2796	18.8479	18.9847
Atp2a2	19.9083	20.0173	0.53727	0.108972	19.9023	19.9927	19.6463	20.092	20.0263	19.8734	20.1985	19.9709
Pi4ka	18.5565	18.7395	0.362289	0.183003	18.4915	18.7196	18.2908	18.7241	18.9453	18.9073	18.4837	18.6218
Myh8	18.1974	17.5955	0.724439	-0.601935	22.2394	17.3294	18.0377	15.1834	16.7096	16.3935	16.2193	21.0597
Glg1	19.1334	19.2243	0.574722	0.09085	18.9786	19.1017	19.0801	19.3732	19.2995	19.1841	19.2399	19.1735
Supt6h	17.3987	17.8286	0.0918014	0.429908	17.6099	16.8515	17.5793	17.5539	17.9535	17.9137	17.895	17.552
Hnrnpa2b1	24.4131	23.8921	0.120124	-0.520977	24.4251	24.3535	24.9138	23.9598	23.9793	24.446	23.8357	23.3073
Crybb3	18.4159	21.0085	0.260397	2.59258	19.9571	17.816	18.2246	17.666	18.8255	18.4467	28.1532	18.6088
Iqgap1	17.2387	17.4904	0.494159	0.251673	18.1685	16.7779	16.9022	17.1063	17.0949	17.286	17.6081	17.9725
Trim28	22.3552	22.6812	0.292903	0.326002	21.7045	22.7598	22.1225	22.834	22.6819	22.9538	22.7002	22.3889
Ogt	18.3068	18.1044	0.45438	-0.202419	17.8671	18.0404	18.9077	18.412	18.069	18.3965	17.9674	17.9847
Dnmt3a	20.4056	21.101	0.077594	0.695393	20.9786	20.4784	19.8719	20.2937	20.3894	21.7501	21.1206	21.1441
Cryaa	16.3917	19.0782	0.238123	2.68651	16.998	16.0025	16.6156	15.9505	16.4179	17.3263	26.2134	16.3551
Kif5c	18.4047	18.4737	0.789501	0.06906	17.8595	18.4957	18.8746	18.3888	18.693	18.1348	18.5019	18.5651
Clasp2	18.7015	18.6375	0.774485	-0.0639423	18.7133	18.8281	18.3247	18.9397	18.7799	18.8666	18.2391	18.6645
Map6	20.6855	20.6564	0.920792	-0.0290765	20.1635	20.8211	20.9469	20.8105	20.8357	21.2066	20.2733	20.3101
Kif1a	19.0172	19.0125	0.988246	-0.00471356	18.491	19.1436	19.2048	19.2294	19.2024	19.1516	19.4576	18.2385
Polr2a	18.0885	18.0008	0.684522	-0.0876982	18.0138	18.2874	17.8357	18.2173	18.2885	18.2189	17.6695	17.8264
Nrdc	17.4746	18.0727	0.0673496	0.598067	17.7595	17.8682	16.649	17.6217	18.0831	18.1947	17.971	18.0418
Nup98	16.7633	17.3221	0.240874	0.55883	15.4203	17.2221	16.9735	17.4371	17.1131	17.4403	17.6757	17.0593
Dnm1l	19.6518	19.8039	0.47586	0.152132	19.1846	19.6096	19.9252	19.8878	19.8132	19.8386	19.7021	19.8618
Birc6	16.7945	16.7563	0.865959	-0.0382128	16.4428	16.6329	17.3391	16.7632	16.6907	16.7347	16.8867	16.713
Ap3b2	16.5856	16.9439	0.32842	0.358256	15.6894	17.151	16.5715	16.9307	17.0557	17.0434	17.2168	16.4596
Aars	20.0755	20.2613	0.421055	0.185824	19.5087	20.1259	20.2627	20.4046	20.2825	20.2675	20.2763	20.2189
Ank3	16.164	16.4221	0.35706	0.258143	16.5001	16.4043	15.8802	15.8714	16.2651	16.3827	16.983	16.0577
Gpi	23.5293	22.8832	0.151397	-0.64601	23.0683	23.7352	23.8423	23.4712	23.1901	23.7544	22.7465	21.842
Akap12	17.7759	17.5897	0.756492	-0.186148	19.6594	17.1211	17.2614	17.0615	17.5211	17.4735	17.3605	18.0038
Cyfip2	17.1405	17.5769	0.161865	0.436418	17.3869	17.201	16.4351	17.5389	17.8256	17.4391	17.8078	17.235
Cct2	20.9106	21.1789	0.345604	0.268303	20.9185	21.1197	20.5142	21.09	21.2918	20.5341	21.581	21.3087
Atp2b1	21.6226	21.4298	0.524137	-0.192779	20.9017	22.0659	21.426	22.0969	21.2814	21.5896	21.3846	21.4637
Polr2b	18.1668	18.0159	0.55887	-0.150977	17.7577	18.0628	18.6113	18.2356	18.2463	18.317	17.8289	17.6712
Hspa4l	21.6133	21.5893	0.922069	-0.0239837	21.1194	21.746	21.9164	21.6713	21.63	21.9663	21.4655	21.2952
Srrm2	19.2172	18.9759	0.37727	-0.241355	18.6308	19.3211	19.7146	19.2025	19.1282	19.2033	18.8649	18.7071
Atrx	18.7663	18.755	0.953903	-0.0113148	18.4206	18.6751	19.0615	18.908	18.871	18.6122	18.8472	18.6896
Ppp2r1a	22.2735	22.3934	0.49693	0.119877	22.0263	22.2784	22.4378	22.3516	22.3884	22.3949	22.5793	22.211
Ints1	16.4111	16.5189	0.679564	0.107747	16.1143	16.5588	16.2689	16.7026	16.7744	16.9255	16.3357	16.0401
Edc4	17.5579	17.6823	0.594765	0.124413	17.2627	17.8618	17.7862	17.321	17.6627	17.3063	17.8671	17.8932
Arid1a	17.9205	17.5971	0.474813	-0.323423	17.253	17.4908	19.2054	17.7327	17.6148	18.0266	17.2471	17.4997
Supt5h	19.6414	19.29	0.160137	-0.351349	19.2369	19.7079	20.0903	19.5306	19.5535	19.3817	19.1138	19.1111
Dhx15	21.1715	21.093	0.702917	-0.0784606	20.913	21.2356	21.1988	21.3385	21.4535	21.0346	21.1097	20.7742
Snd1	19.3226	19.4042	0.640934	0.0815676	19.3808	19.418	19.4451	19.0467	19.2921	19.2821	19.4833	19.5593
Tf	20.5773	19.4314	0.0114008	-1.1459	20.3714	21.5032	20.1267	20.3079	19.4923	18.8857	19.8045	19.5431
Nf1	16.194	16.2426	0.889386	0.0485615	16.0935	16.3369	17.0105	15.3352	16.1491	16.4813	16.1858	16.1542
Usp47	17.7581	17.7978	0.866905	0.0396371	17.3723	17.9382	17.8968	17.8253	17.5719	17.9141	18.2161	17.489
Nomo1	19.2632	19.2577	0.971038	-0.00553362	19.1139	19.3885	19.2209	19.3294	19.2093	19.3601	19.2534	19.2079
Ddx5	23.6637	23.6132	0.804069	-0.0504899	23.4127	23.6529	23.9141	23.6751	23.6742	23.9349	23.5183	23.3253
Casz1	18.6766	18.6928	0.935513	0.0162287	18.3472	18.6803	18.7695	18.9092	18.7739	18.9528	18.4664	18.5781
Dnm3	20.2801	20.3653	0.71252	0.0851924	19.7559	20.4779	20.433	20.4537	20.4541	20.6166	20.2226	20.168
Eps15l1	18.2296	18.1167	0.578578	-0.112954	18.2328	18.0106	18.3228	18.3522	18.256	18.4147	18.0367	17.7593
Ddx42	20.2439	20.108	0.556737	-0.13589	19.7535	20.2596	20.6166	20.3459	20.13	20.328	19.8901	20.0839
Smc1a	18.5681	18.8173	0.409483	0.249267	18.0824	18.4723	18.9398	18.7778	19.0178	18.5806	18.3462	19.3246
Acin1	21.1994	21.3167	0.797447	0.11731	19.8571	21.5143	21.8563	21.5698	21.4474	21.7076	21.1147	20.997
Cse1l	19.5083	19.8043	0.229461	0.296012	19.0274	19.6221	19.6274	19.7562	20.0408	19.7562	19.9667	19.4535
Epb41	22.5119	22.321	0.411042	-0.190875	21.9924	22.6288	22.8912	22.5353	22.3008	22.4685	22.1626	22.3523
Anxa6	20.1587	20.0999	0.834562	-0.0587965	20.8454	19.9232	19.7568	20.1097	19.8331	19.9907	20.152	20.4239
Got2	23.6673	23.3529	0.204764	-0.314414	23.6063	23.7044	23.6896	23.669	23.5438	23.8419	22.9215	23.1045
Dpysl4	23.0487	22.9018	0.554178	-0.14685	22.4951	23.1294	23.5406	23.0296	23.0012	23.022	22.8095	22.7746
Tpp2	18.41	18.6031	0.624804	0.193129	17.8772	17.8269	19.1426	18.7933	18.8975	17.9149	18.9292	18.6709
Dpysl3	23.9295	23.9965	0.757163	0.0669105	23.881	23.7291	23.8488	24.2593	24.144	23.5678	24.1428	24.1312
Khsrp	23.197	22.9628	0.419382	-0.234193	22.5193	23.233	23.8321	23.2037	23.0608	23.0599	22.8908	22.84
Slc25a12	20.569	20.4027	0.412489	-0.166319	20.5218	20.8202	20.4742	20.4599	20.5411	20.6902	20.0936	20.2859
Myh7	16.7185	16.987	0.825208	0.268473	19.6315	15.391	16.9908	14.861	16.2537	15.8552	16.4889	19.3503
Htt	16.6602	17.522	0.0695409	0.861824	16.261	17.1879	15.6551	17.5368	17.6387	17.742	17.4671	17.2402
Slc25a4	23.061	20.1771	0.0182227	-2.88389	22.5484	23.3965	23.8916	22.4076	21.1071	22.6394	18.8939	18.0682
Myof	17.4437	17.373	0.750144	-0.0706899	17.7084	17.3434	17.3082	17.415	17.3013	17.672	16.9287	17.5902
Gtf2i	20.8715	20.7019	0.447278	-0.169655	20.649	20.9443	20.8376	21.0553	20.4871	21.1546	20.418	20.7478
Cntn1	18.9261	18.7663	0.414251	-0.159802	18.6606	18.9923	18.9573	19.0943	18.5576	18.9246	18.9951	18.5879
Nedd4	19.9899	20.2333	0.185182	0.243434	19.9521	20.0157	19.9577	20.0341	20.1566	19.9597	20.4834	20.3336
Tcp1	21.7352	21.89	0.363068	0.154754	21.6521	21.8448	21.6711	21.7728	21.8891	21.7175	22.1369	21.8163
Hdlbp	18.5395	18.5261	0.945376	-0.0133357	18.5387	18.2802	18.5473	18.7916	18.7897	18.3709	18.3219	18.622
Pdia3	23.5499	23.3318	0.394135	-0.218138	24.1783	23.4202	23.3447	23.2564	23.2317	23.1776	23.5824	23.3353
Akap9	15.3692	15.5008	0.643206	0.131527	14.9606	15.3863	15.83	15.3	15.6835	15.9926	15.188	15.1391
Hist1h2bp	23.204	19.6783	0.0361905	-3.52572	20.8199	24.5815	25.6052	21.8095	19.1777	22.9717	18.0511	18.5128
Smarcc2	19.9824	19.7491	0.302865	-0.233265	19.6893	19.7712	20.4516	20.0175	19.7466	19.54	19.8232	19.8867
Eif4g3	16.7058	17.1456	0.0825927	0.439767	16.8649	16.7245	16.1552	17.0785	17.2109	17.2114	17.0848	17.0752
Itsn1	16.8298	16.7518	0.764621	-0.0780526	16.3966	16.6028	17.4655	16.8544	16.7228	16.9726	16.6732	16.6384
Hspd1	21.4367	21.5042	0.766377	0.0675686	21.8911	21.5811	21.2303	21.0442	21.5987	21.3116	21.5525	21.5542
Eif3a	19.6271	19.7643	0.455668	0.137255	19.5821	19.4808	19.8183	19.6271	19.6652	19.5184	19.8745	19.9993
Hnrnpl	22.0112	21.8223	0.4554	-0.18892	21.5621	21.9647	22.5516	21.9664	21.8966	22.0681	21.5873	21.737
Madd	18.8447	18.9371	0.655719	0.0923738	18.4994	18.7952	19.2179	18.8662	19.131	18.8451	18.7663	19.0058
Syn1	20.8686	21.2165	0.228001	0.347957	20.4622	21.048	20.8853	21.0788	21.4884	21.5624	20.589	21.2263
Xpo5	17.6276	17.5483	0.664899	-0.0792854	17.5716	17.6625	17.7123	17.5639	17.3446	17.3331	17.8402	17.6753
Sart3	19.8807	19.9416	0.749426	0.0608162	19.6022	19.8988	19.9797	20.0424	20.0661	20.0973	19.9673	19.6356
Atp6v1b2	23.2378	23.3061	0.798552	0.0683307	22.7439	23.1869	23.4742	23.5462	23.4281	23.73	23.1515	22.9149
Son	18.8888	18.7839	0.710299	-0.104866	18.3049	18.9723	19.4168	18.8611	18.9259	19.0946	18.6884	18.4268
Psmd2	20.0883	19.8148	0.275472	-0.273513	19.577	20.1253	20.5923	20.0586	19.8461	19.929	19.8643	19.6198
Mia3	18.1755	17.705	0.0879443	-0.470535	17.667	18.3295	18.5358	18.1698	17.3363	17.9081	17.911	17.6646
Thoc2	16.2106	16.7143	0.0549348	0.503735	16.1333	15.9602	16.0394	16.7094	16.5721	16.5647	17.0478	16.6726
Hnrnpm	23.5086	23.4521	0.790991	-0.0565336	23.2317	23.3471	23.9262	23.5295	23.4904	23.6634	23.4493	23.2053
Dip2b	16.5676	15.8986	0.326119	-0.669034	18.6738	16.0933	15.7763	15.7271	15.9998	15.5851	15.9831	16.0264
Aldh1a1	17.4404	19.1713	0.0359696	1.73087	17.6389	17.0894	17.2765	17.7568	18.2275	18.242	21.3903	18.8253
Pde6b	19.7813	19.4969	0.361765	-0.284475	19.3104	19.7889	20.1349	19.891	19.8075	19.9762	19.2957	18.9079
Canx	21.8094	21.8494	0.866716	0.0399964	21.213	22.1415	21.8437	22.0392	21.7718	22.0007	21.7906	21.8342
Cul5	19.2839	19.2015	0.676462	-0.0824272	19.361	18.9989	19.2023	19.5735	19.1513	19.0998	19.0733	19.4816
Ddx1	21.6539	21.8866	0.276615	0.23272	21.511	21.9184	21.2791	21.907	22.0175	21.7832	21.9632	21.7826
Cdc42bpb	16.4648	16.2989	0.600516	-0.165843	15.8223	16.7409	16.6324	16.6636	16.1754	15.8242	16.2882	16.908
Acsl3	19.7633	19.9333	0.424955	0.169989	19.396	19.5804	19.9507	20.1262	19.827	20.0237	19.9011	19.9815
Kpnb1	20.6273	20.716	0.71872	0.0886539	20.5607	20.8525	20.512	20.5841	20.8933	20.6918	21.1336	20.1454
Hnrnpk	25.1719	24.8328	0.177461	-0.339043	24.7712	25.2434	25.4957	25.1772	24.9987	25.147	24.7102	24.4754
Map4	21.4957	21.7233	0.225347	0.227539	21.2671	21.5021	21.7891	21.4247	21.5873	21.8733	21.6831	21.7494
Trip12	17.195	17.2917	0.743373	0.0967191	17.7977	17.3517	16.4719	17.1586	17.1113	17.2085	17.4867	17.3603
Ipo7	18.7354	18.9289	0.34326	0.193524	18.6911	18.8223	18.5753	18.8528	18.8847	18.6832	19.3404	18.8072
Vps35	20.5475	20.3082	0.299131	-0.23931	20.2251	20.5449	20.8644	20.5557	20.3524	20.661	19.977	20.2425
Cul4a	15.8476	16.5033	0.0704637	0.655665	16.1556	15.5199	15.6379	16.0772	16.7609	15.7472	17.0677	16.4374
Fyco1	18.661	18.2508	0.347357	-0.410194	18.1921	18.4086	19.84	18.2033	18.5995	18.5751	18.0281	17.8005
Ctnnb1	19.8092	19.6313	0.315735	-0.177899	19.8357	19.6647	20.0929	19.6434	19.6529	19.7372	19.5847	19.5504
Hyou1	19.0615	19.4655	0.200782	0.40399	19.2586	19.3574	18.262	19.3681	19.2122	19.3182	19.7192	19.6125
Opa1	18.1367	17.6215	0.0414946	-0.515249	18.0425	18.2789	18.1004	18.125	17.5509	17.8329	17.1444	17.9576
Crygb	16.4673	18.6229	0.307308	2.1556	18.3341	15.0871	15.9594	16.4887	16.8307	15.7872	25.019	16.8548
Cryab	17.4749	19.9846	0.297935	2.50972	19.675	16.2396	17.6675	16.3175	17.3474	17.6181	27.3086	17.6644
Prrc2c	18.012	18.2826	0.147445	0.270529	17.7875	17.9834	17.9828	18.2945	18.4066	18.2849	18.1602	18.2785
Myo1b	18.407	18.448	0.867025	0.0410409	18.044	18.8844	18.6001	18.0994	18.183	18.4412	18.6168	18.5511
Ktn1	18.9963	19.0732	0.690282	0.076864	18.67	19.0917	19.0499	19.1736	18.7915	19.199	19.1866	19.1155
Cct8	22.8042	22.8116	0.9716	0.00735905	22.4618	22.7973	23.1022	22.8555	22.7499	22.9569	23.0039	22.5355
Alb	23.0935	21.7104	0.0351478	-1.38308	22.9909	24.5474	22.9352	21.9006	21.8196	21.075	22.321	21.6261
Rpn1	21.3982	21.4772	0.591579	0.0789728	21.2995	21.4199	21.3741	21.4993	21.508	21.472	21.4012	21.5275
Gdi2	22.3568	22.6861	0.357413	0.329292	21.3876	22.5306	22.8751	22.6339	22.5555	22.6489	23.045	22.4949
Cct5	21.5143	21.461	0.813671	-0.0532925	20.9945	21.5835	21.8345	21.6446	21.2336	21.5091	21.5906	21.5106
Hcfc1	20.2032	19.7952	0.242213	-0.408044	19.6702	19.8486	20.6999	20.5942	19.7549	20.401	19.4293	19.5955
Thop1	20.5217	20.4917	0.898218	-0.0300705	20.1592	20.3487	20.9023	20.6768	20.7275	20.5982	20.5141	20.127
Actn2	18.2149	17.8571	0.83003	-0.357739	22.4352	17.8177	16.1699	16.4367	16.6778	16.7535	16.7634	21.2339
Got1	22.329	22.39	0.756706	0.0610176	22.0023	22.5355	22.2643	22.514	22.5506	22.4639	22.4117	22.1339
Epb41l3	20.2511	19.755	0.152672	-0.496072	20.0842	20.4486	20.2218	20.2497	20.1077	20.1549	18.8206	19.9367
Crybb2	16.4473	19.3624	0.228255	2.91504	17.8071	15.6642	17.0916	15.2265	16.7299	17.0123	26.7844	16.9229
Ube4b	16.4495	16.1098	0.393985	-0.339754	16.3638	15.874	16.9966	16.5637	16.5433	15.1572	16.55	16.1886
Lars	18.7384	18.998	0.183729	0.259573	18.5759	18.823	18.6211	18.9336	18.9454	18.9018	19.3032	18.8414
Hnrnpul2	22.9142	22.8405	0.697904	-0.0736959	22.6956	22.8866	23.1418	22.9328	22.9471	23.0952	22.6817	22.6381
Trrap	16.2727	16.1151	0.558312	-0.157571	16.7785	16.4439	16.0478	15.8204	16.1607	16.2244	16.3495	15.7258
Immt	21.6912	21.5428	0.484795	-0.148467	21.2841	21.7661	21.9228	21.7918	21.6626	21.7698	21.3637	21.375
Ago2	19.4689	19.6163	0.461628	0.147463	19.3125	19.6746	19.1552	19.7333	19.5552	19.8077	19.5921	19.5104
Eef1g	22.8638	22.9535	0.63482	0.0897482	22.6028	22.8773	22.9539	23.0211	22.9218	22.992	23.2069	22.6935
Hspa5	23.6153	23.4493	0.385332	-0.165947	23.8185	23.5045	23.8078	23.3303	23.2761	23.5981	23.5096	23.4135
Ctnna2	17.075	17.3268	0.189966	0.251722	16.8218	17.2862	17.0531	17.139	17.2007	17.254	17.5784	17.274
Acsl6	20.4371	20.3801	0.804011	-0.0570247	19.9017	20.6259	20.5744	20.6463	20.5523	20.521	20.2893	20.1577
Cct3	22.2422	22.3478	0.59912	0.105547	21.8734	22.4462	22.2333	22.4159	22.3657	22.2554	22.5861	22.1838
Kif5b	19.288	19.405	0.523217	0.116998	19.2659	19.4068	18.9798	19.4997	19.4952	19.353	19.5139	19.258
Hsph1	18.7769	18.8946	0.654614	0.117697	18.5045	18.5363	19.3339	18.7329	18.551	18.7246	19.1692	19.1335
Fn1	17.9964	17.831	0.817266	-0.165383	20.0577	17.4422	17.3946	17.0911	17.2912	17.2179	18.1156	18.6993
Tpi1	24.9119	24.7095	0.370457	-0.202371	24.528	25.0712	25.199	24.8493	24.765	24.9551	24.7351	24.3828
Pabpc1	21.0337	20.4423	0.0483301	-0.591384	20.5625	20.9787	21.6859	20.9075	20.5975	20.3981	20.4997	20.2739
Scrib	17.4728	17.3471	0.512296	-0.125674	17.3873	17.3796	17.8541	17.27	17.4491	17.1886	17.4208	17.3299
Uso1	20.0512	20.0324	0.916474	-0.018822	19.7774	20.1757	20.1696	20.0822	20.1481	20.1801	19.9905	19.8108
Fam120c	19.2117	19.4511	0.217652	0.239359	18.9411	19.2736	19.2996	19.3327	19.527	19.63	19.4793	19.1681
Nup210	17.3568	17.1606	0.357683	-0.196243	17.0083	17.4263	17.6633	17.3293	17.2975	17.3487	17.1045	16.8915
Mybbp1a	17.6573	18.0687	0.0589867	0.411431	17.5942	17.8964	17.3544	17.7843	17.8985	18.1071	18.3003	17.9691
Ndufs1	21.4343	21.172	0.180526	-0.262296	21.4708	21.5086	21.2621	21.4957	21.3257	21.364	20.8306	21.1677
Adnp	18.1971	17.8867	0.180012	-0.310368	17.8227	18.0622	18.6322	18.2712	17.8917	17.9822	17.6812	17.9918
Zfr	18.6953	18.7947	0.583829	0.099389	18.4444	19.0198	18.6136	18.7036	18.681	18.8476	18.8222	18.8281
Tars1	19.8583	19.72	0.510037	-0.13828	19.3912	19.9564	20.0391	20.0465	19.748	19.8921	19.6465	19.5935
Crybb1	16.8395	20.5108	0.174409	3.67128	19.2366	15.2089	17.9302	14.9822	17.7525	18.6634	28.2891	17.338
Dpysl5	20.2566	20.9348	0.0798939	0.678211	20.4737	20.391	20.2294	19.9323	21.9311	20.6816	20.5764	20.5502
Dync1li1	21.7779	21.9213	0.58148	0.143384	21.1449	21.8314	22.2686	21.8666	21.8684	22.0974	21.8446	21.8746
Iars2	18.6271	18.4282	0.2762	-0.198944	18.5938	18.4877	18.7528	18.6741	18.4814	18.6519	18.1461	18.4332
Glul	24.9335	24.4177	0.0793174	-0.515873	24.6044	24.9893	25.1496	24.9908	24.7145	24.8557	24.1819	23.9184
Ap2a1	21.3896	21.3659	0.884787	-0.0237349	21.2749	21.5312	21.2822	21.4701	21.4098	21.5115	21.3703	21.1719
Mdh2	25.2606	24.647	0.0399616	-0.61359	25.087	25.0458	25.7949	25.1147	24.7899	25.0353	24.381	24.3818
Sart1	17.7431	17.6942	0.866664	-0.0488735	17.2143	18.4285	17.5139	17.8158	17.5389	18.0336	17.5959	17.6085
Hnrnpa3	24.1383	23.6396	0.207732	-0.498731	23.4439	24.0138	25.1718	23.9238	23.7816	23.9063	23.3958	23.4747
Nes	16.8684	17.1958	0.310224	0.327313	17.5347	16.7324	16.8633	16.3434	17.3492	17.5104	16.6644	17.259
Usp5	21.0257	20.9677	0.767163	-0.0580226	20.7364	21.0163	21.3845	20.9655	20.918	21.0208	21.1368	20.7951
Lrba	18.7312	18.6687	0.769469	-0.0625218	18.2922	18.8074	18.9598	18.8655	18.58	18.9563	18.6188	18.5198
Gucy2e	19.565	19.3018	0.351663	-0.263179	19.2544	19.7533	19.3091	19.9432	19.8871	18.974	19.2126	19.1335
Slc12a5	21.1299	20.6867	0.338604	-0.443233	20.8437	20.5223	21.591	21.5628	21.4176	20.8286	20.922	19.5786
Arvcf	17.2345	17.9417	0.0626304	0.707205	17.4869	17.322	16.6371	17.4921	17.7445	17.6212	18.7563	17.6449
Eif3b	19.8785	19.9432	0.784633	0.0646756	19.6606	19.6478	20.3884	19.8174	19.8509	19.8203	20.3031	19.7987
Impdh1	21.083	21.4763	0.304659	0.393327	21.3418	21.6112	20.0032	21.3758	21.6968	21.2199	21.5921	21.3965
Ilf3	20.8413	21.1466	0.441388	0.305373	20.307	21.0936	20.3965	21.568	21.4281	21.7602	20.7824	20.6158
Copg1	17.5374	17.5812	0.773451	0.043816	17.5374	17.477	17.6198	17.5154	17.5158	17.5067	17.7655	17.5368
Hsp90ab1	22.5005	22.5474	0.849592	0.046909	22.1191	22.43	23.045	22.408	22.3443	22.4642	22.8804	22.5008
Nup155	18.7791	18.5301	0.165904	-0.248924	18.6655	18.7957	19.0305	18.6247	18.5005	18.6219	18.6059	18.3923
Znf638	16.2203	16.6926	0.237078	0.472328	16.2678	16.8071	15.321	16.4851	16.7213	16.0373	16.9626	17.0491
Calr	22.4792	22.3368	0.366443	-0.142457	22.4673	22.5572	22.4859	22.4066	22.3322	22.518	22.203	22.294
Hspa12a	20.9507	21.063	0.575777	0.112382	20.7698	21.1762	20.6677	21.1889	21.1371	21.2566	20.9229	20.9356
Prpf6	19.1669	19.1881	0.923298	0.0211807	18.6889	19.4233	19.486	19.0694	19.3048	19.1906	19.0858	19.1712
Kdm3b	18.2509	18.3626	0.562685	0.111715	18.0075	18.3147	18.1563	18.5249	18.5503	18.496	18.2328	18.1712
Ndrg1	22.1041	22.9197	0.0167414	0.815541	21.6254	21.8336	22.728	22.2295	22.9602	23.1099	23.0107	22.5979
Gucy1a1	18.6326	19.075	0.169481	0.442408	18.8699	18.6291	17.8902	19.1412	19.1415	19.4055	18.8482	18.9049
Nup214	16.9666	17.2648	0.179924	0.298276	16.7826	16.9492	16.9545	17.1799	17.3694	16.8091	17.4709	17.4099
Abat	20.5285	20.587	0.801721	0.0584913	20.5405	20.8895	20.0081	20.676	20.6785	20.7706	20.5213	20.3776
Pgm1	21.3792	21.2032	0.516451	-0.176044	20.9453	21.3681	21.817	21.3863	21.5558	20.7622	21.4329	21.0617
Nid1	17.2989	17.3051	0.99552	0.00626221	19.4005	16.2868	17.4403	16.0679	15.4696	16.0003	19.6058	18.1447
Gmps	19.5183	19.4783	0.862773	-0.0400523	19.0818	19.7104	19.8752	19.4059	19.5395	19.654	19.5558	19.1638
Relch	17.22	17.0052	0.478019	-0.214781	16.7472	17.3299	17.189	17.6139	17.3734	16.3404	17.0851	17.2219
Vcl	19.2024	19.0042	0.617332	-0.198271	20.371	18.7568	18.7619	18.92	18.9238	18.8111	19.3412	18.9405
Dido1	17.4186	17.454	0.89046	0.0353598	16.9128	17.8088	17.2749	17.6779	17.3801	17.7881	17.4661	17.1816
Nup133	17.024	17.1393	0.722773	0.115306	16.6829	16.693	17.8369	16.8832	17.3264	17.4762	16.6921	17.0626
Rad21	19.8046	19.8185	0.94963	0.0139556	19.3704	19.8517	20.2053	19.791	19.8467	20.041	19.7321	19.6544
Tnpo1	17.0233	17.3914	0.31318	0.368112	17.2495	16.7853	16.2718	17.7864	17.3717	16.9552	17.6162	17.6224
Aak1	18.5456	18.9793	0.0290052	0.433645	18.3795	18.6086	18.7123	18.482	19.1422	19.0543	18.9263	18.7943
Pfkl	21.6006	21.8207	0.277062	0.220048	21.4064	21.8063	21.4169	21.7728	21.9645	21.8766	21.9298	21.5118
Eif4g2	18.6433	18.6009	0.836463	-0.0424064	18.4138	18.8347	18.7095	18.6152	18.5276	18.6503	18.9554	18.2701
P4hb	22.5797	22.1349	0.101538	-0.444737	22.7589	22.301	22.9941	22.2646	22.0448	22.5556	21.9608	21.9786
Usp4	17.8007	17.5998	0.493019	-0.200872	17.741	17.4481	17.9972	18.0163	17.7191	16.9081	18.0779	17.6941
FAM120A	18.2613	18.365	0.553071	0.103718	18.2494	18.1514	18.2531	18.3913	18.3317	18.1186	18.3888	18.6211
Vdac1	23.3271	23.2797	0.827788	-0.0473975	23.4743	23.3752	23.0238	23.4352	23.2776	23.6184	23.3518	22.8711
Nfasc	20.2432	20.3313	0.907289	0.0881683	19.031	19.592	20.7776	21.5721	21.4482	19.1902	19.432	21.2549
Sec16a	16.326	15.6814	0.468369	-0.644606	19.0824	15.1738	14.9388	16.1089	15.6896	15.6322	15.5329	15.8708
Clasp1	18.7999	18.548	0.358316	-0.251882	18.4239	18.9231	19.0829	18.7695	18.0035	19.0022	18.4948	18.6914
Ctnnd1	18.2742	18.1284	0.451278	-0.145796	18.6721	18.1169	18.0602	18.2478	18.1204	18.2113	18.1589	18.0231
Gphn	20.6465	20.3114	0.213991	-0.335099	20.1929	20.7456	21.0114	20.636	20.5445	20.6488	20.0568	19.9954
Kdm1a	18.9963	18.9828	0.954472	-0.0135532	18.6867	18.997	19.4771	18.8246	19.0282	19.3081	18.7125	18.8823
Pygb	20.4516	20.5975	0.350597	0.145947	20.323	20.5805	20.367	20.5358	20.6609	20.53	20.6198	20.5793
Tnks1bp1	17.6562	17.4872	0.647625	-0.16901	17.8709	16.8958	18.1017	17.7565	17.5114	16.7196	17.8079	17.91
Llgl2	17.0412	17.2866	0.356011	0.245409	16.8341	17.2281	17.41	16.6925	17.4756	17.6452	16.8531	17.1724
Glud1	21.9103	21.8251	0.731653	-0.0851739	22.1882	22.0468	21.3974	22.0086	21.8323	22.2257	21.5631	21.6792
Mars	19.9639	19.9341	0.938118	-0.0298113	19.451	20.5696	20.0757	19.7593	20.5307	19.5971	20.3967	19.212
Ppia	21.3521	22.0389	0.24712	0.686773	22.1733	20.7812	20.3731	22.0808	22.3443	20.8692	22.7255	22.2165
Gripap1	16.9206	16.3637	0.0841847	-0.556959	16.6255	17.0331	17.1664	16.8574	16.5369	16.752	15.6025	16.5632
Sec31a	16.4998	17.1706	0.122293	0.670828	16.9576	16.2566	15.9728	16.8122	17.422	16.1656	17.3567	17.7381
Dhx30	16.2769	16.7074	0.253045	0.430448	15.3813	16.5617	16.2447	16.9199	16.2273	16.9572	16.9017	16.7433
Sdha	21.4769	21.196	0.192463	-0.280857	21.2824	21.4201	21.7766	21.4285	21.2971	21.4815	20.8868	21.1187
Nckap1	18.0713	18.461	0.12339	0.389708	18.1643	18.1461	17.7472	18.2277	18.24	18.0849	18.7063	18.8128
Ywhae	23.8776	23.8489	0.845826	-0.0286815	23.7438	23.8479	23.9557	23.963	23.8394	23.815	23.9069	23.8343
Eif4g1	18.4749	18.9703	0.0880843	0.495399	18.546	18.254	18.7229	18.3766	18.7998	18.4391	19.4816	19.1607
Cpsf1	17.5077	17.5052	0.992832	-0.00251341	17.6637	17.2688	17.008	18.0904	17.632	17.1228	17.5828	17.6832
Hspa9	21.3245	20.9998	0.085349	-0.324697	21.2135	21.3176	21.5565	21.2105	20.9725	21.1962	20.8377	20.9929
Dars	21.1121	21.301	0.427446	0.188896	20.5556	21.1249	21.4145	21.3535	21.2958	21.152	21.4871	21.2693
Aco1	20.0261	19.9534	0.674449	-0.0726761	19.7781	19.9989	20.2184	20.1091	20.0184	20.004	20.0253	19.7661
Dis3	17.8587	18.152	0.230973	0.293306	17.9939	17.6457	17.4877	18.3073	18.1212	18.2939	18.3069	17.8858
Cryba1	15.9883	19.0733	0.199475	3.08499	17.2464	15.5833	15.5206	15.603	16.2032	16.6765	26.4971	16.9165
Lamc1	18.5626	18.4666	0.904188	-0.0960575	20.3815	17.9199	18.2618	17.6873	17.6578	17.1933	19.6969	19.3183
Sarm1	18.7567	18.6521	0.762272	-0.104551	18.6091	19.4748	17.8871	19.0557	18.7463	18.8344	18.5553	18.4726
Nasp	17.4853	17.6008	0.773295	0.1155	17.2622	17.7145	18.3866	16.5781	17.5421	17.7224	17.9666	17.1724
Gnat1	24.6473	24.3651	0.385122	-0.282209	24.3331	24.8219	24.6999	24.7344	24.6187	25.0475	23.6871	24.1071
Add1	20.2263	20.3596	0.533981	0.133331	20.5414	20.2585	19.7938	20.3116	20.5706	20.1798	20.2937	20.3945
Idh1	21.9342	22.1747	0.201234	0.240499	21.7293	21.8336	21.9656	22.2084	22.1189	22.3278	22.2367	22.0156
Rnh1	20.8144	20.69	0.584906	-0.124447	20.5263	20.587	21.3489	20.7955	20.6264	20.7563	20.8259	20.5514
Hadha	20.4711	20.4582	0.974622	-0.012876	21.5993	20.3595	19.6251	20.3005	20.5662	20.4879	20.1903	20.5884
Rp1l1	17.6084	17.5428	0.805114	-0.0656101	17.1185	17.757	17.7407	17.8172	17.8742	17.8583	17.1387	17.2998
Plxna1	17.9966	18.1214	0.429677	0.124742	17.8646	18.0368	18.0287	18.0563	18.0271	18.0573	18.3018	18.0992
Ide	18.1916	18.1663	0.911168	-0.0253446	17.8811	17.9978	18.7532	18.1345	18.0975	18.2887	18.1802	18.0987
Bfsp2	16.0513	17.6232	0.351564	1.57191	16.1155	15.5531	16.6018	15.9347	15.2349	17.1963	22.8299	15.2317
Fubp1	22.6553	22.1805	0.193668	-0.474817	22.0529	22.5816	23.4114	22.5752	22.3109	22.7133	21.8171	21.8805
Sec23a	20.1324	19.9884	0.452399	-0.144053	19.9516	20.0679	20.3512	20.1589	20.0401	20.2776	19.8837	19.752
Dock7	16.5436	16.4471	0.634362	-0.0965504	16.2727	16.7605	16.5525	16.5888	16.596	16.6788	16.4059	16.1076
Trim2	18.3786	18.355	0.902668	-0.0235896	18.1082	18.6826	18.557	18.1666	18.347	18.2886	18.3041	18.4802
Gucy1b1	19.1495	19.3218	0.560185	0.172337	18.5122	19.1841	19.4092	19.4924	19.6154	19.6484	19.019	19.0044
Pbrm1	16.8375	17.1101	0.493311	0.27266	16.3114	17.3246	17.037	16.6769	17.4655	16.0862	17.4696	17.4191
Ncl	24.4387	24.1514	0.32799	-0.287316	23.7751	24.5314	24.8431	24.6052	24.0697	24.5772	23.8759	24.0827
Kif21a	18.1613	18.1321	0.871489	-0.0291834	17.9034	18.1922	18.2029	18.3465	18.1487	18.2517	18.2492	17.8788
Golga4	15.9395	15.3446	0.0249748	-0.59496	15.6347	16.1052	15.9735	16.0448	15.7781	15.0491	15.1583	15.3928
Cndp2	20.7664	21.1758	0.261888	0.409362	20.6638	21.2183	19.8724	21.311	21.3471	21.4358	21.0539	20.8662
Aldoc	22.7365	22.5972	0.635157	-0.139341	22.2365	22.7571	23.2307	22.7219	22.5839	22.6389	23.0688	22.0973
Pitpnm3	17.3942	17.6207	0.334198	0.226489	16.9006	17.4213	17.5252	17.7295	17.5268	17.4118	17.8266	17.7173
Csde1	19.2501	19.341	0.725252	0.0909335	18.6452	19.2197	19.5972	19.5383	19.4328	19.5052	19.3822	19.044
Atic	19.7721	19.8524	0.65962	0.0802487	19.493	19.7106	19.9427	19.9421	19.8575	19.7395	20.0508	19.7617
Ddx3x	18.7969	19.1283	0.130136	0.331369	18.63	18.8861	18.5602	19.1113	19.1094	18.9739	19.428	19.0019
Mtrex	18.6632	18.8646	0.354534	0.201378	18.2421	18.7612	18.7901	18.8594	19.0096	18.9785	18.9168	18.5534
Ruvbl1	19.9999	19.737	0.290708	-0.262819	19.4885	20.0891	20.3852	20.0366	19.8386	19.8753	19.4109	19.8233
Acsl1	19.3367	19.1703	0.306318	-0.16639	19.4815	19.3228	19.3851	19.1574	19.2804	19.1603	19.0592	19.1813
Nup93	18.9585	18.8039	0.384317	-0.154564	18.8135	18.8383	19.1426	19.0396	18.7898	19.0426	18.671	18.7122
Ncbp1	19.9746	19.701	0.288935	-0.273614	19.601	20.1926	20.2025	19.9023	20.0561	19.2073	19.8049	19.7358
Ppfia3	17.3961	17.1058	0.328421	-0.290364	16.9609	17.5351	17.7589	17.3296	17.2143	17.5195	17.2138	16.4755
Eif3c	19.8363	19.7175	0.525299	-0.118837	19.6381	19.8031	19.9905	19.9135	19.4631	19.6119	19.9622	19.8327
Tubb3	20.7436	21.1739	0.033493	0.430331	20.7666	20.7662	20.6225	20.8192	21.1942	20.9745	21.4621	21.065
Plaa	17.5131	17.8196	0.189032	0.30644	17.2759	17.8948	17.4403	17.4415	17.5848	17.6485	18.1823	17.8625
Atp6v1h	21.0895	20.9889	0.637403	-0.100696	20.6908	21.1747	21.3575	21.1351	21.0251	21.2591	20.9317	20.7396
Rars	20.0881	20.2067	0.592972	0.118603	20.3586	19.8832	20.3058	19.8047	19.9374	20.4754	20.3506	20.0634
Ptprd	16.164	16.4227	0.175435	0.258741	15.8278	16.2474	16.2772	16.3036	16.4691	16.3178	16.3426	16.5615
Cul3	18.2412	18.3802	0.469443	0.138916	18.0075	18.5066	18.3573	18.0935	18.3889	18.3242	18.6002	18.2074
Oga	18.2403	18.4377	0.42218	0.197442	17.7677	18.242	18.4094	18.542	18.2939	18.1202	18.6738	18.663
Atp6v0a1	20.5472	20.1514	0.226962	-0.395844	19.9964	20.7426	20.9619	20.488	20.2925	20.7099	19.6347	19.9684
Cacna2d2	19.4823	19.4786	0.9854	-0.00361852	19.2507	19.7481	19.3384	19.5918	19.4787	19.779	19.305	19.3519
Sympk	18.7923	18.7333	0.788656	-0.0590193	18.6532	18.4907	19.2866	18.7388	18.6361	18.9585	18.703	18.6356
Smarca4	17.7571	18.1559	0.252168	0.398813	17.4928	18.4602	16.9824	18.093	17.9496	18.3242	18.1339	18.216
Srgap3	16.6128	16.6773	0.850338	0.0645636	15.8186	16.9435	17.1143	16.5746	16.8471	16.1132	16.7732	16.9758
Pdcd6ip	18.4819	18.2023	0.161112	-0.279591	18.4379	18.3243	18.6284	18.537	18.1598	18.5587	18.0629	18.0278
Gtf3c4	16.896	17.2972	0.429805	0.401185	16.3053	16.3235	17.1277	17.8274	17.7307	17.9566	16.2275	17.2738
Elp1	18.5618	18.773	0.182957	0.211169	18.4683	18.6476	18.5025	18.6287	18.7214	18.8524	18.8364	18.6816
Tecpr1	18.1456	18.4167	0.392393	0.271091	17.8786	18.0229	18.5413	18.1395	18.375	18.2523	19.1652	17.8742
Pds5a	17.5497	17.3956	0.452441	-0.1541	17.4882	17.5803	17.587	17.5434	17.4656	17.6639	16.9318	17.5212
Xpo7	17.5007	17.6017	0.641043	0.100983	17.7343	17.508	17.7165	17.0439	17.347	17.7232	17.6782	17.6582
Parp1	18.9287	19.2377	0.280519	0.309064	18.6725	19.4726	18.3615	19.2081	19.0864	19.1517	19.2719	19.441
Arhgef7	17.6146	17.1773	0.0901685	-0.437295	18.1435	17.362	17.499	17.4538	17.0607	17.1169	17.0353	17.4962
Cdc5l	18.5152	18.8291	0.256184	0.313894	18.1213	18.9392	18.0543	18.9458	18.81	18.7398	18.9139	18.8526
Xrn2	17.7134	17.8151	0.793899	0.101734	18.0225	18.0229	16.9438	17.8643	17.9906	16.9637	18.4282	17.8779
Pc	18.1336	18.1363	0.989554	0.00275484	17.6182	18.3232	18.2921	18.3008	18.2103	18.1738	18.1116	18.0497
Rtn1	19.1627	19.541	0.0572387	0.378233	18.8607	19.4359	19.1797	19.1746	19.5326	19.5856	19.4962	19.5495
Dpp3	19.8574	19.9362	0.668937	0.0787883	19.5696	19.7991	20.0281	20.0327	20.065	20.0109	19.9402	19.7286
Ints3	17.1711	17.3255	0.433306	0.15444	16.8974	16.9637	17.372	17.4513	17.3465	17.273	17.4552	17.2275
Rpn2	19.4206	19.6772	0.205372	0.256532	19.46	19.2676	19.2599	19.695	19.5737	19.4302	19.8503	19.8545
Ndufs2	21.6968	21.3855	0.411115	-0.311291	21.6781	21.7534	21.7293	21.6263	21.7502	22.0286	20.3016	21.4616
Ahctf1	16.4527	17.6178	0.0398422	1.16516	17.8498	15.8445	16.2603	15.8561	17.7072	17.0042	17.8445	17.9155
Cp	19.2494	19.2288	0.90976	-0.0206051	19.1871	19.2561	19.3518	19.2025	19.4309	19.3092	19.311	18.8639
Pak2	19.7756	19.435	0.250093	-0.340591	19.3213	19.5554	20.3539	19.8719	19.4642	19.8346	19.3745	19.0668
Trpm1	16.1803	12.829	0.0479867	-3.35129	15.2906	16.6447	16.7191	16.0668	8.39583	13.6431	13.2694	16.0076
Sf3a1	19.0108	19.0311	0.935273	0.0203399	18.7843	18.7782	19.1471	19.3336	19.3886	18.8456	18.6016	19.2886
Lmna	20.2991	19.7756	0.626374	-0.523525	23.3625	19.2745	19.3672	19.1923	19.3424	19.0232	19.2491	21.4877
Cct7	21.9593	21.9267	0.88475	-0.0326273	21.4205	22.1563	22.1807	22.0797	21.9823	22.1088	21.8613	21.7543
Ube3a	18.9484	19.1778	0.644994	0.229399	18.4009	18.6074	19.7904	18.9951	19.7796	18.3666	20.0408	18.5244
Ap2b1	21.1015	21.1013	0.999493	-0.000225282	20.5092	21.7329	21.3415	20.8222	21.5166	20.4421	21.3767	21.0696
Ddx39b	20.3509	20.606	0.508292	0.255108	20.5761	20.7509	19.416	20.6607	20.8502	19.9135	20.9417	20.7187
Hnrnph1	23.2156	22.8821	0.242456	-0.333541	22.7564	23.1719	23.7788	23.1553	22.9674	23.2721	22.5967	22.692
Eif5b	17.8574	18.0276	0.384223	0.170192	17.8916	18.002	17.6468	17.8893	18.0374	18.0195	18.3311	17.7225
Dlg4	19.5342	19.3715	0.49257	-0.162705	19.3143	19.7415	19.5732	19.5078	19.6183	19.7682	19.029	19.0706
Rtcb	22.3707	22.0944	0.45653	-0.276283	21.8147	22.3965	22.7954	22.476	22.4167	22.6119	22.1469	21.2021
Mif	19.5622	20.7704	0.0162804	1.20822	20.1594	19.4459	18.6952	19.9482	20.9638	20.1646	21.4393	20.514
Nipbl	17.0057	17.4882	0.0365019	0.482445	16.9682	17.1289	16.6741	17.2518	17.3897	17.7224	17.5493	17.2913
Cask	18.5384	18.4313	0.65669	-0.107038	18.3972	18.7969	18.2851	18.6742	18.4512	18.8685	18.4209	17.9847
Eif4a1	22.1298	22.4262	0.180895	0.296381	21.8665	22.0421	22.3287	22.282	22.2772	22.2887	22.8293	22.3096
Uba6	17.5217	17.9197	0.243118	0.397997	17.7665	17.9328	16.5565	17.8311	17.9196	17.7977	17.9691	17.9925
Ccdc88a	16.2135	15.9676	0.398398	-0.245923	15.843	16.1378	16.6844	16.1888	16.1346	15.3564	16.0435	16.3358
Myef2	23.2569	23.1685	0.616638	-0.0884038	23.102	23.1212	23.4384	23.3658	22.9314	23.2437	23.3079	23.1909
Copg2	18.3771	18.6203	0.301104	0.243183	18.4323	18.6272	17.8025	18.6463	18.5783	18.683	18.5865	18.6332
Syncrip	22.5448	22.6992	0.745897	0.154323	21.418	23.087	22.6515	23.0229	22.9415	23.1819	22.9187	21.7545
Gart	16.619	17.4678	0.0114991	0.848746	16.5661	16.5672	16.6124	16.7305	17.5401	16.7589	17.9294	17.6427
Caskin1	17.1518	17.551	0.284388	0.399198	16.9147	17.7543	16.3498	17.5886	17.7864	17.8633	17.1085	17.446
Acadvl	20.0505	19.8274	0.265007	-0.223143	20.1666	19.7207	20.3434	19.9715	19.8471	19.9668	19.6665	19.8292
Pgm2l1	19.9717	19.4972	0.19565	-0.474514	19.4584	20.186	20.1114	20.1312	19.8708	20.0766	19.3378	18.7037
Uba2	19.9847	19.9631	0.889223	-0.0215656	19.8087	20.1103	19.959	20.0609	20.0285	20.0272	19.8989	19.898
Rock2	17.7735	17.4025	0.347626	-0.370942	18.6009	17.332	17.2975	17.8634	17.7784	17.6091	17.5669	16.6557
Syt1	21.4118	21.4538	0.882336	0.0420276	20.7182	21.8611	21.5566	21.5112	21.1877	21.362	21.4801	21.7855
Pcbp1	22.6594	22.517	0.545916	-0.142366	22.265	22.5605	23.1938	22.6183	22.5186	22.6639	22.5675	22.3181
Supt16h	19.3426	19.2038	0.685117	-0.138853	18.6895	19.6753	20.047	18.9587	19.3151	19.3854	19.3378	18.7768
Nrcam	18.852	18.6096	0.307587	-0.24233	18.338	18.8559	19.1765	19.0373	18.6341	18.3672	18.6691	18.7681
Hnrnpul1	20.452	20.4015	0.789767	-0.0504863	20.1457	20.4283	20.6262	20.6076	20.5817	20.4931	20.1752	20.3559
Rph3a	18.6645	18.8608	0.51527	0.196362	18.0007	18.5453	19.1039	19.008	18.5925	19.2099	18.6492	18.9917
Rbbp4	21.0052	20.7296	0.356957	-0.275578	20.857	21.0097	21.1364	21.0178	21.1079	21.0625	20.8304	19.9178
Prepl	17.9165	18.0658	0.578075	0.149317	17.3667	18.0331	17.8999	18.3661	18.3326	18.2243	18.0149	17.6914
Mpp2	19.6337	19.8389	0.273065	0.20522	19.6142	19.6945	19.386	19.84	19.9744	19.9501	19.6056	19.8256
Prpf19	21.37	21.5327	0.714727	0.162745	21.7966	22.1	20.5902	20.9931	22.0726	20.6431	21.7502	21.665
Hnrnpll	20.1091	19.932	0.358155	-0.177088	19.9037	19.9834	20.3475	20.2019	20.2133	19.7802	19.8768	19.8578
Herc4	17.5473	17.6392	0.762007	0.0919113	17.1202	17.3615	18.3474	17.36	17.5565	17.5453	17.9947	17.4604
Cct4	22.2249	22.3206	0.581614	0.0957554	22.0535	22.2676	22.1456	22.433	22.3655	22.2013	22.5212	22.1945
Wdr1	19.9402	19.8397	0.677662	-0.100554	19.4943	19.8543	20.1019	20.3103	19.9946	19.6417	19.6002	20.1222
Cars	18.9894	19.2711	0.204069	0.281776	18.8824	18.6271	19.2393	19.2087	19.081	19.2467	19.5427	19.214
Psmc5	19.2987	19.1182	0.584966	-0.180574	19.0452	19.002	20.0628	19.085	18.9314	18.7145	19.1467	19.6801
Pafah1b1	21.1067	21.0775	0.864183	-0.0291816	20.848	21.1244	21.2788	21.1754	21.2116	21.0351	21.1308	20.9324
Atp13a1	17.7452	18.1271	0.207398	0.381929	18.0982	17.3882	17.6477	17.8468	18.2888	18.6482	17.5328	18.0388
Nrxn3	17.4528	17.3299	0.568523	-0.122934	17.0597	17.4255	17.6171	17.7091	17.4811	17.5488	17.142	17.1477
Psmc2	20.6126	20.5066	0.5882	-0.105992	20.3329	20.499	20.8733	20.745	20.7338	20.3007	20.4973	20.4945
Ppp6r3	18.4835	18.5627	0.852303	0.0792137	17.2118	19.1075	18.969	18.6456	18.7659	18.637	18.5357	18.3122
Rbm25	19.9991	20.0585	0.783342	0.059468	19.5424	19.9362	20.347	20.1706	19.9924	20.2255	20.0448	19.9714
Ddx17	22.636	22.5712	0.75765	-0.0647726	22.2443	22.6467	22.9788	22.674	22.5429	22.7842	22.5944	22.3633
Pogz	16.2514	16.3146	0.879166	0.0631883	16.2823	15.6634	16.289	16.7708	16.696	16.5447	15.2163	16.8012
Aqr	17.1016	16.866	0.401382	-0.235637	16.8417	17.1907	17.3361	17.038	16.9671	17.2804	17.0418	16.1748
Ptpn23	17.6791	17.4572	0.44919	-0.221911	17.6426	17.9294	17.5649	17.5793	17.1638	16.8551	17.901	17.9087
Thoc1	18.1999	18.4924	0.230627	0.292482	18.1056	18.522	17.7673	18.4049	18.7683	18.5835	18.407	18.211
Bag6	19.8194	19.6933	0.599418	-0.126113	19.4011	19.6935	20.3253	19.8578	19.6171	19.873	19.8139	19.4692
Appl2	17.0595	17.0331	0.922	-0.0264207	17.1907	16.5513	17.0838	17.4121	17.1989	17.4243	16.5913	16.9177
Ckap4	20.5248	20.462	0.707566	-0.0627756	20.4679	20.5264	20.5502	20.5547	20.2962	20.3383	20.4717	20.7419
Gls	19.6888	19.5592	0.600096	-0.129642	19.5886	19.9907	19.4681	19.708	19.8046	19.9712	19.1784	19.2825
Trio	17.2662	15.196	0.00208495	-2.07021	16.8685	17.5745	18.034	16.5879	15.0658	15.1439	14.3667	16.2076
Hmgb1	24.1551	24.2961	0.550224	0.141028	24.1961	24.14	24.2421	24.0422	24.317	24.7412	24.3709	23.7553
Sgip1	19.164	19.1644	0.998541	0.000413513	18.8639	19.0387	19.4753	19.2781	19.4195	19.4095	18.8656	18.9631
Selenbp1	18.0257	17.7352	0.221164	-0.290497	17.6916	17.9963	18.5648	17.8502	17.8275	17.823	17.6686	17.6218
Rack1	23.2667	23.2984	0.855692	0.0317796	23.2022	23.1019	23.3971	23.3653	23.225	23.2588	23.5727	23.1373
Stip1	20.6719	20.4798	0.425577	-0.192074	20.1515	20.7309	21.1237	20.6814	20.5011	20.6661	20.341	20.4111
Septin7	19.8985	19.7069	0.79879	-0.191657	20.486	21.1388	18.5049	19.4644	18.925	19.5843	18.9421	21.3762
Sars	21.1541	21.2696	0.641101	0.115456	20.9827	21.3384	20.8122	21.4831	21.0928	21.1736	21.7537	21.0582
Yars	19.6859	19.5823	0.599477	-0.103584	19.4448	19.5944	20.0141	19.69	19.5877	19.7379	19.6869	19.3166
Crygs	16.2741	18.7773	0.279753	2.50325	17.5208	15.5227	16.97	15.0827	16.715	16.0999	25.9459	16.3484
Atp1a1	23.4723	23.2028	0.244874	-0.269583	23.2138	23.3924	23.8391	23.4442	23.2073	23.593	23.0248	22.9859
Qars	18.6749	18.9454	0.218787	0.270514	18.6313	18.6673	18.5935	18.8076	18.7154	18.6256	19.3384	19.1024
Sfpq	23.8	23.4974	0.220356	-0.302635	23.4375	23.7313	24.2789	23.7525	23.5758	23.7594	23.2092	23.4453
Hk2	17.9689	17.705	0.379008	-0.263916	17.7133	17.5508	18.2223	18.389	17.5927	18.2667	17.6617	17.2988
Aldh1l1	17.2127	16.8267	0.207683	-0.386009	16.7448	17.2359	17.807	17.0629	16.942	16.3645	16.8047	17.1954
Ahcy	20.4247	20.6768	0.510524	0.252156	19.3918	20.7733	20.6276	20.906	20.805	21.0405	20.6409	20.221
Actn1	19.5575	19.2998	0.414845	-0.257774	20.3058	19.3455	19.1345	19.4444	19.3881	19.421	18.8179	19.572
Psmd12	18.9945	19.5579	0.0441983	0.563363	18.7157	19.0787	19.0267	19.1569	19.5902	19.0091	19.9566	19.6756
Tjp2	18.8697	18.5811	0.273225	-0.288651	18.7827	18.7756	19.084	18.8365	18.988	18.7909	18.5862	17.9591
Rrbp1	18.7502	18.0591	0.141753	-0.69104	20.0445	18.3024	18.4389	18.2148	17.7293	18.2388	17.8927	18.3756
Stag2	17.7506	17.9546	0.449365	0.203977	17.4805	18.0272	17.2274	18.2674	18.0472	18.0786	17.9186	17.7741
Prkcb	19.0469	18.963	0.685209	-0.0838527	18.6803	19.0819	19.2021	19.2232	19.043	19.2229	18.6971	18.8891
Dync1i2	19.1444	19.0498	0.695817	-0.0946325	18.737	19.3964	19.0395	19.4047	19.1856	19.4036	18.8085	18.8015
Uqcrc1	21.4306	21.1768	0.17593	-0.25388	21.5135	21.3107	21.4719	21.4264	21.3721	21.2681	20.8544	21.2125
Postn	17.9398	16.6772	0.493499	-1.26259	22.9341	15.9834	16.6256	16.2163	14.8929	15.959	15.9331	19.924
Cryge	15.7382	16.8695	0.549426	1.13128	17.2802	14.861	15.2908	15.5207	14.5759	15.0059	22.842	15.0541
Clip1	17.5542	17.1233	0.60471	-0.430909	16.9946	19.1901	18.0072	16.0251	16.8049	18.8733	16.2932	16.522
Sin3a	15.3574	14.7851	0.62709	-0.572268	14.0952	15.5072	15.7324	16.0947	16.0433	15.7336	16.1944	11.1692
Napa	20.3035	20.0763	0.348544	-0.227168	19.9681	20.3692	20.429	20.4476	20.2399	20.4823	19.6786	19.9044
Ap1g1	17.85	18.1995	0.161886	0.34945	17.6425	17.9661	17.4754	18.3162	18.0502	18.051	18.2515	18.4452
Usp14	19.2008	18.9338	0.264526	-0.266978	18.7161	19.3889	19.4711	19.2271	19.0277	19.178	18.658	18.8716
Rcvrn	23.2602	21.188	0.0564661	-2.07227	22.7391	23.5023	23.9973	22.8023	22.1465	23.4729	20.1718	18.9607
Uchl1	22.2514	22.0534	0.553455	-0.197945	21.4831	22.3022	22.9615	22.2587	21.9688	22.2654	22.2777	21.7018
Cpt1a	19.3135	19.0936	0.442337	-0.219887	18.8805	19.5529	19.2816	19.5388	19.2261	19.6435	18.6342	18.8705
Wapl	17.4724	16.9901	0.21314	-0.482248	16.6145	17.6074	17.902	17.7656	17.488	16.6225	17.3059	16.5441
Mogs	18.1288	18.2626	0.491956	0.133797	17.9355	18.4355	17.9794	18.1648	18.075	18.1635	18.3135	18.4985
Add3	19.9145	20.0359	0.510551	0.121468	20.1822	19.8811	19.6454	19.9492	19.8899	20.213	19.9682	20.0727
Prmt5	18.3718	18.5457	0.380419	0.173911	17.9994	18.5704	18.3167	18.6008	18.652	18.5756	18.5555	18.3999
Lamb1	17.8428	17.59	0.690266	-0.25277	19.1772	17.2641	17.4877	17.4422	16.4522	17.0475	18.7311	18.1292
Ephb2	18.1558	17.9874	0.447627	-0.168367	17.8819	18.0249	18.621	18.0954	18.061	18.1319	17.7175	18.0392
Cct6a	18.7595	19.0728	0.2442	0.313228	18.9503	18.7501	18.5388	18.7989	18.7708	18.6901	19.6706	19.1596
Atp2a1	17.7917	17.0904	0.727169	-0.701335	22.3582	14.4191	18.1179	16.2716	15.6798	15.2699	16.0968	21.3149
Gria2	15.8879	16.1894	0.308027	0.301436	15.893	16.047	15.2651	16.3466	16.375	15.8111	16.5075	16.0638
Pa2g4	21.1748	20.7034	0.152943	-0.471482	20.715	21.1469	21.5966	21.2409	20.008	21.0003	21.0841	20.721
Ube2o	18.1984	18.0011	0.416313	-0.197223	17.7532	18.0534	18.5008	18.4861	18.073	18.2832	17.7692	17.8791
Mettl3	18.4192	18.3399	0.724498	-0.0793135	18.1076	18.2306	18.7879	18.5508	18.5676	18.5098	18.2171	18.0651
Uqcrc2	21.8153	21.7111	0.641166	-0.10426	21.9377	21.6944	21.6593	21.9699	21.9313	22.0766	21.3393	21.4971
Sugp2	18.4973	18.7781	0.291268	0.280867	17.834	18.7916	18.6126	18.7509	18.6877	18.948	18.5959	18.8808
Ccdc22	17.4344	17.3643	0.803024	-0.070066	17.5807	17.5158	17.7389	16.9023	17.2055	17.6327	16.8805	17.7386
Psmd11	20.5468	20.5471	0.998178	0.000372285	20.3064	20.6132	20.6289	20.6386	20.5503	20.666	20.556	20.4162
Ablim1	17.9702	18.002	0.932158	0.0317839	18.3407	18.5176	16.9366	18.0861	18.2971	17.6029	18.0585	18.0496
Ctnna1	19.2124	19.2479	0.852849	0.0355304	19.4969	19.2329	19.1565	18.9631	19.0245	19.1925	19.4826	19.2919
Msh2	17.671	17.8883	0.361725	0.217284	17.438	17.3372	17.9045	18.0043	18.0047	18.1715	17.651	17.7259
Ttll12	18.2232	18.1756	0.827932	-0.0475327	17.9144	18.6253	18.0564	18.2965	18.3816	18.3189	18.0539	17.9482
Psmc4	19.5256	19.7764	0.584341	0.250725	19.1809	19.1072	19.3098	20.5047	19.3769	19.1146	19.9253	20.6887
Atp2b2	19.0616	18.877	0.528319	-0.184581	18.4958	19.4065	19.1837	19.1605	19.069	19.3197	18.4039	18.7156
Add2	18.8569	18.8723	0.945686	0.0153926	18.5809	18.7106	19.0357	19.1004	19.0522	18.9133	19.095	18.4287
Pdia4	21.2867	21.2347	0.77126	-0.0520328	21.2264	21.1275	21.5467	21.2462	21.0572	21.4653	21.2418	21.1744
Gnao1	24.3612	23.866	0.160445	-0.495157	23.868	24.4942	24.7699	24.3127	24.0291	24.5661	23.4451	23.4238
Adsl	18.9899	18.9785	0.944393	-0.0114093	18.9375	18.971	19.0397	19.0114	18.9715	18.7413	19.1986	19.0024
Itgav	18.4376	18.0684	0.0860649	-0.369238	18.7462	18.0956	18.3399	18.5687	17.9119	18.1073	18.1003	18.154
Safb2	16.3332	16.4704	0.6131	0.137153	16.1801	16.4674	16.6588	16.0265	16.5204	16.6151	15.8735	16.8724
Fkbp4	20.222	19.7094	0.211091	-0.512625	19.8414	20.272	20.5068	20.2679	20.1	20.0564	18.5766	20.1045
Rprd2	16.2742	16.2873	0.96968	0.0131809	16.6031	16.6626	15.3407	16.4902	16.4972	16.5132	16.3168	15.8222
Fxr1	17.4176	17.4978	0.628008	0.0801631	17.3057	17.2491	17.6443	17.4714	17.6004	17.4265	17.5202	17.4439
Pfkm	19.979	19.8642	0.442591	-0.114817	19.9982	20.0731	19.9367	19.9079	19.8965	19.8398	19.7704	19.9499
Coro7	17.9469	18.1039	0.456121	0.157061	17.6472	17.7439	18.1042	18.2922	17.9726	18.0514	18.3295	18.0622
Tomm70	20.7171	20.5508	0.48407	-0.166299	20.223	20.8643	20.8823	20.8988	20.6392	20.8724	20.3684	20.3231
Bbs9	18.3289	18.2863	0.875472	-0.04256	17.9264	18.3917	18.4365	18.5609	18.6336	18.6743	18.0402	17.7972
Acta1	17.0416	16.4978	0.811132	-0.543845	22.8595	15.2499	14.9801	15.077	14.4476	14.4765	15.8867	21.1803
C2cd2l	19.3735	19.6043	0.290266	0.230769	19.1179	19.7131	19.1618	19.5012	19.7484	19.8118	19.4365	19.4203
Ppp1ca	20.763	20.6188	0.519052	-0.144228	20.536	20.7997	20.8904	20.8259	20.6389	21.042	20.6012	20.193
Grk1	21.5117	20.9069	0.119644	-0.604833	21.0684	21.7832	21.6009	21.5946	21.1099	21.7558	20.4061	20.3558
Scfd1	18.3857	18.216	0.381718	-0.169691	18.2739	18.4323	18.5545	18.2821	18.2605	18.5521	18.0618	17.9897
Cops4	19.1894	18.8605	0.187824	-0.3289	18.8432	19.1781	19.4861	19.2501	19.0748	19.1378	18.4171	18.8122
Pdc	22.0479	21.9392	0.679041	-0.108639	21.5831	22.4167	22.077	22.1147	22.1683	22.2746	21.5159	21.7981
Cs	22.14	21.7624	0.152906	-0.377596	21.7934	22.1181	22.6081	22.0404	21.8109	22.1344	21.4247	21.6796
Ylpm1	17.1953	17.6812	0.171056	0.485927	16.646	17.1926	17.4808	17.4616	17.0228	18.2797	17.9384	17.4839
H4c1	18.9585	17.703	0.168109	-1.25547	18.1703	18.3416	17.8785	21.4437	16.9126	18.1267	17.0997	18.6731
Mfn2	17.8332	17.8722	0.862099	0.0390622	17.6093	18.1998	17.4825	18.041	17.9761	17.9507	17.9768	17.5853
Pde6c	18.0244	17.8255	0.415546	-0.198872	17.5194	18.2399	17.9877	18.3505	18.0147	17.9375	17.8409	17.509
Rom1	22.2971	22.3198	0.949682	0.0227573	22.9719	22.4169	21.287	22.5125	22.5393	22.2754	22.3573	22.1073
Dld	21.5825	21.1836	0.0938673	-0.398846	21.7239	21.5345	21.597	21.4743	21.4729	21.4931	20.8061	20.9623
Cmtr1	18.3835	18.6456	0.179099	0.262124	18.0864	18.6118	18.2566	18.579	18.7029	18.6575	18.6899	18.5321
Lmnb2	21.3641	20.9228	0.110079	-0.44126	21.1177	21.2526	21.726	21.36	21.1378	21.3411	20.4758	20.7366
Ilf2	22.6338	22.394	0.32774	-0.239871	22.1922	22.7042	23.1123	22.5267	22.3011	22.652	22.4052	22.2175
Sbf1	16.8751	16.7693	0.633919	-0.105718	16.49	17.0051	16.8843	17.1209	16.3964	16.9033	16.9917	16.7861
Ppp1r7	20.2725	20.0246	0.327084	-0.247971	19.7846	20.2905	20.8512	20.1638	20.0019	20.1032	20.0598	19.9333
Eea1	14.8546	14.2719	0.0418818	-0.582676	14.4095	15.0784	15.1232	14.8072	14.4352	14.4319	14.4221	13.7985
Oxct1	19.6358	19.6331	0.988074	-0.00276618	19.7916	19.7767	19.4252	19.5499	19.8163	19.3643	19.7669	19.5848
Ahcyl1	19.3826	19.2866	0.610955	-0.0960117	19.2379	19.5843	19.1824	19.526	19.3789	19.5068	19.0803	19.1804
Farsb	20.3834	20.5217	0.48226	0.138254	20.2023	20.3931	20.2234	20.7148	20.6402	20.4336	20.7044	20.3084
Psip1	23.5556	23.3022	0.393147	-0.253379	22.9819	23.9458	23.7318	23.5628	23.2712	23.8467	22.9731	23.1177
Vps13c	13.3289	13.1484	0.831796	-0.18049	12.1966	12.5351	14.607	13.9768	12.097	11.7249	14.0965	14.6752
Ruvbl2	21.7288	21.6471	0.718314	-0.081625	21.4729	21.4084	22.1578	21.8759	21.598	21.9059	21.5482	21.5364
Hnrnpa1	25.3184	25.024	0.198128	-0.294389	24.9394	25.4077	25.5902	25.3363	24.9671	25.3849	24.8871	24.857
Lta4h	19.6457	19.5182	0.611605	-0.127472	19.2004	19.6666	19.9062	19.8094	19.5893	19.9621	19.231	19.2904
Sorl1	15.8854	15.8956	0.985957	0.0101993	17.5807	15.4549	14.9672	15.5388	16.1055	15.5595	15.4698	16.4475
Impg1	21.0433	19.5385	0.00018564	-1.50479	20.7753	21.4723	20.9457	20.9797	19.213	19.4948	19.5109	19.9352
Calb2	23.2741	23.4159	0.539765	0.141865	22.7046	23.6001	23.4152	23.3765	23.3154	23.5109	23.3633	23.4741
Anxa5	20.9746	20.9952	0.967645	0.0206503	22.374	20.1519	21.2097	20.1627	20.8245	20.7379	21.2095	21.209
Eef1a2	18.8003	19.536	0.158999	0.735622	19.5131	19.0438	17.6818	18.9627	19.7807	18.5859	20.1805	19.5967
Dnpep	21.5236	21.531	0.971675	0.00742994	21.1415	21.5703	21.6276	21.7549	21.6108	21.7232	21.5816	21.2085
Prdx1	23.8731	23.2257	0.0573057	-0.647438	23.6039	23.7882	24.4686	23.6317	23.304	23.7195	23.2042	22.6751
Nup160	16.9163	17.233	0.196747	0.316694	17.1514	16.9602	16.6318	16.9219	17.3249	16.9351	17.6912	16.9809
Engase	17.2511	17.3431	0.61104	0.0920132	16.9781	17.2674	17.4244	17.3344	17.3747	17.5524	17.2754	17.1698
Rangap1	17.8438	17.5653	0.212714	-0.27852	17.4623	18.044	18.04	17.829	17.8952	17.5055	17.4855	17.375
Gapvd1	16.4371	16.5562	0.519102	0.119088	16.4752	16.4284	16.156	16.689	16.67	16.6759	16.501	16.378
Gpd2	18.3115	18.2088	0.719818	-0.102729	18.9265	18.2554	17.8573	18.2068	18.5109	18.2206	17.7551	18.3485
Sf3a3	20.6624	20.3741	0.182638	-0.288353	20.4619	20.597	20.9965	20.5943	20.5247	20.6127	20.1018	20.257
Dnmt1	15.5636	15.3893	0.663185	-0.174352	15.0123	16.2004	16.0659	14.9759	15.0187	15.597	15.9943	14.9472
Lcp1	16.9444	16.9965	0.889483	0.0520754	17.0102	17.1679	16.8529	16.7465	17.4623	17.5022	15.9033	17.1181
Ppfia2	17.7179	17.8713	0.527543	0.153372	17.3641	17.466	18.211	17.8306	17.7395	17.6699	18.0866	17.9892
Pgm2	18.4381	18.2387	0.461144	-0.199421	17.7656	18.6041	18.7216	18.6609	18.1231	18.5271	18.2866	18.0179
Pdxdc1	17.4054	17.4739	0.803859	0.068539	17.0424	17.4838	17.8369	17.2584	17.7911	17.8328	17.2609	17.0109
Prmt1	22.0248	22.105	0.664168	0.0801933	21.7847	22.0856	22.0246	22.2044	22.1176	22.2819	22.1982	21.8224
Tcerg1	19.637	19.5866	0.785751	-0.0504372	19.2465	19.7572	19.7788	19.7656	19.6221	19.6599	19.4779	19.5864
G6pdx	20.8705	20.8675	0.985681	-0.00295576	20.7519	20.8803	20.8267	21.0229	21.0335	20.9374	20.6564	20.8426
Cacna2d1	19.1822	19.0463	0.527801	-0.135879	19.0345	19.2087	19.3024	19.183	19.1679	19.4459	18.6544	18.917
Synrg	17.1071	16.8905	0.61958	-0.216615	16.7907	17.3626	17.347	16.9282	16.7624	15.7726	17.214	17.8131
Api5	21.4539	21.6773	0.239673	0.223422	21.1377	21.6256	21.5431	21.509	21.5605	21.8681	21.7045	21.5761
Appl1	18.1701	18.2962	0.42562	0.12605	18.1434	18.3416	17.9852	18.2104	18.3321	18.3154	18.2954	18.2418
Pfkfb2	18.631	18.4263	0.466267	-0.204766	18.482	19.011	18.7399	18.2912	19.0115	18.4428	18.2317	18.0191
Nefm	19.5891	19.4713	0.565315	-0.117786	19.7255	19.832	19.5998	19.199	19.4471	19.5431	19.241	19.654
Fry	16.4939	16.6354	0.577257	0.141505	15.8936	16.5798	16.6246	16.8778	16.6161	16.7212	16.8316	16.3729
Acox1	18.3658	18.3888	0.913302	0.0230469	18.5894	17.9578	18.4561	18.4597	18.3582	18.5836	18.0931	18.5202
Emc1	18.4133	18.6315	0.430442	0.218281	18.6791	18.6701	17.6707	18.6332	18.7658	18.4566	18.5668	18.7369
Srl	17.5854	17.4932	0.959683	-0.0922298	22.5329	15.5484	15.8511	16.4092	15.8906	16.4081	16.7889	20.8851
Mtcl1	16.9271	17.165	0.350139	0.237905	16.6325	16.5386	17.4794	17.058	17.2908	17.1918	17.2108	16.9667
Pacs1	17.781	18.1177	0.0815793	0.336717	17.7466	18.0509	17.7611	17.5654	17.9736	18.2373	18.0691	18.1909
Msh6	16.8942	17.0799	0.445412	0.185641	17.1681	17.103	16.283	17.0227	17.1993	17.166	17.0232	16.9309
Rcc2	19.8259	19.8116	0.956287	-0.0142498	19.2128	19.8897	20.2166	19.9843	19.8886	20.0678	19.7639	19.5261
Dcaf1	16.9432	16.9122	0.856345	-0.0309536	16.9443	16.971	16.8	17.0575	16.9608	17.0389	17.0233	16.6259
Prdx2	24.4733	24.1861	0.318506	-0.287211	23.8053	24.5583	25.0126	24.517	24.2621	24.3967	24.147	23.9385
Ppa1	22.9896	22.9362	0.845347	-0.0534374	22.4741	23.0184	23.4188	23.0472	23.002	23.3575	22.874	22.5112
Ca2	23.793	23.5113	0.461472	-0.281716	22.8525	24.0384	24.3808	23.9001	23.3621	24.0803	23.4751	23.1275
Tufm	21.4894	21.1497	0.0972947	-0.339692	21.4468	21.3309	21.7619	21.4181	21.273	21.2736	20.8509	21.2014
Stxbp5	19.3309	19.1761	0.598676	-0.154818	18.7614	19.376	19.7752	19.411	19.3277	19.6445	18.9112	18.8209
Ankfy1	14.6603	14.7397	0.830097	0.0794516	15.069	14.5024	13.8244	15.2452	14.4398	14.3377	15.0721	15.1093
Atp6v1c1	20.2176	20.4313	0.268649	0.213671	20.039	20.3738	20.0379	20.4197	20.5181	20.6021	20.4115	20.1933
Ehd1	15.9162	16.308	0.122093	0.39178	16.1908	16.0516	15.77	15.6523	16.062	16.0022	16.4636	16.7042
Sipa1l3	15.8427	16.4069	0.030782	0.564168	15.7153	16.1844	16.0111	15.4599	16.1463	16.3311	16.6145	16.5354
Cdh2	18.5281	18.5548	0.91567	0.0267758	18.1167	18.5001	18.9643	18.5312	18.211	18.5667	18.9708	18.4709
Nt5e	19.7963	19.5724	0.348667	-0.223938	19.3035	19.7428	20.1435	19.9953	19.7235	19.7359	19.3646	19.4654
Anxa2	19.1763	18.9718	0.897561	-0.204521	23.829	17.6283	17.2756	17.9723	17.3908	18.1553	19.2427	21.0982
Plcb1	15.9597	16.4336	0.0903667	0.473919	15.7157	16.225	15.46	16.4379	16.4782	16.3876	16.5946	16.2741
Atxn10	19.1355	18.9113	0.417265	-0.224255	18.8648	18.9896	19.3941	19.2936	18.372	19.0109	18.8063	19.4557
Arhgef12	16.3364	16.1783	0.701629	-0.158085	15.7635	16.2521	17.3017	16.0282	16.1571	16.6715	15.4501	16.4344
Pgam1	24.6763	24.6216	0.822931	-0.0546403	24.3101	24.8695	24.7627	24.7628	24.8269	24.9481	24.5969	24.1145
Rpsa	23.9518	23.5553	0.144876	-0.396508	23.6887	23.8215	24.3774	23.9198	23.6288	23.8774	23.6767	23.0384
Cul1	16.9043	16.8404	0.877284	-0.0639218	17.0916	17.1258	15.7919	17.6081	16.5574	16.5673	16.8812	17.3556
Wdr6	16.5848	17.0606	0.270715	0.475837	16.2153	16.6856	16.4057	17.0325	16.9088	16.469	18.2139	16.6508
Ola1	18.4796	19.0278	0.14968	0.548176	18.7838	18.7593	17.4477	18.9277	19.0022	18.7719	19.2818	19.0552
Vcpip1	17.4442	17.3713	0.724394	-0.0729017	17.1415	17.408	17.5313	17.6958	17.0429	17.6261	17.3717	17.4443
Ptpn11	18.2706	18.2892	0.929739	0.018543	17.9846	18.3745	18.6266	18.0968	18.3631	18.2504	18.5078	18.0355
Top1	18.6286	18.5326	0.825456	-0.0959885	18.4697	19.4667	17.6281	18.9498	18.6179	19.165	18.1321	18.2153
Klc1	19.6598	19.7649	0.497201	0.105109	19.5501	19.5797	19.7582	19.7513	19.7709	19.6877	19.8859	19.7153
Ctdp1	16.5656	16.2483	0.281545	-0.317299	16.2169	16.4425	16.9525	16.6507	16.4424	16.6471	15.6101	16.2938
Virma	17.1272	17.0977	0.924303	-0.029519	16.4045	17.5895	16.9318	17.5829	17.1974	16.9507	16.872	17.3706
Lonp1	17.7915	17.8296	0.808122	0.0381202	17.7394	17.7042	17.7317	17.9908	17.9665	17.7715	17.7853	17.7953
Rufy3	19.1319	19.1264	0.991832	-0.0055113	18.037	18.7908	19.5928	20.1072	20.0879	18.5893	18.5928	19.2356
Baz1b	15.1334	14.5456	0.465455	-0.587779	15.1468	15.4783	14.546	15.3626	15.1336	12.05	15.384	15.615
Psmc3	21.8607	21.7138	0.466671	-0.146867	21.5574	21.727	22.2577	21.9007	21.7372	21.7517	21.7908	21.5757
Actr3	21.1058	20.8806	0.171281	-0.225172	21.1507	20.9801	21.1918	21.1005	20.8865	20.7112	20.9392	20.9854
Fh	19.8449	19.8945	0.829874	0.049575	20.2355	19.9089	19.3319	19.9031	20.051	19.9801	19.8597	19.687
Cfl1	21.6357	21.8769	0.466351	0.241263	21.6438	21.8954	21.5986	21.405	22.074	21.1717	22.6258	21.6364
Spag9	17.2318	17.6619	0.108776	0.430131	17.3351	17.4672	16.7363	17.3885	17.3251	18.0377	17.7246	17.5603
Apeh	19.6449	19.4907	0.464459	-0.154189	19.2342	19.6485	19.9942	19.7029	19.3827	19.6219	19.592	19.3663
Bbs1	18.6789	18.5725	0.858621	-0.106444	17.752	18.4424	20.3467	18.1745	18.3885	18.3119	19.4338	18.1557
Fscn1	22.569	22.3195	0.401085	-0.249555	22.1427	22.3911	23.1391	22.6032	22.4572	22.7011	22.3038	21.8156
Prdx6	24.0295	23.9187	0.728412	-0.110783	23.4853	23.9333	24.8075	23.8919	23.841	24.2502	24.0442	23.5395
Ctbp2	21.152	21.0551	0.690736	-0.0969402	20.6657	21.2135	21.4513	21.2775	21.2566	21.337	20.7997	20.827
Cryba4	16.3907	19.2322	0.243304	2.84151	17.992	15.1514	17.3555	15.064	16.616	17.1563	26.6001	16.5566
Pold1	16.2638	16.1699	0.701792	-0.0939735	16.3514	16.5662	16.1496	15.9882	16.467	15.6822	16.4437	16.0866
Psmc6	20.4465	20.4091	0.910382	-0.0374025	19.6045	20.5258	20.8824	20.7732	20.4772	19.9358	20.7128	20.5106
Acat1	21.625	21.3275	0.157872	-0.297524	21.9442	21.5157	21.4773	21.5629	21.5858	21.4366	21.176	21.1116
Prkar2b	19.9884	19.9505	0.85486	-0.0378754	19.7982	20.1477	19.6392	20.3685	20.0195	19.9462	19.8384	19.998
Arid1b	15.7298	15.8696	0.762332	0.139828	14.703	16.0547	16.4598	15.7018	16.1193	14.9521	16.0856	16.3214
Slc4a10	17.2896	17.1598	0.679574	-0.129764	17.0282	17.7608	17.2062	17.1631	17.5979	17.6386	16.7135	16.6892
Ppm1h	17.7299	17.5754	0.457902	-0.15442	17.4935	17.7943	17.752	17.8796	17.8064	17.7926	17.5061	17.1967
Me2	18.3703	18.3118	0.787828	-0.0584355	18.292	18.4669	18.219	18.5032	18.124	18.5814	18.6183	17.9236
Mdh1	23.4887	23.4815	0.972165	-0.00718785	23.1655	23.4995	23.67	23.6197	23.5873	23.708	23.5026	23.128
Camk2d	19.566	19.8998	0.730868	0.333774	20.7003	20.9654	18.2322	18.3662	20.8708	17.6184	20.6389	20.4711
Ep400	16.0391	16.1579	0.641719	0.118873	15.7292	16.4532	15.9669	16.007	16.3469	15.6163	16.3266	16.3419
Oplah	17.9801	17.9258	0.785516	-0.0543802	17.9028	17.8712	18.3839	17.7627	17.7267	18.1058	17.9689	17.9017
Nxf1	18.6949	18.8466	0.418179	0.1517	18.5343	18.953	18.4522	18.8401	18.9851	18.8889	18.7919	18.7205
Cadm1	20.6762	20.764	0.786562	0.0878072	20.3824	20.5974	20.845	20.8797	20.4167	20.0977	21.3674	21.1741
Arfgef2	15.8192	15.7017	0.66259	-0.117531	15.7897	15.4913	16.0881	15.9078	15.9973	15.7844	15.0551	15.9699
Ago1	17.3745	17.3614	0.959001	-0.0131784	16.8206	17.351	17.8009	17.5257	17.4518	17.5185	17.4721	17.0031
Rabep1	17.3408	17.2872	0.812742	-0.0535753	17.2298	17.3512	17.7868	16.9953	17.1903	17.5053	17.4178	17.0354
Prpf4	18.3505	18.3117	0.841047	-0.038738	18.2909	18.3112	18.2088	18.5911	18.6709	18.2104	18.1122	18.2534
Ubr5	14.887	15.3756	0.207468	0.488618	14.9683	15.6276	13.8992	15.053	15.3769	15.6723	15.1457	15.3077
Rpl4	19.4693	19.7939	0.452684	0.324662	18.9809	19.4584	20.4274	19.0104	19.9274	18.9567	20.0128	20.2788
Ssrp1	20.1154	20.1122	0.98752	-0.00311875	19.8157	20.3209	20.0714	20.2534	20.1165	20.4232	19.9964	19.9127
Hmgn5	19.6146	19.3224	0.519744	-0.292157	19.1147	19.0026	20.6133	19.7277	19.3956	20.0797	18.6717	19.1427
Ctnnd2	17.3504	18.0852	0.0409923	0.7348	17.1907	17.2054	18.2167	16.7887	18.0666	17.9811	18.2094	18.0836
Gfpt1	17.3032	17.2151	0.656944	-0.0880707	17.3654	17.1228	17.3943	17.3302	17.3348	17.2684	16.8035	17.4538
Me1	18.2369	18.4939	0.281532	0.257014	18.0179	18.1657	18.277	18.4868	18.3653	18.1154	18.9567	18.5381
Psat1	19.4888	19.0859	0.376662	-0.402969	19.4948	18.3976	20.0494	20.0135	18.4877	19.7299	19.2465	18.8793
Gstp1	22.3943	22.4578	0.783501	0.0635181	22.9214	22.0935	22.2486	22.3137	22.3902	22.2937	22.726	22.4213
Arhgap35	15.274	15.2071	0.896885	-0.0669601	15.003	14.2829	15.8403	15.97	15.6593	15.7394	15.3527	14.0769
Sec14l2	19.5534	19.7713	0.278182	0.217842	19.5168	19.7576	19.3054	19.6339	19.8106	19.474	20.0268	19.7737
NARS1	19.2105	19.4819	0.33406	0.271474	19.0318	19.3655	19.0927	19.3519	19.3637	19.4101	20.1613	18.9927
Gars1	20.4457	20.5353	0.629947	0.0895774	20.1447	20.4104	20.6405	20.5872	20.6626	20.428	20.6685	20.3821
Slc27a1	17.0686	16.7175	0.211076	-0.35111	17.1034	16.9042	17.1389	17.1279	17.404	16.2676	16.4924	16.7059
Glyr1	19.1474	19.5679	0.317528	0.420488	19.1325	19.6136	17.9679	19.8756	19.5852	19.4672	19.5839	19.6352
Nae1	19.6666	19.501	0.420939	-0.165612	19.2824	19.6773	19.9604	19.7462	19.6204	19.6493	19.3986	19.3355
Nucb1	19.5234	19.4079	0.550008	-0.115477	19.4378	19.3942	19.739	19.5227	19.3375	19.7434	19.151	19.4
Mapk1	18.7845	18.9498	0.438776	0.165328	18.7767	18.7753	18.4625	19.1235	18.769	19.0217	19.2278	18.7808
Aldh7a1	17.7693	18.34	0.0725936	0.570736	17.9257	17.7536	17.5413	17.8567	18.2084	17.9019	19.1003	18.1494
Lrrc47	19.2295	19.1472	0.794691	-0.0823249	18.6405	19.6124	18.9052	19.76	18.8614	19.4827	18.888	19.3567
Samhd1	18.1681	18.2294	0.803199	0.0612667	18.6672	18.0973	18.1461	17.762	18.2418	18.4183	17.8753	18.3823
Oat	20.1294	20.2525	0.567	0.123062	20.5406	19.9298	19.9924	20.0549	20.043	20.0777	20.4751	20.4141
Shmt2	19.5082	19.3395	0.307248	-0.168689	19.5842	19.5292	19.2804	19.6389	19.2708	19.2792	19.411	19.397
Dnajc6	18.7638	19.1373	0.293876	0.373452	18.1885	18.9648	18.4171	19.485	19.2662	19.619	18.8059	18.858
Plcd1	18.1874	18.2563	0.71747	0.0688508	18.1495	18.0391	18.2199	18.3412	18.1474	17.9977	18.2793	18.6008
Rabggta	18.2927	18.406	0.652328	0.113294	17.8957	18.0358	18.6512	18.5882	18.1708	18.7105	18.5241	18.2187
Ppp1r9b	16.9549	17.0297	0.8287	0.0748167	16.2049	16.577	17.5614	17.4764	16.9364	16.9197	16.9227	17.3401
Usp19	17.1805	17.5902	0.129355	0.409743	17.0454	17.2829	16.7782	17.6155	17.6356	17.8554	17.6949	17.175
Vps50	16.5826	16.6898	0.50329	0.107253	16.4245	16.7281	16.6516	16.526	16.7527	16.786	16.5637	16.6568
Ubap2l	18.4747	18.5257	0.773188	0.050959	18.2281	18.4132	18.7411	18.5165	18.4884	18.4891	18.6902	18.4351
Gspt1	18.472	18.7079	0.227021	0.235847	18.3725	18.4524	18.4524	18.6107	18.7162	18.482	19.0626	18.5706
Mthfd1	17.7614	18.0021	0.328363	0.240722	18.0028	17.2457	17.6555	18.1415	18.0674	17.7935	18.1664	17.9811
Psmd6	20.1218	20.2563	0.444083	0.134478	20.004	20.0876	20.0792	20.3165	20.0914	20.1358	20.4922	20.3058
Eml3	17.8169	17.9662	0.627635	0.149289	17.6395	17.4395	17.6867	18.502	18.3589	17.6966	17.5911	18.2182
Psmc1	20.2932	20.5391	0.227298	0.245944	19.8896	20.3426	20.3392	20.6014	20.4975	20.5139	20.6161	20.5291
Calm3	26.0811	25.3991	0.128813	-0.682018	25.3899	26.0902	27.047	25.7972	25.4675	26.08	25.1036	24.9452
Hnrnpd	24.5602	24.1852	0.234764	-0.375074	24.0243	24.5761	25.2028	24.4378	24.1478	24.6687	23.9852	23.939
Smarcd1	18.6931	18.617	0.739726	-0.0761058	18.1987	18.8272	18.939	18.8075	18.6298	18.9237	18.5002	18.4144
Mta2	20.0328	20.1012	0.823872	0.068412	19.4217	20.4011	19.9431	20.3652	20.1765	20.6075	19.9623	19.6585
Prkcsh	21.8818	21.8136	0.790183	-0.0681655	21.7903	21.9256	22.4197	21.3916	21.7323	22.1317	21.7408	21.6498
Mapt	19.4779	19.9834	0.0683565	0.505504	18.9607	19.4064	19.9174	19.6272	19.9305	19.7151	20.1077	20.1804
Padi2	18.5501	18.6795	0.462784	0.129379	18.4337	18.6215	18.4018	18.7435	18.7933	18.8271	18.6245	18.4731
Msn	18.6587	18.8383	0.596067	0.179603	19.5883	18.491	18.0608	18.4945	18.6825	18.7113	18.8785	19.0807
Nop56	19.0195	19.2674	0.321519	0.247847	18.7981	19.424	18.7607	19.0953	18.8635	19.5733	19.1898	19.4428
Impdh2	19.8541	19.587	0.232956	-0.267076	19.4496	19.9899	20.031	19.9458	19.7645	19.3245	19.8055	19.4534
Sphkap	17.1144	16.3607	0.225805	-0.753666	16.8542	17.477	17.6714	16.4548	16.7038	16.955	14.662	17.1218
Pex5l	19.4761	19.1258	0.152483	-0.350218	18.9803	19.5122	19.7993	19.6125	19.3879	19.1476	18.9347	19.0331
Hip1	16.9895	17.0072	0.96898	0.0177433	16.2951	17.0021	18.1681	16.4927	16.5859	16.6192	17.4853	17.3386
Nsun2	17.8834	17.9	0.949365	0.0165211	17.2671	18.0754	18.0414	18.1498	18.0608	18.0831	17.932	17.524
Gbe1	18.8556	19.3736	0.0383618	0.518021	18.4261	18.8862	18.9634	19.1468	19.426	19.5036	19.0805	19.4845
Rlbp1	23.6372	23.4604	0.532734	-0.176896	23.1149	23.4853	24.2236	23.7253	23.5157	23.4894	23.7472	23.0891
Eif3e	20.2179	20.4656	0.252595	0.247697	20.2458	20.2838	19.8549	20.4872	20.3537	20.5285	20.7372	20.2432
Ddx6	21.2445	21.0032	0.271814	-0.241301	20.9709	21.3354	21.6261	21.0456	20.9501	21.2759	20.9261	20.8606
Rbm39	20.5467	20.6024	0.788329	0.055704	20.2303	20.8978	20.3608	20.6978	20.6808	20.772	20.51	20.4466
Serpinh1	21.0264	20.6178	0.685611	-0.408624	23.8474	19.8719	20.1642	20.2222	19.5626	19.8148	21.098	21.9958
Nefl	19.0965	19.3315	0.444571	0.235013	19.6119	19.3812	18.3067	19.0862	19.3347	19.2249	19.198	19.5685
Ubtf	20.0485	20.1806	0.690569	0.132153	19.1876	20.0283	20.5159	20.462	20.2859	20.4886	19.9436	20.0044
Abcf1	18.4147	18.6199	0.696623	0.205182	18.0555	18.9857	18.0038	18.6139	17.1108	19.0749	19.3111	18.9827
Capza2	20.6036	20.5217	0.62738	-0.0819491	20.8389	20.4265	20.6716	20.4776	20.5047	20.4119	20.6235	20.5467
Atxn2l	17.4547	17.8991	0.257015	0.444335	18.0345	16.6694	18.0754	17.0396	18.3122	17.9392	17.7314	17.6134
Slc25a3	22.3327	22.2876	0.819326	-0.0450916	22.1449	22.5149	22.2962	22.3746	22.3767	22.6242	22.1295	22.0198
Rnpep	19.142	19.1712	0.852956	0.0291969	19.1991	19.1328	19.004	19.2319	19.2405	19.1271	19.3076	19.0094
Tbcd	16.3482	17.2199	0.133339	0.871755	16.2547	16.1116	17.7724	15.2541	16.9234	17.3844	17.8156	16.7564
Heatr5b	14.8121	14.5468	0.6894	-0.265232	14.1343	16.0113	13.1899	15.9128	14.8619	14.0673	14.7952	14.4628
Rnf20	17.8101	17.6014	0.474009	-0.208682	17.1698	17.7843	18.4114	17.8748	17.554	17.8752	17.6418	17.3345
H2afy2	21.8453	21.8249	0.933168	-0.0204478	21.4191	22.3146	21.5812	22.0664	21.8893	21.9696	21.8334	21.6073
Pgd	19.7666	20.1047	0.0989302	0.338082	19.7608	19.9351	19.4381	19.9325	20.2516	19.9865	20.2129	19.968
Anxa1	18.9339	19.6468	0.420895	0.712963	20.5792	18.2271	18.1595	18.7696	18.8153	18.7834	21.9225	19.0662
Ctsd	22.5379	22.1502	0.0753606	-0.387676	22.3471	22.3896	22.9424	22.4727	22.1201	22.3352	22.0166	22.1291
Actr2	21.2574	21.4204	0.393759	0.163024	21.3639	21.3363	20.8945	21.4348	21.2627	21.5428	21.5037	21.3724
Ranbp3	19.6808	19.3778	0.301908	-0.302997	19.2243	19.7115	20.086	19.7014	19.5982	19.8429	18.9248	19.1452
Psmd13	18.4663	18.5456	0.635736	0.0793056	18.293	18.5589	18.4838	18.5296	18.5474	18.3645	18.7623	18.5084
Srp54	17.9296	18.22	0.198651	0.29042	18.1628	18.0515	17.5051	17.9989	18.1298	18.0636	18.533	18.1535
Cul2	17.5352	17.6126	0.636415	0.0774093	17.3399	17.6435	17.4494	17.708	17.7251	17.6157	17.552	17.5577
Cap1	19.7333	19.6569	0.711566	-0.0763472	19.3735	19.728	19.9284	19.9033	19.4759	19.4638	19.8841	19.804
Naa15	17.6005	18.2862	0.0272547	0.685681	17.0636	17.7678	17.49	18.0805	18.1067	18.0829	18.5759	18.3791
Hars	19.4638	19.4543	0.957411	-0.00946637	19.3208	19.5306	19.766	19.2377	19.368	19.5243	19.4494	19.4756
Aldh2	19.7564	19.4233	0.455598	-0.333108	21.0609	19.1548	19.3418	19.4684	19.2709	19.2065	19.3965	19.8195
U2surp	18.7526	18.9364	0.401569	0.183886	18.3393	19.0587	18.6082	19.004	18.8286	19.1088	18.9203	18.888
Dlg3	18.1079	17.9313	0.614379	-0.176646	17.596	18.2338	18.7618	17.84	17.623	18.6609	17.7685	17.6727
Tulp1	18.858	19.3189	0.302611	0.4609	17.8746	19.5565	18.4461	19.5549	19.804	19.3043	19.0539	19.1135
Prrc2a	17.7857	17.7928	0.9733	0.00709866	17.6993	17.8541	18.2058	17.3836	17.7355	17.7108	17.7915	17.9334
Dpp6	19.5076	19.4281	0.801013	-0.0794666	18.9255	19.326	19.6254	20.1533	19.7471	19.6456	18.9593	19.3604
Ckmt1	23.1603	22.99	0.527552	-0.170365	22.7734	23.1642	23.4456	23.2581	23.1844	23.4846	22.6452	22.6457
Hook3	18.9443	18.8501	0.521742	-0.0942145	18.8967	18.891	19.0032	18.9863	18.8178	18.7782	18.9532	18.8511
Snap91	21.2284	21.301	0.749307	0.0725426	20.7885	21.3686	21.3288	21.4278	21.4314	21.6019	21.1476	21.0229
Rhot1	19.4749	19.4358	0.887161	-0.0390433	18.9988	19.571	19.5787	19.7509	19.7333	19.8333	18.9868	19.1899
Hectd1	14.3761	14.9832	0.0571958	0.607188	14.8501	14.8171	13.9883	13.8487	14.8715	15.1273	14.9264	15.0078
Usp10	18.6235	18.5524	0.748123	-0.0711436	18.2893	18.5737	19.016	18.615	18.7294	18.6891	18.2112	18.5798
Pdhb	21.8491	21.6545	0.344447	-0.194529	22.2387	21.8233	21.6142	21.72	21.7378	21.7703	21.4135	21.6965
Lap3	18.2151	18.1799	0.881555	-0.0352027	18.5472	18.1409	17.7663	18.4062	17.9101	18.0818	18.4957	18.2321
Src	18.3864	18.2789	0.654945	-0.107437	18.042	18.5149	18.8707	18.1179	18.1406	18.3118	18.5437	18.1196
Farsa	19.6185	19.7719	0.351318	0.153422	19.498	19.5414	19.7043	19.7302	19.9381	19.6382	19.8162	19.695
Pebp1	25.0542	24.7866	0.382549	-0.267572	24.5569	25.1073	25.7439	24.8088	24.7787	25.1073	24.8466	24.4139
Oxr1	17.5324	17.2516	0.418863	-0.280778	16.8652	18.1405	17.2794	17.8443	17.6177	17.5261	16.8142	17.0484
Cpsf2	17.7302	17.7385	0.976191	0.00830297	17.1236	17.6796	18.3294	17.7884	18.0051	17.5207	17.6642	17.7641
Wdr47	17.2675	17.2531	0.95849	-0.0143577	17.445	17.4535	16.9059	17.2655	16.623	17.2783	17.7302	17.3809
Chd7	16.4803	16.0872	0.615514	-0.393151	14.2191	17.4562	17.5445	16.7016	15.6303	17.0062	16.1642	15.5481
Otud7b	15.4487	15.4186	0.98106	-0.0300787	16.0835	12.1383	18.4799	15.0931	16.1416	15.2802	16.1225	14.1301
Ncdn	18.977	18.953	0.917349	-0.0239703	18.4248	19.0641	19.2969	19.1221	18.9443	19.1649	18.8785	18.8245
Kpna2	19.3044	19.2833	0.907231	-0.0211229	19.1187	19.5536	19.3934	19.1519	19.2647	19.5092	19.1925	19.1667
Nampt	18.4121	18.5231	0.613759	0.111026	18.0487	18.3008	18.7321	18.5667	18.2729	18.7713	18.6318	18.4165
Mpp4	16.6481	16.4557	0.564443	-0.192443	16.1443	16.9817	16.3357	17.1306	16.1986	16.785	15.9442	16.8948
Idh2	20.8219	20.5497	0.456193	-0.272211	21.6609	20.2095	21.1403	20.2768	20.2774	20.4942	20.7539	20.6733
Vcam1	17.8241	18.0111	0.312362	0.18701	17.6824	17.9581	17.9726	17.6834	17.9534	18.1885	17.769	18.1338
Plxna2	15.4701	15.3865	0.776734	-0.083614	15.1718	15.1033	15.4206	16.1847	14.9747	15.6181	15.5643	15.3888
Xpot	17.0432	16.9985	0.840423	-0.0447134	17.2007	16.9633	16.9309	17.0778	16.7783	16.9903	17.5141	16.7112
Fcsk	17.9485	17.6795	0.476056	-0.269021	17.1583	17.965	18.3255	18.3454	17.4668	18.4629	17.4063	17.3821
Blmh	20.038	20.1635	0.536221	0.125533	19.6947	20.0791	20.1837	20.1943	20.0025	20.0693	20.096	20.4862
Mpi	19.3386	19.6136	0.337362	0.274962	19.2158	19.5908	19.8379	18.71	19.7411	19.7481	19.6597	19.3055
Osbpl8	17.6419	17.9158	0.316049	0.273907	17.9382	17.8576	16.9366	17.8351	17.7159	17.9679	17.885	18.0943
Sorbs2	18.216	18.5392	0.167987	0.323216	18.0083	18.1595	18.5798	18.1164	18.516	18.8471	18.169	18.6249
Stx1b	20.5483	20.1988	0.24885	-0.349445	19.9156	20.8855	20.8808	20.5111	20.3448	20.5677	19.8043	20.0786
Lama2	15.3864	15.5025	0.879131	0.11607	17.4646	13.7484	14.6206	15.7121	14.997	15.307	16.02	15.6859
Washc2	16.152	16.9092	0.00347806	0.757173	16.4749	16.2056	16.1044	15.823	16.7726	16.9019	16.9625	16.9996
Dctn2	21.8806	21.7067	0.30557	-0.173854	21.7229	21.992	21.9784	21.829	21.6547	21.9227	21.6282	21.6213
Ppp4r3a	17.4791	17.0563	0.180445	-0.422857	17.1658	17.9242	17.6007	17.2259	17.3973	16.8173	17.4863	16.5242
Slk	17.5825	17.4531	0.607472	-0.129446	17.3816	17.4995	17.8522	17.5968	17.7117	17.7513	16.8541	17.4951
Dhx8	16.1922	16.3445	0.633589	0.152265	15.2933	16.5295	16.5355	16.4106	16.3167	16.4472	16.0872	16.5269
Abcf2	15.8506	16.3025	0.32393	0.451892	15.0189	16.7048	15.4002	16.2785	16.4648	16.8139	16.3468	15.5845
Slc27a4	17.879	17.8174	0.714044	-0.061689	17.9393	17.8931	17.6908	17.993	17.9855	17.6288	17.9136	17.7415
Col3a1	13.0597	12.7677	0.871678	-0.291918	17.9987	12.5082	9.48676	12.245	12.2983	12.6806	10.8946	15.1974
Amph	21.7793	21.5663	0.406474	-0.213076	21.2462	21.8092	22.2551	21.8069	21.6214	21.838	21.43	21.3756
Ddx21	17.3766	17.274	0.699525	-0.10259	17.4359	17.9288	16.7931	17.3484	17.0263	17.4606	17.2942	17.3148
Dlat	21.5308	21.1739	0.104913	-0.356871	21.3662	21.6369	21.7591	21.3609	21.18	21.5266	20.9468	21.0422
Ndufv1	19.7723	19.8309	0.838758	0.0585352	20.2504	19.8891	19.1026	19.8472	20.1315	19.4624	19.7992	19.9304
Acad9	17.9908	18.0825	0.575885	0.0917013	17.786	17.9939	18.052	18.1313	18.1483	18.1401	18.1309	17.9107
Hook1	17.1361	16.9328	0.436965	-0.203373	16.8454	17.3578	17.6077	16.7337	16.8112	17.2872	16.8074	16.8252
Wars	20.4144	20.5172	0.619348	0.102793	19.9737	20.4039	20.7196	20.5606	20.4667	20.6536	20.5193	20.4293
Esd	21.4772	21.4836	0.97342	0.00640542	21.2122	21.5085	21.655	21.5331	21.567	21.687	21.5224	21.158
Paics	20.2973	20.8022	0.0761817	0.504924	20.4477	20.3548	19.7369	20.6498	20.6889	20.7401	21.1914	20.5885
Ncor2	14.1681	12.3711	0.00951592	-1.79701	13.1252	14.8622	15.2494	13.4355	13.0783	11.8469	12.3713	12.1878
Stag1	16.4319	16.8517	0.309903	0.419816	16.8525	16.855	16.4453	15.5748	16.9783	16.0235	17.0861	17.3191
Ap3m2	18.5843	18.5633	0.916643	-0.0209937	18.2103	18.6417	18.6644	18.8207	18.6888	18.3328	18.7378	18.4936
Crk	19.773	19.6376	0.581616	-0.135405	19.4432	19.8645	20.255	19.5293	19.6461	19.9802	19.4849	19.4391
Abce1	17.344	18.3707	0.0395052	1.02672	17.5449	16.9597	17.624	17.2474	18.9013	17.1019	18.7372	18.7426
Eno2	23.413	23.2453	0.374325	-0.167709	23.3283	23.4663	23.3519	23.5057	23.4375	23.4663	23.1425	22.9349
Elp2	18.0584	18.398	0.230198	0.339608	17.4357	18.003	18.546	18.2489	18.6349	18.4495	18.3593	18.1483
Col6a1	16.9378	17.4642	0.644577	0.526356	19.3673	15.8567	16.6192	15.9082	16.7223	17.131	15.8618	20.1417
Cntnap1	18.225	18.0796	0.576423	-0.145352	17.8991	18.5635	18.0845	18.3527	18.1138	18.5806	17.9572	17.667
Pcbp2	21.549	21.9026	0.485339	0.353534	21.9598	21.9787	21.8078	20.4498	22.4173	20.7674	22.2576	22.1679
Hdgf	21.6506	18.6707	0.0179999	-2.97986	20.7307	22.1705	23.1684	20.5327	18.8727	21.1621	17.9887	16.6593
Ubr1	16.0663	15.9305	0.610786	-0.135813	16.1332	16.305	15.5014	16.3255	16.2317	16.1049	15.8748	15.5104
Eml4	18.5041	18.7383	0.207282	0.234132	18.247	18.675	18.4318	18.6628	18.7341	18.786	18.8648	18.5682
Ephx2	17.708	17.5189	0.427272	-0.189016	17.6389	17.5414	17.9584	17.6932	17.1185	17.3127	17.9552	17.6894
Smu1	19.6283	20.3242	0.062609	0.695822	19.461	19.5486	18.9945	20.5094	20.2555	20.6192	20.1634	20.2586
Pnp	19.9502	20.0094	0.776942	0.0591415	19.5639	19.9259	20.3065	20.0046	20.1049	19.828	19.9286	20.1759
Iqsec1	17.4597	17.5281	0.719759	0.0683817	17.434	17.4734	17.1542	17.7771	17.6491	17.6131	17.4954	17.3547
Hsd17b4	19.4521	19.3447	0.617334	-0.107404	19.6248	19.6707	18.9527	19.5601	19.4554	19.3578	19.4013	19.1643
Actr1b	17.847	18.267	0.200569	0.419944	17.9846	18.32	17.327	17.7565	18.6142	17.7116	18.0848	18.6572
Lancl2	20.386	19.9643	0.161709	-0.421734	19.9136	20.496	20.7411	20.3935	20.1508	20.4483	19.7563	19.5018
Aldh6a1	18.0865	17.9525	0.686594	-0.134033	18.1402	18.1701	18.0137	18.022	17.5085	17.8896	18.9048	17.507
Bfsp1	16.2444	17.6075	0.346769	1.36302	16.3304	16.3705	17.2639	15.013	15.4787	16.6639	21.9831	16.3041
Ppp2ca	18.9356	18.9245	0.954615	-0.0111566	18.5233	19.1412	18.8917	19.1864	18.9517	18.8637	18.9164	18.9661
Uba3	19.4224	19.5637	0.411973	0.141366	19.2773	19.3349	19.5033	19.574	19.6934	19.4613	19.7072	19.393
Trap1	16.9268	16.9745	0.866893	0.0476668	17.549	16.6261	16.5854	16.9468	16.7436	17.4332	16.7539	16.9673
Ybx3	20.2821	20.0693	0.494277	-0.212871	19.4551	20.5033	20.6955	20.4747	20.0171	20.3977	19.852	20.0103
Glmn	18.9797	18.9891	0.971413	0.00940023	18.3655	19.1564	19.2777	19.1194	19.0978	19.3166	18.7812	18.761
Cops2	20.4542	20.5591	0.569702	0.104849	20.1845	20.5372	20.4507	20.6444	20.5293	20.7497	20.6229	20.3343
Ccar1	20.4459	20.2578	0.455679	-0.18805	20.002	20.3442	20.9197	20.5176	20.3328	20.5734	20.0825	20.0427
Pfkp	19.3456	19.3874	0.811099	0.0417645	19.0428	19.4495	19.3427	19.5474	19.2855	19.4931	19.3668	19.4041
RtcA	20.0716	20.0443	0.902748	-0.0272635	19.9058	20.293	19.9535	20.1341	20.0537	19.5814	20.4099	20.1323
Rnmt	19.7694	19.3775	0.22973	-0.391925	19.1604	19.8413	20.4865	19.5893	19.52	19.6852	19.1677	19.137
Ctr9	16.6821	15.9727	0.386188	-0.709376	16.6407	15.5975	17.1904	17.2997	16.6327	13.7509	17.3431	16.1641
Ndrg3	20.9001	20.9891	0.780346	0.0890021	20.1441	20.9149	21.5015	21.0398	21.0222	21.3891	20.8086	20.7365
Myg1	19.0615	19.0682	0.977032	0.00670821	18.5179	18.9951	19.399	19.3338	18.9522	19.0206	19.1564	19.1435
Als2	16.7067	16.754	0.912051	0.0473612	16.8589	15.5839	17.6033	16.7806	16.9223	17.1379	16.4365	16.5194
Psmd5	20.8636	20.8668	0.988323	0.00314421	20.527	20.7452	21.1507	21.0317	20.862	21.0941	20.9591	20.5519
Hkdc1	18.4532	18.3697	0.827825	-0.0835459	17.7597	19.4962	18.3319	18.2249	18.2658	18.6494	18.0127	18.5506
Eif2s1	20.4003	20.0892	0.126075	-0.311098	20.3389	20.4942	20.5921	20.176	20.0375	20.2949	20.2115	19.8128
Elavl1	22.6631	22.3767	0.247754	-0.286396	22.4133	22.7289	22.9705	22.5397	22.3898	22.8667	22.1289	22.1213
Eif2s2	19.7249	19.8186	0.646252	0.0936273	19.6801	19.893	19.5933	19.7334	19.8165	19.4827	20.2158	19.7592
Vdac2	22.6636	23.0245	0.128444	0.360902	22.6181	23.0232	22.409	22.6042	22.762	22.8362	23.3499	23.15
Psmd3	20.4542	20.5327	0.76189	0.0785387	20.4352	20.4769	20.4529	20.4517	20.539	20.6879	21.0279	19.8762
Ddx19a	18.6691	18.4781	0.457212	-0.190966	18.0963	18.8423	18.8762	18.8617	18.6402	18.765	18.3106	18.1967
Man2c1	17.2627	17.3068	0.79623	0.0441093	17.1576	17.3211	17.0891	17.4832	17.3042	17.1256	17.3653	17.4324
Arcn1	20.2364	20.0719	0.528482	-0.164483	20.2889	20.2317	20.2016	20.2234	20.0516	20.7501	19.825	19.6611
Ppm1a	18.5233	18.6718	0.489803	0.148521	18.2277	18.8636	18.2192	18.7828	18.7261	18.7354	18.6015	18.6243
Prkg1	16.5636	17.0286	0.0582001	0.46494	16.5271	16.766	16.1203	16.8411	17.2548	16.9304	17.0737	16.8553
Strbp	18.0234	18.1298	0.620508	0.106357	18.0632	18.0131	17.8819	18.1355	17.9152	17.7701	18.3412	18.4926
Ssb	20.1349	20.8322	0.157434	0.697255	20.2245	20.8941	18.7502	20.6709	20.7289	20.9984	20.883	20.7184
Ubqln2	20.0784	19.4464	0.0567181	-0.632013	19.3995	20.3182	20.572	20.024	19.415	19.8276	19.3139	19.2291
Nup107	17.2251	16.2572	0.0920238	-0.967919	16.9983	18.7873	16.6678	16.447	16.2301	16.3797	15.8312	16.5878
Mon2	17.9889	17.9885	0.997891	-0.000410485	17.7927	18.0194	18.0778	18.0659	17.9844	17.9678	18.0971	17.9049
Cyb5r3	20.329	20.5119	0.650279	0.182907	19.6641	20.6163	20.4053	20.6305	20.5206	19.5224	20.979	21.0258
Vps36	18.6489	18.3624	0.326631	-0.286468	19.4293	18.3273	18.5297	18.3093	18.3488	18.554	18.2775	18.2694
Sae1	21.2248	21.0181	0.407549	-0.206624	20.6806	21.3071	21.5238	21.3877	21.2315	21.1831	20.9508	20.7071
Nono	22.0229	21.8026	0.417334	-0.220254	21.3692	22.027	22.4005	22.2949	21.8981	22.03	21.6427	21.6398
Bin1	20.8066	21.1354	0.141285	0.32881	20.5122	20.5962	20.897	21.2209	21.1805	21.2501	20.9745	21.1364
Ncoa5	18.2715	18.7318	0.165249	0.460322	18.5305	18.5028	17.4894	18.5633	19.0672	18.3285	18.9137	18.6178
Wdfy3	15.2384	14.2336	0.0692698	-1.00474	14.8823	15.4999	15.6758	14.8954	14.9665	13.2494	15.1531	13.5654
Phip	16.7005	17.0331	0.176295	0.33254	16.7731	16.829	16.1632	17.0368	16.8544	17.0072	17.0202	17.2505
Cpsf3	19.0134	18.5017	0.150289	-0.511743	18.7791	18.5649	19.5914	19.1182	19.2129	18.4614	18.1361	18.1961
Vps45	18.3494	18.4351	0.608669	0.0857171	18.4743	18.3285	18.2723	18.3224	18.5643	18.4577	18.17	18.5484
Krt15	18.8714	16.742	0.280627	-2.12939	24.9683	16.4834	17.8657	16.1684	16.2738	17.173	15.9987	17.5226
Acaa1a	20.6604	20.5799	0.674601	-0.0804938	20.7349	20.5959	20.5931	20.7175	20.5929	20.874	20.2014	20.6511
Slmap	17.7723	17.3663	0.223332	-0.406042	17.6945	17.9411	17.6907	17.763	17.5511	17.5218	17.9174	16.4747
Dclk1	18.6492	18.6358	0.968776	-0.0134587	18.5608	18.8914	18.4537	18.691	17.6348	19.0078	19.0362	18.8644
Elac2	15.9269	16.0003	0.748408	0.0733588	15.4457	15.9544	16.2297	16.0779	15.802	16.2032	15.8315	16.1646
Trappc11	17.3881	17.3272	0.780942	-0.0609048	17.2961	17.0046	17.6694	17.5821	17.2589	17.535	17.4701	17.0447
Mpp6	19.3366	19.2822	0.894246	-0.0544715	18.947	19.1053	20.3868	18.9074	19.9591	19.294	18.9584	18.9172
Esyt1	17.1023	17.1307	0.941078	0.0284498	17.4127	16.0669	17.7833	17.146	17.271	16.7356	17.0888	17.4274
Mia2	16.5735	16.7084	0.611655	0.1349	16.2448	16.9863	16.4171	16.6459	16.2618	16.6472	17.1852	16.7393
Ptbp2	20.2608	20.2214	0.83312	-0.0393932	19.8952	20.4229	20.2274	20.4978	20.2609	20.2473	20.121	20.2565
Erlin2	21.0953	20.9606	0.470137	-0.134725	20.8657	21.0927	21.2188	21.2041	21.1188	21.1521	20.8549	20.7166
Eif2a	17.8274	17.315	0.240512	-0.512384	17.3065	17.7886	18.4375	17.7769	17.766	18.0573	16.4351	17.0018
Ndufa9	19.3295	19.7772	0.218622	0.447681	20.0775	19.4081	18.5375	19.2951	19.9456	19.3263	19.9949	19.842
Sec24a	17.1219	16.8457	0.380114	-0.276216	17.033	16.895	17.1092	17.4503	16.5904	16.9569	17.5686	16.2668
Srcin1	17.0694	17.4435	0.23704	0.374157	16.4677	17.0701	17.8723	16.8675	17.5308	17.408	17.4413	17.3941
Samm50	16.0006	16.1064	0.772304	0.105816	16.2466	16.4137	14.9659	16.376	16.3326	15.9557	15.788	16.3492
Adcy2	14.7492	16.1454	0.136846	1.3962	15.5629	16.3955	14.9834	12.0551	16.3302	16.3691	15.8542	16.028
Psma5	20.3073	20.3096	0.991006	0.00222461	20.0018	20.285	20.666	20.2766	20.3244	20.1434	20.5045	20.266
Upf2	15.6371	15.6296	0.977606	-0.00752864	15.5783	16.2122	15.3117	15.4464	15.6107	15.3405	15.4926	16.0747
Tubb2a	16.768	14.9467	0.0884155	-1.82129	15.0128	16.0503	19.6133	16.3957	14.8343	15.9689	14.1818	14.802
Zc3h4	18.1297	17.8386	0.163966	-0.29106	18.0662	18.1852	18.0575	18.2099	18.2213	17.5134	17.7429	17.8769
Rps6ka5	17.3003	17.6455	0.337531	0.345192	17.1964	17.662	16.901	17.4418	18.3416	17.221	17.0155	18.0038
Epm2aip1	18.0399	18.1855	0.618416	0.145616	18.0771	18.0963	17.6241	18.3622	18.4738	17.4764	18.3877	18.4042
Ppp2r2a	17.9399	17.8355	0.70878	-0.104391	17.5712	17.9952	18.2385	17.9548	18.0331	18.3896	17.4806	17.4389
Cryba2	16.2398	19.0964	0.274227	2.85664	18.0657	13.5581	16.8503	16.485	16.5026	16.8025	26.9056	16.1749
Agrn	17.1498	17.2492	0.854244	0.0993231	18.4123	16.457	16.9449	16.7852	16.8479	16.3693	17.9622	17.8173
Wdr11	16.5403	16.8026	0.43626	0.262269	15.7115	16.7955	16.78	16.8742	16.7091	17.2044	16.3452	16.9518
Klc3	18.4735	18.5302	0.820646	0.0567306	17.8571	18.5948	18.893	18.549	18.6108	18.6874	18.4322	18.3903
Plrg1	18.7383	18.412	0.301005	-0.32629	18.1456	18.7424	19.2654	18.7999	18.7041	18.726	17.9081	18.31
Crym	23.1659	22.9566	0.498827	-0.20931	22.4862	23.1892	23.7564	23.2317	23.0287	23.2425	23.0217	22.5335
Phb	21.9389	21.6948	0.166079	-0.24413	21.7622	21.9627	22.0518	21.9791	21.798	21.8576	21.5679	21.5557
Tnc	17.1759	16.5948	0.239374	-0.58102	18.1543	16.6754	17.4723	16.4015	16.9743	16.161	16.0061	17.2381
Srrt	19.7176	19.5982	0.570849	-0.119442	19.2597	19.7856	19.9122	19.9132	19.7087	19.7455	19.4636	19.4751
Rab3gap1	16.2146	16.4097	0.346917	0.195063	15.8593	16.4331	16.3142	16.2518	16.5481	16.5957	16.1416	16.3533
Ndrg2	21.9393	21.4491	0.055655	-0.49024	21.7318	21.8959	22.435	21.6946	21.5683	21.6627	21.2653	21.3
Marcks	20.3472	20.4876	0.446075	0.140363	20.0808	20.6201	20.2681	20.4199	20.3826	20.4529	20.4597	20.6551
Trim3	18.3484	18.3111	0.870494	-0.0373399	17.8522	18.4452	18.5383	18.5581	18.505	18.2757	18.0061	18.4575
Dpf3	19.0925	19.0315	0.825362	-0.0609899	18.4466	19.2061	19.6052	19.1122	19.1467	19.2823	18.8102	18.8869
Golga2	18.2529	18.1142	0.512427	-0.138724	18.1695	18.1653	18.227	18.45	18.1856	18.4753	17.7029	18.0929
Prkce	16.1298	15.9819	0.729195	-0.147896	15.9075	16.5103	15.6836	16.4177	16.3257	16.5354	14.7977	16.2686
Cdc40	17.0564	16.7257	0.295754	-0.330746	16.7814	16.9913	17.2344	17.2187	17.1665	17.011	16.8148	15.9104
Aldh18a1	18.483	18.3142	0.568074	-0.168818	18.3468	18.2476	19.1218	18.2158	17.9509	18.741	18.5151	18.0498
Bpnt1	20.5017	20.2144	0.273074	-0.287307	20.1001	20.6526	20.5661	20.6879	20.4667	20.539	20.1406	19.7112
Tnpo3	17.0809	17.5251	0.120279	0.444256	16.9233	17.3357	16.4979	17.5666	17.4431	17.4078	17.7511	17.4985
Dctn4	18.9624	19.0054	0.840194	0.0429308	18.4852	19.1241	19.1257	19.1146	19.0561	19.2069	18.8311	18.9273
Eif3d	18.2536	18.3644	0.560301	0.110784	18.2597	18.2971	17.9923	18.4653	18.2821	18.2038	18.6609	18.3108
Atp5pd	23.431	23.278	0.588927	-0.153042	22.9236	23.4599	23.8716	23.4692	23.3825	23.7641	22.9645	23.0009
Pspc1	21.0437	20.9073	0.486821	-0.136361	20.731	21.0504	21.135	21.2582	21.1839	20.7315	20.8338	20.88
Atg7	17.7546	17.8819	0.421919	0.127348	17.6727	17.9016	17.7902	17.654	17.9153	17.9946	17.8712	17.7466
Glo1	24.9515	24.9218	0.910297	-0.0296879	24.5805	25.0308	25.2642	24.9304	25.0122	25.271	25.07	24.3341
Nop58	17.2451	17.3635	0.627448	0.118402	17.1791	17.1986	17.3959	17.2069	17.0187	16.9921	17.5867	17.8566
Nid2	17.6585	17.0564	0.453011	-0.602053	19.5758	16.9603	16.9293	17.1686	16.7924	15.5921	18.2422	17.599
Sacm1l	17.122	17.7392	0.127851	0.617168	16.273	17.6767	16.7034	17.8351	17.7454	17.8453	17.844	17.5221
Sorcs2	18.4215	18.9868	0.300189	0.565374	18.0693	18.4686	18.7443	18.4036	17.9378	19.4382	20.3065	18.2648
Fam114a2	24.5012	23.5413	0.0946331	-0.959988	24.2362	24.4816	25.874	23.4132	22.904	23.7147	23.6274	23.9189
Osbpl6	14.7564	15.0157	0.319502	0.259246	14.433	14.6196	14.7861	15.1871	15.2218	15.3827	14.7127	14.7455
Nlgn3	15.6002	16.4428	0.0694787	0.842512	14.8165	15.9945	15.1941	16.3959	16.6402	15.884	16.9827	16.2642
Arhgef2	15.8967	16.2263	0.683519	0.329529	16.8642	13.587	16.366	16.7698	15.2722	17.1903	16.492	15.9505
Smpd2	17.9327	18.2801	0.229948	0.347474	17.5896	17.6666	18.1365	18.3379	18.397	18.6087	17.7247	18.3902
Uchl5	18.469	18.4205	0.800731	-0.0484976	18.2138	18.433	18.6252	18.6041	18.2026	18.6499	18.2571	18.5723
Gtpbp1	19.1046	19.1209	0.930125	0.0163087	18.7894	19.1894	19.1713	19.2682	18.9507	19.3597	19.0689	19.1043
Wdr35	14.6798	14.9224	0.283559	0.242529	14.712	14.6398	14.5502	14.8174	15.3478	14.6292	15.0802	14.6323
Iqsec3	17.7251	17.8663	0.599582	0.141267	17.4871	18.1489	17.2875	17.9767	18.0975	18.0942	17.4596	17.814
Vwa5a	16.4734	16.9073	0.401229	0.433892	17.0259	16.4195	16.2478	16.2004	16.2294	16.351	18.3925	16.6563
Ddah1	21.0377	20.5065	0.168132	-0.53117	20.558	21.0411	21.652	20.8996	21.0468	20.8477	19.7372	20.3943
Tfip11	17.9411	17.677	0.159596	-0.264089	17.7594	18.0578	18.0019	17.9455	17.9442	17.459	17.6674	17.6376
Ppme1	19.3497	19.5222	0.63522	0.172495	18.3236	19.8016	19.6698	19.6036	19.7055	19.7933	19.3256	19.2642
Rdh12	20.0482	19.6378	0.257866	-0.410393	19.1941	20.1061	20.3719	20.5205	19.8565	19.9889	19.1291	19.5765
Asap2	16.708	16.5211	0.624674	-0.186962	16.2206	16.3332	17.7918	16.4865	16.1117	16.6396	16.5979	16.7352
Bclaf1	17.3108	17.2241	0.625052	-0.0867139	17.3994	17.49	17.2593	17.0945	17.159	17.4644	17.1954	17.0774
Camsap2	14.0946	14.3649	0.425412	0.270289	14.1856	14.5883	13.345	14.2596	13.7673	14.6726	14.4568	14.5631
Ctnnbl1	17.6814	17.8026	0.631061	0.121186	17.391	17.7167	17.7031	17.9147	17.7834	17.8436	18.2909	17.2924
Aipl1	19.7623	19.617	0.697901	-0.145252	19.2903	19.9923	19.8168	19.9498	20.056	20.3247	19.2623	18.8251
Trnt1	18.9298	18.9437	0.93589	0.0139449	18.7232	19.1038	18.8724	19.0198	19.0284	19.0992	18.9114	18.7359
Rab7a	22.4082	22.3896	0.907602	-0.0185168	22.4198	22.4979	22.2974	22.4175	22.2268	22.2927	22.4903	22.5488
Fto	18.4577	18.6411	0.394287	0.183421	18.0069	18.6573	18.678	18.4886	18.8107	18.6802	18.6442	18.4293
Hnrnpf	22.6279	22.2342	0.262237	-0.393736	22.1142	22.3691	23.529	22.4993	22.4638	22.4804	21.9886	22.004
Atp8a2	18.0704	17.922	0.493976	-0.148388	17.7043	18.4101	18.0085	18.1587	17.793	18.219	17.7703	17.9058
Aldh5a1	19.9297	19.6666	0.292184	-0.26317	19.6342	20.1173	20.1865	19.781	19.9429	19.9833	19.3099	19.4302
Idh3a	22.8043	22.4213	0.128378	-0.382963	22.6143	22.8298	22.974	22.799	22.6461	22.8283	21.9763	22.2346
Wdr33	17.8082	17.4232	0.0415894	-0.384984	17.699	17.8185	17.7607	17.9545	17.2325	17.3566	17.573	17.5307
Puf60	19.7224	19.5648	0.488563	-0.157554	19.3094	19.9113	19.8277	19.8411	19.935	19.38	19.6057	19.3385
Pcmtd2	19.385	19.7014	0.24944	0.316446	18.8996	19.4184	19.4134	19.8085	19.4376	20.1312	19.7744	19.4624
Septin8	19.7269	19.7132	0.930388	-0.0136165	19.653	19.6554	19.6998	19.8993	19.7151	19.8363	19.5764	19.7251
Apex1	21.3248	21.3581	0.847377	0.0333486	21.2131	21.1852	21.4732	21.4275	21.2562	21.5964	21.3834	21.1964
Cbr1	20.5803	20.5523	0.899481	-0.0280355	20.6632	20.7751	20.4245	20.4585	20.4716	20.2403	21.0465	20.4507
Ppa2	19.8306	19.656	0.410394	-0.174581	19.7724	19.7727	20.0852	19.6919	19.9871	19.7928	19.3179	19.5261
Prpf40a	18.8139	18.6766	0.561562	-0.137327	18.5012	18.8199	18.9774	18.957	18.8817	18.9493	18.1659	18.7094
Scrn1	20.4356	20.2573	0.525043	-0.178346	19.813	20.5085	20.8241	20.5968	20.4679	20.5674	20.0105	19.9832
Lamb2	17.3513	17.1033	0.738051	-0.248034	18.8766	16.2283	17.7886	16.5119	15.6711	17.2085	17.3566	18.177
IntS13	17.7752	17.749	0.894452	-0.0261857	17.4547	18.1864	17.6569	17.8027	17.8033	17.7378	17.7274	17.7274
Hadhb	19.9569	19.9962	0.896654	0.0393615	20.6911	19.8521	19.2804	20.0038	19.9391	20.0849	19.8264	20.1346
Dbn1	20.882	20.097	0.0469554	-0.78505	20.2892	20.9504	21.5858	20.7026	20.0846	20.7147	19.708	19.8805
Pepd	18.3655	18.224	0.444823	-0.141521	18.2033	18.3192	18.6866	18.2529	18.0585	18.1589	18.3583	18.3203
Csnk2a1	18.9477	19.0232	0.680201	0.0755371	19.0208	19.0313	18.6689	19.0698	19.2961	18.9132	18.9708	18.9129
Pacsin1	21.2388	21.0121	0.486552	-0.226694	20.5297	21.4565	21.7728	21.1962	21.3718	21.2693	20.639	20.7682
Ncam2	19.4991	19.5165	0.941813	0.0173197	19.3154	19.6658	19.281	19.7344	19.6438	19.9568	19.1586	19.3066
Ehd4	18.0301	18.0045	0.926337	-0.0256175	18.444	17.6033	17.788	18.2853	18.2885	17.5777	17.8548	18.297
Mtdh	18.8519	18.8921	0.850315	0.0402361	18.3772	18.9991	18.978	19.0533	18.7423	18.8619	18.8363	19.1278
Dus3l	17.5318	17.3532	0.465356	-0.178577	17.1268	17.8246	17.6654	17.5102	17.2874	17.7328	17.4221	16.9704
Bbs7	17.3819	17.3681	0.961073	-0.0137642	16.9787	17.6549	17.4159	17.4781	17.7066	17.7402	16.752	17.2737
Pcif1	17.5298	17.4793	0.778918	-0.0504899	17.275	17.7072	17.6848	17.4522	17.6036	17.6098	17.351	17.3529
Napb	21.8995	21.5427	0.242543	-0.356792	21.5095	22.0391	22.1195	21.9298	21.8306	22.0921	21.0443	21.2037
Ints4	14.9635	15.1581	0.241492	0.194626	14.8835	14.9892	14.9902	14.9911	15.2308	15.3069	15.1643	14.9305
Exoc4	15.8782	16.3976	0.530379	0.519414	15.6018	16.7327	16.7751	14.4031	17.0066	17.1936	17.0687	14.3213
Ppp3cb	19.974	19.6996	0.34821	-0.274442	19.7282	20.2367	20.4133	19.5178	20.1292	19.4908	19.3416	19.8366
Prpf4b	18.218	18.3867	0.440353	0.168662	17.9838	18.1948	18.2759	18.4175	18.5238	18.6356	18.458	17.9293
Prom1	19.0584	18.2623	0.00685357	-0.796066	18.7495	18.8412	19.2644	19.3786	17.9946	18.4397	18.502	18.113
Arhgap1	19.8342	19.653	0.433075	-0.181191	19.5891	20.2668	19.7857	19.6951	19.9765	19.7386	19.5112	19.3857
Xpnpep1	19.345	19.2559	0.63539	-0.0891436	19.0434	19.2017	19.5949	19.54	19.3136	19.218	19.3276	19.1643
Gba2	17.2022	17.0009	0.471688	-0.201361	17.7357	17.0786	17.1945	16.8001	17.4318	17.047	16.9464	16.5783
Stat1	17.4943	17.5597	0.859339	0.0653347	17.6688	18.0018	16.9561	17.3507	18.177	17.3044	17.9291	16.8282
Arl3	20.8385	20.5606	0.181716	-0.277888	20.4696	21.0637	20.8976	20.9229	20.6645	20.7257	20.498	20.3541
Zmym2	15.8133	16.4294	0.364029	0.616036	13.6971	16.3489	16.5324	16.675	16.4605	16.6431	16.4403	16.1737
Znf385a	18.9105	18.7236	0.555027	-0.186956	18.3676	19.1168	19.0951	19.0627	19.1084	19.055	18.0102	18.7207
Guk1	22.1086	22.0169	0.712832	-0.0917377	21.7827	22.3162	22.0153	22.3204	22.3591	22.2487	21.9373	21.5225
Usp39	18.8584	19.0479	0.276646	0.189441	18.7434	19.1438	18.7212	18.8253	19.0158	18.9765	19.1411	19.058
Nucb2	18.4729	18.4152	0.846731	-0.057707	18.9825	17.9424	18.9322	18.0347	18.6472	18.3557	18.2545	18.4036
Vat1l	21.075	21.2057	0.52065	0.130698	20.9039	21.4201	20.7812	21.1948	21.3362	21.0677	21.3222	21.0967
Samd7	18.5498	18.0507	0.0905026	-0.499107	18.0061	18.5376	19.2114	18.444	18.0543	18.173	17.971	18.0043
Gclc	16.3793	16.7208	0.499699	0.341558	15.1966	16.7663	16.8807	16.6734	16.9242	15.8328	17.5248	16.6015
Eif3l	18.9625	19.3584	0.221328	0.395912	19.383	18.7061	18.3734	19.3874	18.9896	19.4367	19.7842	19.223
Nsfl1c	20.6723	20.4297	0.302862	-0.24266	20.2062	20.7759	21.105	20.6021	20.3527	20.6243	20.4299	20.3118
Prkaca	19.2552	19.4304	0.283812	0.175281	19.3281	19.3014	19.2118	19.1794	19.4702	19.5881	19.4336	19.2299
Usp34	15.6832	15.6628	0.973448	-0.0204327	17.4288	15.5992	15.0637	14.6412	15.6086	16.1803	15.8606	15.0017
Osbp	17.7933	17.7898	0.989012	-0.00349127	17.4216	18.0538	17.9101	17.7876	18.1132	17.9423	17.8707	17.2329
Snx27	17.9915	17.7955	0.467057	-0.195936	17.4615	18.0082	18.3381	18.158	17.9723	17.3115	17.8876	18.0107
Ogfr	16.0595	15.8187	0.141273	-0.240779	16.0276	15.9164	16.1207	16.1734	15.8429	15.7004	15.8766	15.8551
Kars1	19.0642	19.2864	0.329993	0.222201	19.1952	18.6598	19.1638	19.2378	19.4425	18.9009	19.4911	19.3109
Gnb3	21.583	21.3768	0.442803	-0.206197	21.1873	21.5261	21.7265	21.8922	21.6659	21.7646	21.0238	21.053
Msi1	21.4826	21.4036	0.691444	-0.0790435	21.0833	21.4702	21.7099	21.667	21.4791	21.4923	21.429	21.2138
Gatad2a	17.4056	17.9845	0.0416533	0.578934	16.8712	17.7299	17.6001	17.4209	17.9433	17.9366	18.3211	17.737
Nisch	17.2371	17.4523	0.359935	0.215219	17.3436	16.7649	17.4526	17.3874	17.7189	17.2557	17.6061	17.2286
Rps3	22.5174	23.0732	0.0733514	0.555798	22.6231	22.6291	22.5507	22.2666	22.5462	22.8266	23.7134	23.2066
Scgn	21.5314	21.2917	0.433924	-0.239682	21.2634	21.8007	21.598	21.4636	21.6135	21.8927	20.8361	20.8246
Atp1b2	24.0419	24.5131	0.116104	0.471179	23.9657	24.3576	23.7015	24.1429	24.4473	25.1401	24.3885	24.0765
Uckl1	19.0084	18.9711	0.866317	-0.0372939	18.842	19.0873	19.3253	18.7788	19.1896	19.2346	18.8265	18.6335
Prdx5	23.3284	23.0932	0.308948	-0.235174	23.1986	23.3355	23.6335	23.146	23.1256	23.4519	23.1232	22.6721
Rab2a	17.8561	17.991	0.539986	0.134925	17.6892	18.0014	17.4833	18.2506	18.0116	18.1867	17.8195	17.9463
Pck2	17.2832	17.0897	0.547902	-0.193481	18.0572	16.6445	17.401	17.03	17.2095	17.0858	16.8055	17.2579
Xrcc5	19.2573	18.9799	0.235396	-0.277402	18.8735	19.3422	19.6566	19.1569	19.1525	19.0776	19.0014	18.6881
Cops5	17.7091	18.3433	0.126873	0.634128	17.8619	17.9287	16.6614	18.3844	18.4658	17.9069	18.4576	18.5427
Pigs	15.9124	16.8577	0.0480466	0.945349	16.6792	16.1849	14.9423	15.8432	16.5173	17.2738	17.2569	16.383
Fam169a	21.1327	20.4516	0.0865787	-0.681083	20.3841	21.329	21.5964	21.2212	19.871	21.1228	20.4477	20.365
Dhx36	15.3773	16.0029	0.0369116	0.625603	15.502	15.6144	15.4137	14.979	16.101	16.4646	15.5209	15.925
Rab14	20.8888	20.9449	0.775259	0.0561127	20.5287	21.1592	20.8537	21.0135	20.9746	21.1253	20.9042	20.7755
Snrnp40	20.5153	19.9827	0.193844	-0.532556	19.728	20.1263	20.6779	21.529	19.8135	20.2159	19.8694	20.0321
Nup188	14.8444	14.9515	0.711851	0.107124	15.1918	15.1341	14.2612	14.7904	15.1344	14.5635	15.3645	14.7437
Rabgap1	16.9269	16.8738	0.771208	-0.0531665	17.0132	16.9331	17.0659	16.6955	16.6059	17.0645	17.0006	16.8241
Map1s	19.361	19.023	0.139231	-0.337977	19.249	19.244	19.5778	19.3732	18.8432	19.3765	18.6773	19.1951
Pdia6	22.4871	22.5508	0.784823	0.0637371	22.7875	22.2677	22.5304	22.3627	22.3176	22.3851	23.0658	22.4347
Gnl1	16.6226	16.8242	0.282938	0.201545	16.366	16.7162	16.5755	16.8326	16.7312	16.7657	17.0624	16.7373
Sorbs1	17.1799	16.9887	0.39122	-0.19116	17.5197	16.819	17.1623	17.2186	17.0451	16.9447	16.6983	17.2667
Ipo9	16.8551	16.6321	0.629895	-0.22304	16.2679	16.3822	18.1503	16.62	16.5441	16.1262	17.1345	16.7234
U2af2	21.6963	21.8333	0.517159	0.136978	21.7451	21.338	21.5665	22.1358	21.7373	21.817	21.8644	21.9147
Epb41l1	17.4526	18.0767	0.0362893	0.624158	17.2533	17.8966	17.1082	17.5522	17.6778	17.9772	18.223	18.429
G3bp1	18.9363	19.2787	0.0683299	0.342367	18.9151	18.8651	18.8106	19.1543	19.2465	19.2167	19.4866	19.1648
Gldc	17.3524	17.2044	0.449143	-0.14794	17.0481	17.3926	17.586	17.3828	17.0647	17.3842	17.3525	17.0163
Tom1l2	18.7693	18.8266	0.735186	0.0573147	18.6641	18.9474	18.7486	18.7171	18.8109	19.0397	18.6138	18.8421
Ctps1	17.8054	17.6129	0.488358	-0.192484	17.3769	17.7706	18.4939	17.5803	17.3993	17.545	17.6571	17.8504
Amer2	18.1678	18.1335	0.876356	-0.0343807	17.7402	18.1695	18.3351	18.4265	18.1823	17.8885	18.0363	18.4267
Smpd4	16.2874	16.5197	0.457771	0.23237	15.5533	16.6053	16.5429	16.448	16.8006	16.7383	16.5203	16.0197
Afg3l2	19.2396	18.8886	0.138175	-0.350979	19.2472	19.2727	19.3438	19.0947	19.2179	19.1712	18.4854	18.68
Prph2	21.1085	19.622	0.135979	-1.48648	19.019	21.966	21.4781	21.9709	19.1446	21.7772	18.6595	18.9067
Atad3	16.3202	16.0202	0.597648	-0.299969	15.7997	17.4118	15.1629	16.9065	15.8187	15.2372	16.283	16.742
Vwa8	16.8981	16.6886	0.406409	-0.209497	17.4377	16.7431	16.9464	16.4652	16.7978	16.7674	16.4047	16.7845
Bub3	20.911	20.5056	0.200158	-0.405358	20.5703	20.8347	21.2072	21.0318	20.8369	21.0589	20.1136	20.0132
Mtmr7	16.8208	16.6621	0.479465	-0.158666	16.7569	16.8691	16.9912	16.666	16.6247	16.3101	17.1517	16.562
Usp11	16.2672	16.6688	0.162991	0.401607	15.6901	16.6053	16.0935	16.6798	16.372	16.6926	16.884	16.7266
Atp5po	23.5938	23.2037	0.129363	-0.390162	23.6596	23.6965	23.453	23.5662	23.303	23.7432	22.8158	22.9526
Gnaq	20.1162	20.1148	0.993499	-0.00140563	19.8857	20.3005	19.9896	20.2891	20.0042	20.2122	20.1	20.1429
Impg2	20.7547	19.3442	0.00174009	-1.41052	20.5496	20.9722	20.5518	20.9452	19.1172	18.6339	19.8537	19.7719
Rpap3	14.954	15.9743	0.0110915	1.02033	15.5732	15.0346	14.1566	15.0515	15.8214	16.3028	15.7572	16.0158
Kpna4	17.8767	18.1583	0.158563	0.281503	18.104	17.9446	17.8609	17.5975	18.1768	18.0759	18.3977	17.9826
Thoc5	16.9117	17.0669	0.56463	0.155186	17.0696	17.3748	16.2066	16.9957	17.0953	16.9576	17.0639	17.1506
Kif2a	19.5019	19.426	0.818487	-0.0758863	19.694	19.7109	19.5528	19.0498	18.9014	19.0574	20.2083	19.5367
Adgrl1	12.1304	12.1878	0.941715	0.0573988	13.0234	12.6186	10.0529	12.8268	10.821	12.1828	12.5992	13.1484
Ankrd17	17.0702	17.3563	0.617267	0.286162	17.7986	16.4476	17.7787	16.2559	17.8576	16.1002	17.3651	18.1024
RO60	19.3173	19.4425	0.521998	0.125234	19.0232	19.4927	19.3901	19.3631	19.6844	19.561	19.2204	19.3042
H2afy	21.2364	21.116	0.733677	-0.120325	20.2078	21.6433	21.7443	21.3501	21.2494	21.1883	20.952	21.0744
Cpne6	17.5828	17.5053	0.776065	-0.0775265	17.1316	17.6242	17.8877	17.6877	17.6781	17.9992	17.1537	17.1902
Sucla2	20.4167	20.3263	0.657664	-0.0903713	20.7477	20.4635	20.0978	20.3578	20.4566	20.4611	20.0618	20.3259
Naa25	16.7402	15.7154	0.104377	-1.02485	16.2787	15.8455	18.47	16.3665	15.7868	15.171	16.1123	15.7913
Sephs1	20.4254	20.3061	0.497176	-0.119371	20.3579	20.5294	20.6658	20.1486	20.3724	20.2605	20.3295	20.2618
Rps27a	20.6397	20.3119	0.297585	-0.32772	19.9528	20.6281	21.3567	20.621	20.3755	20.5158	20.2267	20.1297
Grhpr	18.7274	18.8082	0.792953	0.0808559	19.3919	18.5768	18.1582	18.7826	18.9812	18.6606	19.1601	18.4309
Cherp	18.7195	18.697	0.917098	-0.0225019	18.5302	18.4327	18.9977	18.9174	19.0395	18.63	18.4848	18.6338
Myh4	17.0275	15.7755	0.293059	-1.25196	20.3648	15.929	16.4905	15.3257	15.2537	15.7736	14.7797	17.295
Cmas	19.0323	19.4582	0.189628	0.425945	19.2117	19.5803	18.1765	19.1605	19.3638	19.448	19.5491	19.4719
Eif2s3x	19.4905	18.958	0.193178	-0.532438	19.2722	19.6316	19.3813	19.6768	19.3493	19.8179	18.5833	18.0816
Flot2	17.4427	17.5928	0.486467	0.150138	17.5303	17.2216	17.256	17.7627	17.2467	17.619	17.841	17.6645
Tmx3	19.5711	19.8377	0.166201	0.266618	19.472	19.7874	19.3547	19.6705	19.6847	19.9924	19.9708	19.7031
Gnai2	20.3967	20.5347	0.514443	0.138018	20.6695	20.5514	19.9165	20.4494	20.5077	20.4225	20.6509	20.5579
Septin6	18.8294	19.1002	0.52318	0.27074	17.5748	19.3351	19.0562	19.3516	19.3175	19.2477	18.8626	18.9729
Slc1a3	23.1957	23.2244	0.883122	0.0286757	23.1996	23.4103	22.9257	23.2472	23.2363	23.536	23.1166	23.0085
Capzb	22.2954	22.1447	0.370471	-0.150638	22.3333	22.2934	22.272	22.2828	22.2024	22.3898	22.0125	21.9742
Ndufa10	18.7389	19.0785	0.338943	0.339677	19.2496	18.7848	18.0088	18.9123	19.5386	18.9206	19.3499	18.5051
Abhd12	18.7189	19.326	0.021086	0.60708	18.7279	18.795	18.3511	19.0017	19.1812	19.5146	19.5676	19.0406
Nr2e3	20.1959	20.1544	0.851596	-0.0414898	19.7265	20.2453	20.4242	20.3877	20.2825	20.3515	20.0932	19.8905
Ints10	16.3172	16.8118	0.100452	0.494557	16.731	16.6369	15.7396	16.1614	16.6601	16.8853	16.5652	17.1365
Nvl	16.6602	16.6576	0.993247	-0.00257178	16.8077	15.91	16.9899	16.9332	16.3181	17.0393	16.7917	16.4814
Camkv	19.2897	19.3683	0.790608	0.078599	18.4905	19.7243	19.519	19.4252	19.2159	19.6114	19.4165	19.2296
Rptor	17.6465	17.6494	0.987447	0.00290236	17.4085	17.7421	17.8807	17.5547	17.8154	17.7791	17.529	17.474
Scp2	17.8982	18.8704	0.062506	0.972212	18.4905	17.2763	17.9978	17.8282	17.6254	19.4704	19.2112	19.1748
Camsap1	13.6929	15.4774	0.239302	1.78453	14.4741	15.6716	9.09732	15.5285	15.3495	16.0068	16.0413	14.512
Htatsf1	19.9705	18.7164	0.0550734	-1.25409	19.2055	19.9981	21.0996	19.5789	19.1547	19.8137	17.9251	17.9721
Rbm17	17.8667	17.4685	0.16922	-0.398193	17.4078	17.9381	18.3977	17.7233	17.6359	17.8178	17.2418	17.1788
Calu	21.4767	20.7791	0.0244083	-0.697613	21.9589	21.2181	21.608	21.1217	20.5084	21.1511	20.5744	20.8823
Ppp1r21	16.9671	17.1633	0.598966	0.196179	17.7014	16.6532	16.8913	16.6226	16.7494	16.6173	17.7809	17.5056
Septin5	21.623	21.4699	0.450026	-0.153136	21.3692	21.7014	21.7987	21.6227	21.7633	21.5333	21.1419	21.4411
Znf326	19.3062	19.3161	0.971124	0.00994506	19.0526	19.3969	19.4235	19.3516	19.6094	19.7163	18.6127	19.326
Lrrc40	16.6828	16.7939	0.709534	0.111171	16.1699	16.9664	17.0108	16.584	17.14	16.3536	17.1867	16.4955
Golga3	15.3104	15.2656	0.93975	-0.0448001	14.4618	16.2501	16.1361	14.3935	14.8691	15.2261	14.6136	16.3534
Mmut	16.9143	17.0132	0.724698	0.098994	16.8694	16.7367	17.3046	16.7464	16.8098	16.9342	16.6205	17.6885
Eif2b5	17.5343	18.7439	0.141289	1.20964	15.9366	18.5681	16.973	18.6592	19.2561	17.2878	19.5883	18.8434
Por	17.5887	17.6922	0.796235	0.103534	17.9749	17.5171	17.0487	17.8141	18.0313	16.605	18.0988	18.0337
Acat2	18.4648	18.526	0.724707	0.0612052	18.2005	18.5628	18.452	18.644	18.5154	18.3724	18.5386	18.6776
Eif4a3	22.7189	22.5755	0.509913	-0.143455	22.4025	22.7884	22.9366	22.7483	22.7142	22.8883	22.4572	22.2421
Ift122	14.7277	14.7739	0.896086	0.046244	14.8684	15.2035	14.0354	14.8035	14.4459	14.2392	15.3865	15.0241
Wdr44	16.6304	16.2465	0.176218	-0.383856	16.2775	16.8585	16.7257	16.6599	16.3526	16.8067	16.0384	15.7885
Washc5	17.8894	17.7613	0.550135	-0.128136	17.5816	17.9314	17.9198	18.1249	18.0346	17.4966	17.9582	17.5557
Kcnb1	18.3389	17.4289	0.000548619	-0.909991	18.3131	18.1968	18.2701	18.5754	17.4625	17.5322	17.4828	17.238
Cul4b	17.295	17.4932	0.268877	0.198213	17.3355	17.364	17.0422	17.4384	17.6498	17.3587	17.5804	17.3839
Ptbp1	20.0416	19.9144	0.55159	-0.127157	20.17	19.9405	20.1516	19.9043	19.8497	19.4993	20.2644	20.0444
Plch2	15.6903	14.9271	0.104251	-0.763163	15.3061	15.44	16.2089	15.8061	15.7429	14.345	14.1381	15.4825
Pank4	13.0171	13.3665	0.45967	0.349326	13.5503	13.0871	12.0548	13.3764	13.8773	12.5311	14.0443	13.0132
Tubgcp3	15.0858	17.3298	0.168277	2.24407	14.8273	15.2417	14.9902	15.2837	15.5274	15.611	22.3698	15.811
Hnrnpc	23.4677	23.401	0.737235	-0.0667398	23.2375	23.6148	23.4682	23.5503	23.3991	23.7748	23.2679	23.1622
Pdha1	20.542	20.59	0.892372	0.0480793	21.406	20.4279	19.7817	20.5523	20.89	20.438	20.2772	20.7549
Kif1b	16.4811	17.3686	0.0106448	0.88745	16.2496	16.3737	16.1026	17.1987	17.2172	17.6451	17.3285	17.2836
Pcyox1	17.8693	18.0155	0.602782	0.146198	18.0533	17.5602	17.7658	18.098	17.9582	17.4175	18.5567	18.1297
Atp6v0d1	21.8288	21.3897	0.0619128	-0.439135	21.6676	21.8326	21.9697	21.8454	21.8611	21.1385	21.3046	21.2546
Senp7	16.1935	16.6248	0.212095	0.43131	16.3487	15.54	16.0259	16.8594	16.1403	16.9836	16.6303	16.745
Bdh1	20.353	20.7842	0.151584	0.43116	20.213	20.6899	19.6808	20.8283	20.9778	20.6252	20.7602	20.7735
Cstf3	18.4955	18.6969	0.32569	0.201419	18.4202	18.5427	18.4168	18.6022	18.9526	18.8846	18.2848	18.6657
Tfrc	18.428	18.14	0.351003	-0.287959	18.197	18.1294	18.7015	18.6839	18.4893	18.5746	17.4828	18.0133
Fkbp15	16.5622	16.6572	0.884631	0.0950398	16.574	15.5417	17.1563	16.9768	18.4777	16.2224	15.9382	15.9906
Prpf31	16.102	15.8066	0.392748	-0.295396	15.6921	16.2837	16.3425	16.0898	16.0508	16.5057	15.0697	15.6002
Tm9sf2	19.6182	19.4652	0.585116	-0.153002	18.9281	19.4847	20.1012	19.9588	19.4656	19.5347	19.454	19.4065
Tkfc	17.929	17.9226	0.977527	-0.00644231	17.6258	18.0621	18.2953	17.7329	17.8473	17.6481	18.2757	17.9191
Hcn1	18.7229	19.652	0.134679	0.92905	19.7199	18.2673	17.8968	19.0076	20.1276	20.5286	18.3768	19.5749
Farp1	17.9235	18.3729	0.177211	0.449312	18.0399	18.3774	17.1409	18.1359	18.0613	18.1594	18.6681	18.6026
Rnf214	16.9507	16.3646	0.173483	-0.586022	16.402	17.017	17.1722	17.2115	16.945	17.0634	15.8955	15.5546
Rbm14	20.7448	20.8624	0.662771	0.117597	20.8165	20.843	20.1873	21.1323	20.7019	21.2311	20.5173	20.9991
Crnkl1	17.0125	17.031	0.942886	0.0185069	16.9666	16.9764	17.5135	16.5937	17.1235	16.5975	17.1129	17.2903
Col6a2	17.9642	18.1978	0.689064	0.233661	18.782	18.0222	17.127	17.9255	17.8966	17.3564	17.804	19.7343
Nap1l4	18.8391	18.9835	0.709637	0.144409	18.3312	18.8506	19.2874	18.8871	18.562	18.945	19.9774	18.4496
Pelp1	18.3061	18.317	0.949125	0.0108117	18.3926	18.3634	18.4098	18.0588	18.2011	18.5132	18.2425	18.3109
Osbpl2	17.6788	17.6044	0.8497	-0.0743588	16.759	17.6674	18.5154	17.7733	17.8608	17.7137	17.7967	17.0465
Srm	17.303	16.9398	0.233802	-0.363199	17.2036	17.1654	17.502	17.341	16.1242	17.2717	17.1863	17.177
Eef1d	18.8525	19.2953	0.223419	0.442809	19.4397	18.5891	18.2484	19.1329	18.993	18.9058	19.9051	19.3774
Trappc10	16.0285	15.2003	0.143023	-0.828136	14.939	16.3796	17.0925	15.7029	15.6648	14.2663	15.2991	15.5713
Impa1	22.5671	22.2783	0.327724	-0.288816	22.0315	22.482	23.1319	22.623	22.3931	22.6552	22.1494	21.9153
Acbd3	19.5224	19.3816	0.434013	-0.140767	19.4523	19.5151	19.776	19.3463	19.5201	19.3897	19.1589	19.4579
Cdc23	15.3578	15.6839	0.635136	0.326098	14.0739	16.6345	16.0058	14.7169	15.7572	14.7271	15.3664	16.8849
Hbs1l	12.2851	12.7278	0.521961	0.442683	11.2865	11.8027	13.5287	12.5226	12.0392	12.5941	14.3443	11.9337
Dlgap4	18.106	18.2246	0.684547	0.118553	17.3342	18.4829	18.3048	18.3023	18.2954	18.4801	17.9642	18.1587
Snap25	22.887	22.7647	0.591438	-0.122347	22.4384	22.984	23.2011	22.9247	22.8207	23.044	22.6974	22.4967
Cryz	20.9009	20.8159	0.689538	-0.0850381	20.5292	20.7686	21.2974	21.0085	20.7937	20.7827	21.0022	20.685
Lnpep	16.7946	17.0836	0.303963	0.288943	16.648	16.324	17.4672	16.7394	17.1129	17.0497	16.8616	17.3102
Prkar1a	19.1822	19.5326	0.386879	0.350415	18.6517	18.7483	19.6283	19.7005	19.8722	19.7806	19.8421	18.6355
Sec23ip	18.3515	18.7232	0.20385	0.371679	18.6524	18.5468	17.5753	18.6316	18.7509	18.7892	18.7935	18.5592
Agap1	17.2111	16.9264	0.277975	-0.284688	16.6004	17.5123	17.503	17.2287	16.878	16.9643	16.707	17.1563
Asah1	19.154	19.0524	0.710603	-0.101567	18.9681	19.3069	18.889	19.4519	18.9101	19.7148	18.7904	18.7943
Pgm3	17.4609	17.6012	0.586067	0.140291	17.1966	17.5115	17.2472	17.8885	17.4037	17.4654	18.1299	17.406
Flnc	15.731	14.6027	0.299728	-1.12822	17.1859	14.2921	17.2128	14.2331	14.4916	12.9682	14.2308	16.7204
Dlg1	17.7348	17.12	0.0979174	-0.614793	17.7086	17.7832	17.8138	17.6337	17.237	17.8671	17.1548	16.2212
Mcm2	16.0231	15.9723	0.889342	-0.0507724	16.4795	16.3421	14.9957	16.275	16.2458	16.1738	15.6355	15.8342
Prkar2a	20.2324	20.2259	0.970303	-0.00648865	20.2653	20.4087	20.0488	20.2069	20.4761	20.2323	20.1351	20.0603
Flot1	16.532	16.2544	0.232071	-0.277586	16.584	16.6295	16.9106	16.0038	16.2641	16.2781	16.2756	16.1998
Dlst	21.7058	21.1912	0.0578113	-0.514544	21.7023	21.6045	21.991	21.5252	21.3205	21.617	20.708	21.1194
Tnfaip3	17.9939	17.6677	0.296097	-0.326152	18.6373	17.9207	17.3666	18.0508	17.4229	18.0093	17.7825	17.4561
Cpt2	19.0177	18.8941	0.453562	-0.123565	19.0104	19.1143	18.8972	19.0488	18.8855	19.1163	18.7341	18.8405
Rnf40	17.0745	16.8498	0.564549	-0.224631	16.3141	17.3176	18.0092	16.657	17.2362	16.8244	16.7325	16.6063
Erap1	16.0943	15.7576	0.281987	-0.336718	15.6124	15.9646	16.8755	15.9247	15.6323	16.098	15.5837	15.7164
Txnrd1	19.3003	19.2462	0.849251	-0.0540123	19.0094	18.8188	19.9989	19.3739	19.4057	19.3284	19.2539	18.9969
Thrap3	20.5582	20.3221	0.410847	-0.236092	20.2802	20.3864	20.9617	20.6045	20.6544	20.7638	19.9529	19.9173
Gprin1	20.1585	20.3337	0.555958	0.175158	19.3346	20.4448	20.5191	20.3355	20.4112	20.4968	20.1532	20.2734
Raver1	16.5478	15.7431	0.323457	-0.804691	16.3694	16.0916	16.9505	16.7796	16.6672	13.2318	16.5781	16.4952
Aifm1	19.281	19.1989	0.674375	-0.0821131	19.2535	18.9983	19.3628	19.5094	18.9113	19.265	19.2042	19.4152
Snw1	18.2694	18.4164	0.412697	0.146972	17.9555	18.4812	18.2851	18.3559	18.4432	18.4337	18.4877	18.301
Septin2	18.3188	17.9109	0.222332	-0.407894	18.7378	17.6838	18.4531	18.4005	18.1462	17.3371	17.7981	18.3623
Clpx	18.1982	17.8228	0.0847982	-0.3754	18.3426	18.1428	18.3111	17.9965	17.9592	18.1136	17.5237	17.6947
Mylk	17.4796	17.7284	0.397367	0.248801	17.0807	17.697	17.2111	17.9297	17.5381	17.9772	17.281	18.1173
Akr1a1	21.1474	21.1377	0.950345	-0.0097225	20.9785	21.0869	21.1763	21.3478	21.1388	21.1655	21.154	21.0923
Cdk5	18.915	18.7239	0.551721	-0.191082	18.1218	19.0544	19.403	19.0807	18.8549	18.9711	18.796	18.2736
Txnl1	20.7533	20.4257	0.200573	-0.327557	20.3355	20.7255	21.3139	20.6383	20.3849	20.6522	20.2724	20.3933
Ppp4r2	17.0561	16.7815	0.312757	-0.274565	16.7598	17.0475	17.6577	16.7593	16.4703	17.034	16.9422	16.6795
Abhd16a	17.9581	17.5449	0.0896922	-0.413184	17.6935	18.1744	17.8119	18.1525	17.8361	17.1675	17.4735	17.7024
Rhot2	18.6978	18.3649	0.344394	-0.332914	18.3593	18.9057	18.7043	18.822	18.6832	18.8343	17.4091	18.533
Pygl	15.6522	16.3597	0.208874	0.707474	14.9646	15.9457	15.5898	16.1088	16.1186	15.9892	17.8396	15.4913
Mta1	17.9907	18.1698	0.296497	0.179056	17.7552	18.048	17.9949	18.1648	18.1758	18.0456	18.1643	18.2933
Snx1	19.025	18.8052	0.226408	-0.219833	19.0539	18.8186	19.2103	19.0173	18.6918	18.8404	18.6672	19.0213
Eif2b4	17.2846	17.7285	0.130311	0.443941	16.7433	17.4277	17.8085	17.1588	17.362	17.8092	17.9609	17.782
Strap	19.2404	19.398	0.672833	0.157554	19.2561	18.1968	19.9359	19.5727	19.2838	19.5812	19.2863	19.4406
Park7	20.9985	20.5084	0.325057	-0.490017	20.1377	20.5962	22.4153	20.8446	20.3543	20.5174	20.873	20.289
Vps33b	16.5356	16.6858	0.635806	0.150188	16.1407	16.7751	16.6194	16.6072	16.0785	17.3676	16.8887	16.4084
Nadk2	18.449	18.3053	0.559533	-0.143736	18.1447	18.5591	18.702	18.3904	18.5788	18.6754	17.9913	17.9758
Ina	19.9584	19.6859	0.220019	-0.272486	19.8067	19.9882	20.3353	19.7034	19.8218	19.8519	19.3751	19.6947
Gpsm1	16.1086	16.9832	0.0915025	0.874679	15.0307	16.5276	16.0222	16.8537	16.6042	16.6647	16.7933	17.8708
Ipo4	17.9518	17.8085	0.490968	-0.14336	17.7092	17.9752	18.2211	17.9017	17.9525	17.591	18.1005	17.5898
Pip4k2b	18.4759	18.2675	0.371973	-0.208419	18.3269	18.3213	18.5289	18.7265	18.562	18.287	17.7713	18.4496
Ufl1	16.6833	17.2429	0.0532208	0.559564	16.7875	16.3984	16.416	17.1313	16.8929	17.0639	17.578	17.4367
Sirt2	19.0287	18.9163	0.60166	-0.11247	18.6229	19.047	19.325	19.1201	18.9224	19.1957	18.8397	18.7072
Snap47	18.9184	18.7988	0.54084	-0.119586	18.5278	19.0246	19.1187	19.0025	18.6762	18.9132	18.6857	18.9202
Tpm1	19.7921	18.2235	0.273441	-1.56861	23.1455	18.1456	19.8329	18.0446	17.1572	17.939	16.8444	20.9535
Zc3h11a	17.7982	17.6147	0.402144	-0.183498	17.4257	18.0663	17.6069	18.0937	17.4874	17.5801	17.5807	17.8104
Kifbp	16.7239	16.5532	0.477418	-0.170708	16.3932	16.9507	16.4128	17.1389	16.2997	16.7282	16.5157	16.6692
Prune1	17.6103	17.906	0.367921	0.29572	17.0688	17.5431	18.0686	17.7606	18.5215	18.0249	17.6594	17.4182
Rho	23.7402	22.358	0.0551041	-1.38226	22.9172	24.4446	24.1387	23.4605	22.6219	23.9298	21.3957	21.4845
Phyhipl	19.7216	19.0783	0.185446	-0.643315	19.0305	20.2459	20.6952	18.9147	19.369	19.3751	18.5543	19.0148
Otub1	22.2294	21.9721	0.375421	-0.25731	21.7054	22.095	22.8121	22.305	22.0447	22.1887	22.1128	21.542
Gfap	19.312	19.5369	0.642027	0.224943	20.7501	19.1238	18.5712	18.8026	19.5909	19.8823	19.2911	19.3833
Gsr	20.4442	19.6862	0.1928	-0.758044	20.1781	20.6716	20.3137	20.6135	17.9635	20.3603	20.3202	20.1007
Sntb1	17.4824	17.2686	0.243486	-0.213775	17.6017	17.4424	17.4401	17.4455	17.2375	17.041	17.2203	17.5758
Ddah2	22.9183	22.4049	0.156616	-0.513376	22.2014	22.8992	23.7948	22.7778	22.3312	22.6779	22.3373	22.2734
Fam91a1	16.6863	16.7037	0.926583	0.0174457	16.8124	16.694	16.757	16.4817	16.5221	17.0626	16.5661	16.664
Stam	17.9705	17.7878	0.556557	-0.182679	17.194	17.9727	18.5587	18.1567	17.544	17.7226	17.8648	18.0199
Rpa1	18.1953	18.1489	0.882464	-0.0463171	17.7597	18.01	18.8434	18.168	18.3375	18.6078	17.9997	17.6508
Rps6ka3	15.6759	14.7846	0.0460455	-0.891338	15.0675	15.2413	16.8014	15.5936	14.7315	15.0693	14.6438	14.6938
Ywhaz	23.2905	22.1708	0.05138	-1.11972	22.7546	23.2812	24.0349	23.0913	22.4711	23.1817	22.0625	20.9678
Dnm2	17.95	18.0637	0.522811	0.113707	18.0796	17.6613	17.9423	18.1166	18.1559	18.1506	18.0482	17.8999
Pitrm1	15.9235	16.0054	0.847223	0.0819179	16.6569	14.9945	15.6128	16.4297	16.3478	15.7358	15.506	16.432
Scrn2	18.0915	18.1913	0.613717	0.0997459	17.919	18.1649	18.0199	18.2625	18.3947	17.8649	18.4228	18.0828
Vps16	17.6302	17.731	0.523059	0.100795	17.6634	17.6528	17.4315	17.7731	17.8177	17.6941	17.7426	17.6696
Vps18	15.518	14.9271	0.374425	-0.590871	15.8371	15.3202	16.0573	14.8572	13.8025	16.4946	13.9272	15.484
Adss2	18.2446	18.2833	0.850152	0.0387244	18.2519	17.9661	18.3833	18.3772	18.3352	17.9492	18.6065	18.2425
Myl1	18.2258	17.7112	0.868768	-0.514507	26.333	16.7088	15.2449	14.6164	15.4371	15.2215	16.2392	23.9472
Hibch	18.8085	18.8296	0.918199	0.0211253	18.8386	18.7523	18.7118	18.9312	18.7699	19.2945	18.5565	18.6974
Cnga1	20.2813	20.1702	0.706017	-0.111149	19.8202	20.5239	20.0963	20.685	20.5545	20.487	19.9247	19.7147
Cep170	15.4731	15.6367	0.40097	0.163573	15.3747	15.5397	15.1957	15.7822	15.7309	15.4452	15.7668	15.6037
Pde1b	17.5962	17.7634	0.494907	0.167223	17.1498	17.4866	17.8229	17.9254	18.0981	17.6597	17.8123	17.4835
Tbc1d24	18.069	18.3758	0.118259	0.306893	17.9517	18.0449	17.8658	18.4134	18.3146	18.4608	18.4432	18.2849
Reln	15.1542	15.2155	0.786509	0.061288	14.7771	15.4013	15.4245	15.0138	15.225	15.4144	15.3465	14.876
Hibadh	19.2246	19.5514	0.212989	0.326856	19.4389	19.3439	18.6481	19.4674	19.9115	19.4228	19.4901	19.3813
As3mt	20.0409	19.9707	0.728778	-0.070172	19.688	20.145	20.176	20.1544	20.1055	20.1614	19.9525	19.6634
Trappc9	17.3008	18.0747	0.116251	0.773918	16.3918	16.7989	18.24	17.7725	18.2339	18.5729	17.5675	17.9247
Actl6a	19.0841	19.2232	0.432788	0.139146	18.8878	19.1972	19.1309	19.1204	19.3213	18.9398	19.3204	19.3115
Kbtbd11	18.6777	18.5706	0.73346	-0.107121	17.9646	18.996	19.1475	18.6029	18.5553	18.983	18.1733	18.5709
Frmd4a	17.2151	18.5145	0.480966	1.29946	15.6029	21.2578	16.1845	15.8151	15.9029	16.0125	21.2311	20.9117
Pnn	19.4552	19.1443	0.185094	-0.310971	19.2792	19.3162	19.7776	19.4479	19.1995	19.5194	18.7771	19.0811
Psma2	20.3753	20.5095	0.41446	0.134266	20.2099	20.5283	20.3149	20.448	20.4969	20.4522	20.6729	20.4161
Kpna6	17.76	18.2292	0.135363	0.469194	17.3682	18.4218	17.9843	17.2656	18.3575	18.3799	18.0661	18.1132
Gpx1	18.5623	19.5939	0.0302971	1.03157	18.4043	17.6816	18.6107	19.5527	19.6969	19.1359	19.9318	19.6109
Psme1	19.6979	20.1855	0.0297453	0.487693	19.4759	19.8602	19.6672	19.7881	19.9721	20.1614	20.5166	20.0922
Vps11	16.4216	16.3212	0.722356	-0.100426	16.0141	16.3011	16.7163	16.6549	16.5798	16.7896	15.8801	16.0353
Rcc1	17.9896	17.7924	0.42922	-0.197149	17.9718	18.3394	17.756	17.8912	17.9729	18.2013	17.6312	17.3644
Med23	15.1616	15.3833	0.578483	0.221669	15.3172	15.302	14.1421	15.8853	15.6606	15.5023	15.5303	14.8402
Clip2	17.4233	17.2158	0.465887	-0.207501	16.7711	17.8239	17.4791	17.6191	17.233	17.6094	17.0383	16.9825
Mff	17.7543	17.8096	0.732243	0.0552627	17.7635	17.8392	17.5885	17.826	17.796	17.9541	17.8646	17.6236
Ggt7	17.5467	17.707	0.49567	0.160384	17.4014	17.8496	17.1473	17.7884	17.9818	17.7646	17.6889	17.3928
Pcbp3	22.9872	22.8918	0.698561	-0.0954143	22.4711	22.959	23.4262	23.0926	22.9887	23.1315	22.788	22.659
Aldh9a1	20.0833	19.8213	0.241413	-0.261985	19.8226	19.9775	20.5729	19.9602	19.7576	19.9037	19.9594	19.6645
Ap2m1	20.6197	20.8501	0.354513	0.230398	20.6447	20.9289	20.0605	20.8447	20.848	20.5725	21.0255	20.9543
Neo1	14.4849	14.7199	0.486082	0.23493	14.2851	14.2359	15.0975	14.3212	15.3895	14.818	14.1324	14.5395
Kdm5b	16.7511	16.6507	0.658555	-0.10037	16.7315	16.8788	16.757	16.6371	16.8902	16.9136	16.0953	16.7039
Hacd3	22.3687	22.0741	0.549782	-0.294546	21.1084	22.8994	22.7572	22.7097	22.0228	22.9142	21.8375	21.522
Arhgap5	15.8207	15.9832	0.346186	0.16249	15.8081	15.6913	15.7831	16.0001	16.1117	15.7967	16.1275	15.8967
Atp5pb	21.6036	21.5575	0.829202	-0.0461083	21.4631	21.5422	21.6559	21.753	21.7049	21.9629	21.3008	21.2613
Kyat1	17.9575	17.7543	0.382637	-0.203233	17.4929	18.1487	17.994	18.1946	17.8353	17.9883	17.7623	17.4313
Mdm1	18.7712	18.3375	0.226822	-0.433702	18.3083	18.7488	19.2884	18.7393	18.7335	18.8738	17.6806	18.0621
Paxbp1	17.7438	17.6424	0.540789	-0.101335	17.6065	17.7951	17.819	17.7544	17.7412	17.7921	17.4148	17.6216
Lama5	16.1973	14.5049	0.0150816	-1.69236	16.1938	15.7996	16.4128	16.3829	12.8606	14.5701	15.6212	14.9679
Ap1m1	18.9843	19.2367	0.234204	0.25239	18.963	18.8451	19.2098	18.9194	19.145	18.8883	19.5516	19.3619
Xrcc6	15.9215	16.1244	0.406614	0.202897	15.7107	15.8547	16.0177	16.1028	15.984	16.7122	15.872	15.9292
Serbp1	20.7888	20.8524	0.816026	0.063655	20.336	21.1114	20.7514	20.9563	21.0061	21.1975	20.2784	20.9277
Csnk2a2	18.0874	18.4585	0.262473	0.371153	18.6028	18.5566	17.3402	17.8499	18.4994	18.3591	18.6974	18.2781
Rbm10	19.5869	19.6612	0.748016	0.074217	19.3179	19.2303	20.0634	19.7362	19.8131	19.6438	19.5018	19.686
Vps51	17.0684	17.1643	0.579475	0.0958888	16.8109	17.1014	17.1872	17.1741	17.1421	17.0073	17.342	17.1659
Gsk3b	18.9835	18.9533	0.864767	-0.0301266	18.6313	19.1374	19.1327	19.0325	18.9438	18.9988	18.9686	18.9021
Etfdh	17.5398	17.6809	0.671582	0.141107	18.1391	16.6132	17.713	17.6937	17.7601	17.7657	17.4731	17.7246
Ncln	18.9804	19.2027	0.368771	0.222242	18.6082	19.3144	18.6616	19.3375	19.1637	19.4463	19.168	19.0326
Cdk11b	18.2644	18.1117	0.60118	-0.152663	17.6995	18.3674	18.5722	18.4184	18.3596	18.4768	17.5598	18.0505
Vps33a	15.2059	15.4894	0.171947	0.283561	15.37	15.3889	15.2623	14.8023	15.557	15.4083	15.6348	15.3577
Capn2	18.168	18.5879	0.0661929	0.41985	17.8603	18.1359	18.3811	18.2948	18.5733	18.3852	18.9244	18.4686
H1-2	13.7299	13.5014	0.756838	-0.22847	11.6876	14.7131	14.323	14.196	13.7795	14.266	13.6036	12.3567
Gnb2	22.0903	21.3545	0.0610621	-0.735855	21.8707	22.0977	22.4739	21.919	21.6715	22.1192	20.8582	20.7691
Nploc4	17.9076	18.2114	0.331259	0.303875	18.1482	18.028	17.3343	18.1198	18.2745	17.5751	18.6564	18.3397
Cog7	13.7179	14.1079	0.625419	0.390019	11.6128	14.3606	14.6903	14.2079	14.8992	14.6351	12.6837	14.2137
Nup88	17.1871	16.8932	0.251247	-0.293933	17.2416	16.7088	17.7199	17.0783	17.1134	16.8941	16.8067	16.7585
Thumpd1	19.6048	19.7586	0.419962	0.153832	19.4338	19.837	19.3951	19.7531	19.8917	19.7365	19.8717	19.5346
Acad8	18.6924	18.4904	0.3418	-0.201967	18.4352	18.6324	18.9698	18.7323	18.6264	18.7734	18.2166	18.3453
Arl6	17.2964	17.466	0.367877	0.169597	16.9993	17.6145	17.2468	17.325	17.568	17.4921	17.4028	17.401
Anp32e	23.374	22.9682	0.301456	-0.405766	22.4849	23.425	24.2325	23.3536	23.1916	23.2638	22.8279	22.5895
Adprh	19.4976	19.8456	0.215094	0.347995	18.8308	19.8575	19.4501	19.852	20.0286	19.838	19.8354	19.6804
Glod4	21.1205	21.1774	0.767028	0.056907	20.9022	21.2132	21.2972	21.0694	21.1713	21.2621	21.4187	20.8577
Vdac3	23.3468	23.0059	0.195032	-0.340913	23.1013	23.5345	23.4379	23.3136	23.0723	23.5632	22.7725	22.6157
Psmd4	19.0986	18.6935	0.239282	-0.405136	18.3637	18.9304	19.8642	19.2363	18.4561	18.9607	18.6283	18.7289
Gfm1	17.439	17.2844	0.641928	-0.154584	17.458	17.5647	17.0406	17.6927	16.4186	17.8059	17.4908	17.4223
Pls3	17.5793	17.4154	0.693833	-0.16389	18.5617	17.5411	17.5421	16.6721	17.5045	16.8513	17.5659	17.7398
Spon1	17.5959	18.2282	0.209015	0.63231	17.0869	17.368	18.1576	17.7712	17.726	17.6142	19.5479	18.0249
Exosc10	14.4047	14.5231	0.90387	0.118474	14.4508	15.4239	15.1876	12.5563	14.1669	12.5681	14.6312	16.7263
Cdkn2aip	17.7643	17.8613	0.723974	0.0970093	17.2134	17.9493	18.1296	17.7649	17.6655	17.5445	18.3159	17.9193
Atp2c1	14.1449	15.3425	0.292	1.19758	15.1774	15.7612	10.6033	15.0379	15.6838	14.9653	15.1461	15.5749
Ttc7b	17.0486	16.7936	0.41511	-0.255016	16.6465	17.2244	17.6795	16.6441	17.1901	16.9114	16.3959	16.6771
Hdac1	19.8047	19.6873	0.768997	-0.117361	20.1861	19.9151	20.1061	19.0115	19.9604	18.7486	20.052	19.9883
Eif3i	19.5478	19.0307	0.0240903	-0.517098	19.3773	19.4527	19.6717	19.6894	18.7135	18.9918	19.3051	19.1124
Septin3	19.7559	19.7042	0.784384	-0.0517749	19.5784	19.9314	19.8451	19.6689	19.7436	20.0137	19.5852	19.4742
Pnkp	18.5418	18.7315	0.323378	0.189693	18.2569	18.5634	18.5535	18.7936	18.8991	18.5157	18.8065	18.7048
Rplp0	21.5798	21.4728	0.610122	-0.107013	21.7319	21.7213	21.2392	21.6268	21.4445	21.1693	21.7899	21.4874
Ckm	16.333	14.9	0.3168	-1.433	19.5123	14.576	16.1763	15.0674	13.7321	14.4715	13.43	17.9663
Gtf3c2	15.8704	16.6978	0.00988469	0.827406	16.1161	16.2746	15.5995	15.4915	16.7072	16.3538	17.0102	16.7202
Abcb6	17.321	17.5118	0.326582	0.190874	17.0194	17.1638	17.5284	17.5723	17.6025	17.5322	17.4167	17.496
Gstm1	20.4692	21.1955	0.274046	0.726336	20.6862	20.1053	20.6674	20.4179	20.6191	20.5459	23.2194	20.3977
Sv2b	20.5959	20.6538	0.946657	0.0578965	21.612	19.6247	21.8868	19.2602	19.6631	22.2632	19.4612	21.2278
Napg	20.1945	19.81	0.142378	-0.384526	19.9961	20.2102	20.305	20.2668	20.0996	20.1189	19.2148	19.8067
Arpc2	20.5879	20.1712	0.160051	-0.416685	20.9629	20.2384	20.1821	20.9681	20.1928	20.0582	19.8562	20.5777
Washc4	17.3785	17.1171	0.670501	-0.261439	16.5546	18.0002	18.5588	16.4004	16.1626	16.9797	17.2931	18.0328
Nmt1	17.4014	17.607	0.34215	0.205607	17.3156	17.4632	17.3519	17.4751	17.5237	17.1694	17.9493	17.7858
Metap2	18.5817	18.801	0.499123	0.219298	18.7889	18.9617	17.6629	18.9135	19.0209	18.6345	18.7394	18.8093
Tardbp	22.0163	22.1476	0.500722	0.131297	21.9118	22.0268	21.8181	22.3086	22.3818	22.086	22.2215	21.9011
Ywhaq	23.5412	23.2853	0.301185	-0.255827	23.212	23.5632	24.0023	23.3871	23.4666	23.4291	23.3517	22.8939
Soga3	18.5557	18.3159	0.227492	-0.239824	18.3004	18.8107	18.75	18.3617	18.2397	18.4237	18.1985	18.4016
Wdr37	15.1571	15.3	0.783286	0.142933	13.9069	15.8639	14.9052	15.9524	15.9012	14.6229	15.5566	15.1194
Papola	17.3387	16.9263	0.0730352	-0.412481	17.0375	17.2173	17.7153	17.3848	17.0321	17.116	16.7546	16.8023
Mat2b	19.1938	18.8991	0.264396	-0.294707	18.7527	19.1543	19.835	19.0333	19.0208	18.8097	18.9334	18.8326
Dlg2	20.5185	20.7194	0.338093	0.200966	20.1234	20.6368	20.5578	20.756	20.7759	20.589	20.5619	20.951
Bag5	17.3372	17.611	0.416384	0.273749	17.6907	17.5391	16.745	17.3741	18.2355	17.7465	17.4559	17.006
Ppm1e	18.5713	18.3666	0.429485	-0.204786	18.1351	18.5058	18.8815	18.763	18.4243	18.81	18.0345	18.1974
RTRAF	19.5651	19.9391	0.0932684	0.373966	19.7378	19.354	19.366	19.8026	20.2391	19.9775	19.7627	19.777
Anp32a	20.3098	18.5722	0.0384647	-1.73758	19.3778	19.6736	22.4595	19.7282	18.6122	19.3997	17.9025	18.3745
Fam49b	17.3869	17.5294	0.736205	0.142499	16.9515	17.6359	17.6984	17.262	16.4614	17.3816	17.9529	18.3219
Asl	18.4503	19.2395	0.0590692	0.789221	19.0279	17.7271	19.1201	17.9262	19.3333	19.4903	19.1575	18.9771
Nudc	20.2318	19.8532	0.155854	-0.378621	19.963	20.0675	20.7012	20.1954	20.0349	20.0886	19.9039	19.3852
Snx6	17.2912	16.636	0.238092	-0.655218	16.6577	16.6329	17.8755	17.9988	16.3224	17.2758	17.3713	15.5746
Ncoa1	17.9743	18.0287	0.889062	0.0543728	17.1252	17.8979	18.8759	17.9982	18.0982	18.3317	17.4909	18.194
Armc8	15.7171	16.0725	0.24788	0.355408	15.3083	15.3938	15.9035	16.263	16.4322	15.6663	15.8833	16.3084
Cstf2t	15.762	16.0207	0.190228	0.258734	15.7055	15.6263	15.6319	16.0842	16.1548	15.9891	15.7934	16.1455
Phgdh	19.0006	19.2282	0.68684	0.22768	19.3206	18.5082	19.0679	19.1055	18.514	18.5031	20.9314	18.9644
Pcm1	15.7314	16.5905	0.0403049	0.859127	14.759	15.928	16.1363	16.1022	16.0841	16.7432	16.8561	16.6787
Fbn2	16.4956	17.1157	0.478701	0.620102	18.2832	16.0612	16.4739	15.1644	15.5941	16.5965	17.5	18.7724
Anapc2	15.991	16.5861	0.0585963	0.595125	15.507	15.7085	16.6859	16.0625	16.7445	16.4231	16.6104	16.5664
Eps15	15.6716	15.41	0.393581	-0.261676	15.8086	15.6272	16.1228	15.1279	14.9043	15.294	15.5551	15.8864
Etf1	18.3605	19.1874	0.0252904	0.826968	18.6936	18.4806	17.7117	18.5559	19.37	18.5564	19.4979	19.3254
Myom1	18.0723	17.9145	0.780485	-0.157741	18.7084	18.7583	16.7291	18.0934	18.5986	17.6504	18.449	16.9602
Uqcrfs1	20.7955	20.4763	0.486109	-0.319152	19.7772	21.24	21.1486	21.016	20.668	21.3154	19.8342	20.0876
Faf2	19.065	18.948	0.536096	-0.117017	18.745	19.1218	19.271	19.1222	18.9971	19.1568	18.8315	18.8066
Taok3	15.3679	15.2433	0.722221	-0.124659	14.9396	15.7337	15.1988	15.5997	15.8175	15.7205	14.6714	14.7637
Npl	18.3187	19.2331	0.0647461	0.914451	17.4826	18.7792	17.9437	19.0692	18.9123	19.3247	19.9858	18.7097
Gnaz	18.9028	18.4686	0.397121	-0.434238	18.8496	19.2813	18.2113	19.2693	17.0624	18.8812	18.8964	19.0344
Crkl	18.2496	18.0248	0.39601	-0.224822	17.655	18.2688	18.6431	18.4317	18.0316	18.3332	17.7796	17.9549
Rbbp5	17.8815	17.8929	0.970272	0.0114672	17.2524	18.289	17.7781	18.2063	18.1236	18.1887	17.9082	17.3512
Nudcd1	17.1947	17.307	0.619348	0.112225	16.7768	17.2215	17.3517	17.4289	17.2207	17.6136	17.392	17.0016
Mycbp2	13.7174	13.0406	0.21097	-0.676814	13.1814	13.9131	13.9503	13.8248	13.7714	14.0278	12.5124	11.8507
Cope	19.598	19.4996	0.519387	-0.0983859	19.6157	19.6038	19.7338	19.4389	19.4621	19.4565	19.5213	19.5588
Taldo1	22.7456	22.6021	0.590062	-0.143502	22.3506	22.6737	23.2698	22.6884	22.7473	22.9369	22.528	22.1963
Cyfip1	17.9263	17.5635	0.170869	-0.362755	18.0513	18.0152	17.7544	17.8842	17.5786	16.9539	17.7529	17.9687
Slc3a2	19.8156	19.1349	0.106637	-0.680686	19.7588	19.7849	19.9315	19.787	18.1647	19.8942	18.8216	19.6589
Srp68	18.6213	18.8942	0.171499	0.272911	18.4309	18.6801	18.4729	18.9015	18.7131	19.0314	19.0592	18.7733
Cpne5	16.7169	16.9215	0.422969	0.204592	16.5067	16.9793	16.849	16.5326	16.8447	17.3479	16.4121	17.0812
Uap1	17.1216	17.6018	0.0575951	0.480224	16.6179	17.4058	17.046	17.4167	17.5292	17.5255	17.6533	17.6992
Fus	23.1888	22.6338	0.136206	-0.555014	22.4317	23.2102	23.8513	23.2622	22.8216	23.0926	22.3136	22.3075
Gnas	20.2182	20.47	0.147373	0.251787	20.2342	20.029	20.3239	20.2856	20.3862	20.3865	20.6603	20.4469
Srsf1	23.9902	23.8374	0.576086	-0.152813	23.6282	24.0045	24.4478	23.8804	23.8925	24.337	23.6944	23.4258
Alg2	18.5756	18.814	0.234349	0.23841	18.6453	18.729	18.2597	18.6686	18.9008	18.5674	19.0303	18.7577
Itgb1	19.0523	19.0466	0.981682	-0.00567498	19.631	18.633	18.9984	18.9466	18.8415	19.0481	19.0261	19.2706
Tbcc	18.2926	18.3271	0.841329	0.0345257	18.0726	18.3894	18.4432	18.2653	18.476	18.1401	18.4336	18.2589
Synm	16.066	16.0889	0.960154	0.0228932	16.3318	16.0965	16.6699	15.1658	16.2042	16.5097	15.0365	16.6051
Lrit1	18.2564	18.6568	0.100527	0.400403	17.8359	18.5978	18.0706	18.5211	18.6751	18.8228	18.5372	18.592
Dync1li2	19.0511	19.0005	0.821891	-0.0506578	18.5707	19.1592	19.338	19.1366	19.2089	19.0462	19.0331	18.7138
Elavl3	19.7534	19.8309	0.751678	0.0775326	19.174	19.9529	19.9179	19.9688	19.8699	20.1286	19.6737	19.6514
Ube3c	16.2041	16.0921	0.569914	-0.111967	16.075	16.0306	16.2334	16.4774	16.4068	16.1021	15.9688	15.8908
Bod1l	14.699	14.764	0.93183	0.0649719	15.1353	13.6632	15.3482	14.6494	15.1705	12.6467	16.0754	15.1633
Ubxn7	18.8813	18.6548	0.478701	-0.226535	18.5308	18.8226	19.21	18.9617	18.8656	19.2267	18.6206	17.906
Hip1r	15.7154	16.048	0.14615	0.332666	16.0946	15.589	15.41	15.7678	15.7655	16.053	16.1126	16.2611
Abr	16.8591	17.1354	0.671329	0.276237	15.8088	17.2124	17.966	16.4494	16.761	18.4252	15.9552	17.4001
Psap	19.6993	19.2482	0.17088	-0.451105	20.0436	19.4004	19.9292	19.4241	19.3596	19.9232	18.7834	18.9267
Wbp11	15.2234	15.7132	0.340429	0.489769	15.7642	15.2003	14.5393	15.3899	16.4676	15.2233	16.5141	14.6476
Agk	17.5976	17.6302	0.887655	0.0326512	17.5284	17.913	17.4439	17.5051	17.4948	18.0349	17.2231	17.7681
Hba	16.9221	15.0885	0.0384296	-1.83354	18.8064	16.2073	15.8341	16.8404	15.3115	16.331	14.7782	13.9335
Dnaja1	17.9676	18.1498	0.486132	0.182219	17.799	18.1871	17.5121	18.3722	18.1007	18.5179	18.159	17.8217
Mapre3	18.2312	18.2477	0.921397	0.0164581	18.215	18.4103	17.9805	18.3191	18.376	18.2255	18.1681	18.2211
Ptcd3	17.6588	17.4306	0.603025	-0.228129	17.3385	17.6254	18.1489	17.5222	17.3278	17.0835	18.6321	16.6792
Ranbp6	14.5033	15.206	0.245377	0.702709	14.7878	12.7031	15.0792	15.4431	15.0648	15.0678	15.2404	15.451
Lman1	19.2052	19.5307	0.238499	0.325414	18.6401	19.7185	19.3443	19.1181	19.4489	19.3154	19.5526	19.8057
Syn2	15.0269	15.5831	0.103	0.5562	15.6948	14.6502	15.0689	14.6937	15.5924	15.1004	15.5973	16.0421
Fam98b	20.2178	20.2219	0.985723	0.00407064	19.8474	20.5135	20.1642	20.3461	20.3954	20.5166	20.0559	19.9196
Pdlim5	18.7689	18.4186	0.369955	-0.350356	19.6565	18.2882	18.7513	18.3796	18.0511	18.0252	18.5767	19.0212
Mccc2	17.1229	16.9538	0.485444	-0.169106	17.379	16.9963	17.0826	17.0338	16.6758	16.9681	17.5051	16.6662
Cog2	15.0681	15.3146	0.17405	0.246432	14.8506	14.9363	15.3293	15.1563	15.3048	15.2937	15.3642	15.2955
Glrx3	19.1796	19.5676	0.0968083	0.38801	19.2748	19.1878	18.9655	19.2902	19.6394	19.183	19.9618	19.4862
Trim9	16.4677	16.9768	0.0975453	0.509104	16.6739	17.0131	15.8476	16.336	17.2104	17.0697	16.7431	16.8838
Evl	16.6695	16.4427	0.570315	-0.226736	16.0612	16.7466	17.7051	16.165	16.3268	16.7952	16.0507	16.5983
Ric8a	16.2727	16.5661	0.15542	0.293448	16.2394	16.1765	16.1165	16.5582	16.389	16.6189	16.8591	16.3974
Nudt21	20.9286	20.6602	0.268614	-0.268361	20.6327	20.933	21.0735	21.075	20.8452	21.0682	20.2975	20.4299
Nap1l1	21.5378	21.6387	0.741614	0.100968	21.0422	21.5661	22.0107	21.532	21.3835	21.444	22.3191	21.4084
Vac14	16.5788	16.7862	0.363119	0.207388	16.5122	16.8554	16.1828	16.7649	16.9624	16.4856	16.9903	16.7065
Eefsec	16.6287	16.504	0.523288	-0.124669	16.5228	16.6984	16.8898	16.4037	16.5317	16.5786	16.6955	16.2103
Mylpf	18.7737	17.5419	0.6211	-1.23183	25.2721	16.0226	17.0493	16.7508	15.5857	16.048	16.0356	22.4981
Psma1	20.8181	21.6575	0.318576	0.839373	18.1724	21.4801	21.8414	21.7787	21.5797	21.8533	21.6854	21.5115
Pccb	17.3132	16.926	0.246835	-0.387223	17.8333	16.6351	17.4018	17.3827	17.1766	17.3401	16.7008	16.4866
Stt3b	17.8667	16.6949	0.415346	-1.17177	17.6634	20.5985	17.283	15.9217	15.2799	16.0362	15.2152	20.2483
Klc4	17.2339	17.425	0.426331	0.191127	16.7207	17.1606	17.6496	17.4046	17.5455	17.4573	17.4798	17.2175
Pacsin2	21.0274	21.0115	0.93508	-0.0159273	20.8283	21.0359	21.0658	21.1797	21.1033	21.3441	20.8579	20.7407
Phb2	20.7517	19.9001	0.0404459	-0.851679	20.8735	20.912	20.4752	20.7463	19.9968	20.8505	19.5106	19.2424
Prpsap2	18.4114	18.6428	0.170838	0.231334	18.2063	18.5506	18.366	18.5228	18.6147	18.5776	18.7184	18.6603
Ppp5c	19.8397	19.745	0.585096	-0.0947641	19.563	19.8516	20.0364	19.908	19.7472	19.7982	19.8354	19.5992
Ctbp1	18.2854	18.3368	0.890271	0.0513923	18.3989	17.7796	18.3292	18.634	18.668	17.3242	18.6885	18.6665
Cog1	14.2449	15.3705	0.146973	1.12564	14.2441	14.5184	12.6976	15.5194	15.5315	13.8425	16.1366	15.9716
Gtf2f1	19.268	19.1887	0.839053	-0.0793086	18.5127	19.4288	19.6979	19.4327	19.2638	20.0352	18.7658	18.69
Aimp1	19.6364	19.2473	0.216942	-0.389094	19.1636	19.5081	20.3856	19.4884	18.8488	19.3522	19.3879	19.4004
Palm	19.12	19.4215	0.147201	0.301539	18.7862	19.3952	19.2533	19.0452	19.2506	19.5671	19.3704	19.4979
Cfap36	17.2515	17.1086	0.513325	-0.142941	17.0135	17.4674	17.0994	17.4259	17.4155	17.1441	16.724	17.1509
Sel1l	16.3602	16.05	0.115768	-0.310124	16.3288	16.5559	16.4436	16.1124	15.911	16.0375	15.9501	16.3017
Txndc5	20.7607	20.7173	0.915	-0.043379	21.9204	20.5533	20.5647	20.0043	20.5323	20.516	20.8809	20.9399
Nit2	18.4803	18.712	0.15875	0.231715	18.4324	18.5702	18.5442	18.3745	18.6157	18.8704	18.7195	18.6425
Psma6	21.5404	21.0123	0.179748	-0.52813	20.6481	21.8044	21.9765	21.7326	20.7897	20.5259	21.1364	21.5972
Kctd12	16.4982	16.3294	0.620411	-0.168864	16.9662	16.7012	16.5077	15.8179	16.7037	15.6439	16.3827	16.5872
P4ha1	18.0574	17.7992	0.559392	-0.258167	19.0401	17.2685	18.108	17.8128	17.2608	17.4152	18.3628	18.158
Pdxk	20.0065	19.9989	0.975779	-0.00756083	19.5212	20.049	20.346	20.1096	20.2247	20.2848	19.789	19.6971
Psma7	22.0109	22.0878	0.710219	0.0768287	21.8618	21.6613	22.2238	22.2969	22.0965	22.3005	21.9798	21.9743
Krt4	18.1299	16.0751	0.162279	-2.05487	22.5701	16.685	16.3099	16.9547	15.6256	16.9603	15.7691	15.9452
Apmap	20.0273	20.0179	0.965495	-0.0094055	19.6644	20.0083	20.3147	20.1218	19.8426	20.2697	20.1955	19.7639
Eif4a2	19.8627	20.1297	0.194694	0.266987	19.9412	20.1022	19.6628	19.7446	20.1993	19.863	20.4032	20.0533
Calb1	20.0488	20.0401	0.981857	-0.00863513	20.0517	20.4155	19.6051	20.1228	20.6161	20.5755	19.8513	19.1176
Ppid	17.88	18.0708	0.652016	0.190831	18.5475	17.1828	17.9633	17.8265	18.1889	18.8348	17.1869	18.0726
Stub1	17.4352	17.3744	0.779723	-0.0608156	17.2946	17.1892	17.5443	17.7127	17.1838	17.1916	17.7866	17.3355
Alad	19.6364	19.5588	0.769812	-0.0776289	19.3185	19.234	20.0581	19.9352	19.5968	19.6854	19.7826	19.1705
Fxr2	16.7628	16.9607	0.694064	0.197883	15.2138	17.1536	17.3846	17.2992	17.253	17.0748	16.7799	16.735
Ahdc1	13.286	13.429	0.868039	0.143036	13.6718	13.301	14.9344	11.2366	14.4106	14.3286	12.5619	12.4149
Pgap1	17.2792	17.195	0.764185	-0.0841727	17.4034	17.332	16.8074	17.574	16.8039	17.3231	17.7381	16.915
Rap1gap	18.3532	18.4721	0.658801	0.118854	17.8666	18.2642	18.6197	18.6624	18.7507	18.7837	18.1035	18.2505
Nat10	12.5901	13.7495	0.373324	1.15942	13.6543	10.2507	13.6656	12.7898	11.6444	12.914	16.9737	13.466
Scg2	17.9068	17.489	0.14504	-0.417782	17.4838	17.8407	17.9196	18.3829	17.5757	17.9175	17.1086	17.3541
Hbb-b1	23.2739	22.4099	0.156857	-0.864058	25.0839	22.7892	22.7865	22.4363	22.5107	22.5312	22.262	22.3356
Mapk8ip3	16.2665	16.46	0.261323	0.193485	16.2066	16.1495	16.3174	16.3926	16.5283	16.2744	16.3831	16.6541
Gtf2b	18.1771	18.4494	0.149818	0.272274	18.0513	18.2592	18.3088	18.0892	18.6966	18.5388	18.2998	18.2623
Trafd1	16.9978	16.0842	0.0434241	-0.913649	16.901	16.4997	17.6398	16.9509	15.5267	16.9716	15.6367	16.2018
Adam10	18.1565	18.0234	0.4473	-0.133108	18.0648	18.1199	18.341	18.1003	17.7572	18.1961	18.066	18.0743
Osgep	18.993	18.9687	0.895026	-0.0242946	18.6843	18.9192	19.2418	19.1268	19.1084	19.0015	18.8919	18.8731
Sms	19.6437	19.7938	0.453478	0.150085	19.2944	19.8307	19.5961	19.8536	19.9637	19.8912	19.7257	19.5946
Ppil4	18.1717	18.0845	0.72422	-0.0872199	17.823	17.8357	18.6826	18.3457	18.1808	18.121	17.8378	18.1985
Rragc	17.488	17.0084	0.144754	-0.479513	16.7205	17.7655	17.8663	17.5995	17.0651	17.1372	17.2589	16.5725
Slc44a1	16.8866	17.0965	0.25385	0.209858	16.7443	17.0155	16.6793	17.1073	17.1195	17.0295	17.2579	16.979
Smarce1	19.1459	18.1304	0.0323288	-1.01549	18.5901	19.0437	19.8187	19.1313	18.0985	19.0562	17.4701	17.897
Erp44	19.4642	19.1223	0.262265	-0.341875	19.1754	19.6775	19.5021	19.5017	19.5285	18.584	19.6244	18.7522
Naxd	19.682	19.6323	0.791606	-0.0497115	19.7042	19.8749	19.3815	19.7675	19.7234	19.8457	19.5013	19.4588
Picalm	17.0616	18.0235	0.225934	0.961894	17.4045	18.0187	17.5196	15.3037	18.7152	18.3707	16.3508	18.6573
Rprd1b	18.9249	18.7946	0.575327	-0.13035	18.5856	19.0167	19.026	19.0714	19.059	19.1067	18.4371	18.5755
Gps1	19.0406	18.7236	0.421455	-0.316982	18.3682	19.4615	19.4104	18.9223	18.9788	19.3153	17.8778	18.7226
Ehd3	17.2567	18.0228	0.202571	0.766154	15.4342	17.8795	17.8646	17.8484	17.9881	18.0705	17.8528	18.1799
Ldhb	19.7583	20.2271	0.137133	0.468826	19.7726	19.9104	19.1204	20.2296	20.3885	19.7575	20.5038	20.2586
Rpgrip1	15.9486	15.6245	0.515471	-0.324085	15.997	14.9976	16.643	16.1566	16.3368	16.188	15.3052	14.668
Eif3m	16.6345	16.6964	0.799814	0.0619351	16.5911	16.9423	16.3978	16.6068	16.454	16.2941	17.0916	16.9461
Srpk2	17.426	17.3482	0.689443	-0.0777425	17.0355	17.4538	17.7289	17.4857	17.3302	17.248	17.4463	17.3683
Nup54	17.1775	16.7587	0.0423873	-0.418833	17.1707	16.9879	17.3275	17.224	16.9241	16.804	16.8472	16.4594
Xab2	15.0284	15.3887	0.485884	0.360211	13.452	15.4431	15.8839	15.3349	15.544	15.2567	15.417	15.337
Pik3r4	16.5306	16.6766	0.661259	0.146023	16.2963	16.5659	16.1823	17.078	16.3755	16.976	16.0963	17.2586
Cab39	18.5107	18.666	0.575732	0.155222	18.7506	17.9435	18.3761	18.9728	18.8832	18.8999	18.3608	18.52
Cat	18.8502	18.7222	0.582635	-0.127967	19.3772	18.5926	18.7034	18.7275	18.6375	18.5244	18.7345	18.9925
Ablim2	17.3493	17.1655	0.317396	-0.183822	17.2486	17.3542	17.4689	17.3256	17.3259	17.3625	16.8659	17.1077
Gss	17.0349	18.114	0.125556	1.07914	17.1935	16.2625	17.7394	16.9441	17.6824	17.6427	19.9794	17.1516
Agpat3	19.6796	19.8859	0.561791	0.206267	18.9988	20.3942	19.4984	19.8269	19.9681	20.4354	19.5464	19.5935
Zcchc8	18.1514	17.9993	0.493921	-0.152043	17.8062	18.0972	18.4964	18.2057	18.2215	18.1993	17.7864	17.7902
Camk1d	18.5886	18.6643	0.779042	0.0756963	17.8939	18.8838	19.0392	18.5376	18.7448	18.6446	18.6454	18.6224
Terf2ip	17.9703	17.833	0.691455	-0.137279	17.5771	18.3214	18.5527	17.43	17.9933	18.3624	17.4205	17.5559
Rab3gap2	16.6311	16.7481	0.653979	0.116972	16.4452	16.6863	16.3466	17.0463	16.7128	16.2412	16.9444	17.0939
Thoc6	18.7782	18.3991	0.166243	-0.379149	18.6866	18.8974	18.8996	18.6295	18.655	18.7221	18.4904	17.729
Actr10	16.364	16.817	0.346078	0.453007	15.0565	16.515	16.8781	17.0066	17.414	16.4843	16.6025	16.7674
Pdzd8	15.177	15.2004	0.873862	0.0233493	15.2196	15.1662	15.2008	15.1215	15.1102	15.3219	15.128	15.2415
Vps4a	17.6136	18.3486	0.33821	0.734973	18.5708	16.0088	17.2275	18.6473	18.835	16.8247	18.6833	19.0512
Vat1	19.4508	19.5045	0.901298	0.0537165	20.6869	19.3624	18.7	19.0538	19.2943	19.3054	19.5442	19.8741
Cadm2	20.4799	20.3239	0.644778	-0.156018	20.0036	20.3537	21.2506	20.3117	20.0463	19.9049	20.7741	20.5702
Blvra	17.4786	17.6451	0.494971	0.166474	17.0518	17.6239	17.4542	17.7844	17.9774	17.7911	17.5143	17.2975
Stk24	17.5047	17.4583	0.893446	-0.046436	17.0882	17.4152	18.5029	17.0125	17.5833	17.3283	17.5904	17.3311
Hmgcs1	17.6635	18.0698	0.0939131	0.406355	17.3985	17.8863	17.9988	17.3703	17.9637	18.0473	18.3501	17.9183
Oxsr1	18.4748	18.3962	0.601581	-0.0786081	18.3232	18.532	18.52	18.524	18.3518	18.4571	18.3224	18.4536
Rgs9	18.1713	17.9456	0.385024	-0.225665	17.8896	18.4448	18.0915	18.2593	18.4119	18.0707	17.4425	17.8574
Atp6ap1	18.496	18.6179	0.486958	0.121849	18.3297	18.754	18.3246	18.5758	18.5798	18.6909	18.6954	18.5054
Wnk2	12.5926	12.5536	0.889101	-0.0390066	13.1175	11.8854	12.7295	12.6379	12.5361	12.3697	12.5592	12.7492
Sh3gl2	20.8184	20.6476	0.400072	-0.170871	20.5501	20.9722	20.8475	20.904	20.8601	20.8108	20.3013	20.618
Mecp2	20.4881	20.8162	0.479564	0.328148	19.7595	21.4219	19.7637	21.0073	20.7776	21.4322	20.6724	20.3827
Ppwd1	17.113	17.1889	0.724578	0.0758739	16.8081	17.0841	17.3466	17.2132	17.4181	17.2709	17.2869	16.7795
Exoc7	16.7223	16.8745	0.495337	0.152249	16.521	16.7187	16.738	16.9114	16.5762	16.6794	17.3492	16.8933
Hist1h3b	14.9879	17.8634	0.102285	2.87554	17.2069	15.9551	10.4958	16.2938	18.0093	15.2667	19.3847	18.793
Slc25a11	20.8496	20.5622	0.157128	-0.287431	20.6534	20.7949	21.0468	20.9033	20.8005	20.7244	20.383	20.3409
Cdc16	18.394	17.9759	0.134708	-0.418164	17.7181	18.6758	18.5968	18.5853	18.0352	18.1414	17.9953	17.7316
Eif3h	18.3437	18.1681	0.632051	-0.17569	18.6365	18.858	18.2221	17.6584	18.832	17.6645	18.3416	17.8341
Gpd1l	18.7229	18.8782	0.595622	0.155304	18.9285	19.1053	18.2353	18.6226	18.8818	18.5363	19.4627	18.6321
Cops3	17.4988	18.0011	0.213008	0.502257	17.5428	17.9712	16.3835	18.0979	17.9501	17.9255	18.1857	17.9431
Tsnax	19.97	19.6596	0.220645	-0.310402	19.4647	19.8685	20.4316	20.1154	19.8099	19.763	19.4764	19.5893
Gnpda1	18.3002	17.686	0.0651405	-0.614169	17.8937	17.9102	18.9276	18.4693	17.3568	18.0815	17.6721	17.6336
Myo7a	15.7382	15.6366	0.534782	-0.101652	15.8359	15.602	15.7197	15.7953	15.459	15.7739	15.7551	15.5583
Samd11	16.5268	16.8403	0.604063	0.313456	14.9463	17.5005	17.0994	16.5613	17.379	15.9414	16.8373	17.2035
Gstm5	20.8352	21.0631	0.389097	0.227964	20.3319	20.968	20.9785	21.0622	21.0171	20.9485	21.5485	20.7386
Tsta3	18.2682	18.168	0.580449	-0.100207	18.016	18.2926	18.3188	18.4453	18.3589	18.2368	18.1347	17.9415
Stat5b	13.8207	15.6292	0.0506998	1.80847	15.1043	13.2711	12.1149	14.7925	16.3717	14.0344	15.8048	16.3058
Pgls	22.1912	22.2118	0.901378	0.0205511	22.0129	22.2674	22.3559	22.1287	22.3515	22.0644	22.2936	22.1376
Ppp6r2	16.5334	16.6844	0.545763	0.151056	16.555	16.1234	16.9029	16.5522	16.6107	16.5816	17.1463	16.3991
Drg1	18.9676	19.2342	0.302289	0.266633	18.5636	19.0943	19.0924	19.1201	19.2465	19.4146	19.5644	18.7114
Bgn	18.3492	17.7238	0.591117	-0.625382	21.5251	17.3881	17.52	16.9636	17.4277	16.5391	17.2195	19.7091
Dab2ip	17.3002	17.7082	0.0530654	0.407949	17.3605	17.3698	16.9323	17.5381	17.7126	17.7591	17.774	17.587
Dcn	18.667	17.6302	0.658571	-1.03677	25.1384	16.2723	16.7118	16.5455	15.6071	16.9411	16.1933	21.7794
Abi1	17.1494	16.7053	0.125666	-0.444122	17.6027	16.7021	17.2341	17.0588	16.7177	16.5601	17.1724	16.3711
Ccdc6	16.8509	16.6182	0.435609	-0.232668	16.46	16.9596	17.466	16.5178	16.7991	16.8998	16.1589	16.6149
Rtf1	18.7276	18.5383	0.420834	-0.18933	18.3193	18.8603	19.078	18.6528	18.8103	18.684	18.2954	18.3634
Esrrb	16.7205	16.6528	0.805314	-0.0676936	16.4598	16.9793	16.646	16.797	16.9569	17.0512	16.0015	16.6016
Gabpa	18.5374	18.3534	0.509947	-0.183907	18.2917	18.7497	19.0952	18.0128	18.3504	18.6601	18.2095	18.1938
Tom1	17.8783	17.8199	0.756525	-0.0584736	18.0336	17.9269	18.0214	17.5314	17.7573	17.9146	17.9731	17.6345
Ampd2	18.4092	18.6015	0.57057	0.192282	17.7757	18.1473	19.1488	18.5651	18.2847	19.0685	18.4842	18.5685
Mms19	15.4627	15.1097	0.172699	-0.353072	15.3308	15.6149	15.5936	15.3118	14.4968	15.2522	15.3548	15.3348
Dstn	18.3974	18.8306	0.556409	0.43318	19.4252	18.2167	18.1253	17.8223	19.5638	18.1571	20.388	17.2132
Gnb5	20.3423	20.5791	0.352449	0.236763	19.8249	20.5215	20.5557	20.4672	20.9727	20.5988	20.2811	20.4637
Csk	16.922	16.9341	0.97767	0.0120918	16.7492	17.1927	16.3174	17.4287	15.8311	17.2897	17.5524	17.0632
Smug1	18.7282	18.6488	0.722921	-0.0793992	18.2845	18.8662	18.7765	18.9857	18.7651	18.9171	18.5117	18.4014
Znf462	14.0646	15.0266	0.258444	0.962059	15.1617	14.5644	11.4675	15.0647	14.8861	14.6588	15.3959	15.1657
Fbxo2	19.0256	18.911	0.835205	-0.114577	18.4821	19.4613	20.0066	18.1524	19.35	19.4696	19.1059	17.7185
Eif5a	19.9292	20.7335	0.260139	0.80434	20.6282	20.294	20.9958	17.7987	20.8287	20.4893	20.4637	21.1524
Drg2	18.1789	18.8619	0.0356594	0.682988	18.4077	17.7011	17.8483	18.7584	18.6666	18.6954	19.0803	19.0051
Inpp4a	17.1005	17.3057	0.575002	0.205206	17.1505	16.2017	17.524	17.5258	17.529	16.7648	17.2566	17.6723
Bzw1	19.3846	19.475	0.721773	0.0904085	18.7369	19.5069	19.7209	19.5735	19.4388	19.4866	19.6797	19.2948
Abhd6	16.4529	15.8814	0.16194	-0.571472	16.6625	17.112	16.5155	15.5215	15.8962	16.4601	15.521	15.6483
Dazap1	20.2123	19.4194	0.0634661	-0.792859	19.975	20.2912	20.622	19.961	19.8771	20.1838	18.8038	18.813
Nln	16.9365	16.5319	0.120321	-0.404643	16.9283	17.1282	17.1	16.5896	17.0334	16.3886	16.2045	16.5011
Arpc1a	18.5096	18.9509	0.171665	0.441292	18.2035	18.7698	18.4494	18.6157	18.6273	18.3523	19.459	19.365
Champ1	18.1728	18.2955	0.60874	0.122777	17.7376	17.9918	18.5525	18.4092	18.4756	18.4376	18.026	18.243
Lnpk	16.4915	16.0638	0.381439	-0.427695	16.0484	17.2695	15.4951	17.153	15.3212	16.3489	16.0818	16.5034
Cstf1	18.5312	18.3462	0.470957	-0.184986	18.1576	18.6616	18.9523	18.353	18.5705	18.63	17.9729	18.2112
Nme1	18.1087	19.9397	0.239934	1.83106	19.8543	19.7768	13.2213	19.5822	20.3518	19.605	20.1398	19.6624
Dnajc11	19.3349	19.1262	0.414152	-0.208653	18.8346	19.7385	19.5088	19.2575	19.2124	19.4364	18.8766	18.9795
Des	17.8509	16.9119	0.524575	-0.938997	21.4185	16.5477	17.0917	16.3456	15.71	16.2274	15.6206	20.0896
Hp1bp3	17.7407	18.0797	0.372019	0.339028	17.6804	18.3614	16.8068	18.114	18.0859	18.5354	17.7584	17.9392
Camk2g	17.1317	17.3769	0.500348	0.24523	16.7686	17.906	16.7321	17.1201	17.2111	17.0479	17.1446	18.104
Gja8	16.7536	17.4378	0.661703	0.684229	16.7647	16.2121	17.4737	16.5637	16.2579	16.0894	22.4461	14.9577
Chn1	16.2259	15.9477	0.459523	-0.278202	16.1589	16.1167	15.8543	16.7738	15.5479	16.6694	16.3062	15.2674
Chd2	15.4337	15.5189	0.917238	0.085105	14.3507	15.594	15.6883	16.1019	13.0882	16.3987	16.3055	16.283
Rae1	17.7618	18.1226	0.191487	0.360795	17.8935	17.914	17.2368	18.0028	17.6651	18.1068	18.4646	18.2537
Mat2a	19.5205	19.7428	0.402823	0.222301	18.9386	19.5584	19.8778	19.7071	19.8335	19.9896	19.7752	19.3727
Elp3	18.6202	19.0368	0.102175	0.416554	18.7512	18.5031	18.3733	18.8534	18.7839	18.8882	19.5542	18.9209
Anapc4	16.1233	16.283	0.655537	0.159694	15.2651	16.6068	16.387	16.2342	16.1165	15.8105	16.7943	16.4105
Brd3	17.2769	17.1434	0.493969	-0.133481	17.341	17.5209	16.871	17.3747	17.1383	17.2684	17.0919	17.0751
Sv2a	21.8058	21.4052	0.15382	-0.400606	21.5738	21.9868	21.8917	21.7708	21.6602	21.9108	20.9165	21.1332
Mcam	17.5706	17.5449	0.930841	-0.0257113	17.7238	17.5119	17.7427	17.3042	17.7849	16.7497	17.684	17.9611
Cops6	18.1825	18.272	0.682892	0.0895792	17.7049	18.1903	18.4661	18.3685	18.2906	18.4881	18.1647	18.1448
Tmcc2	15.5964	16.4154	0.00167797	0.81898	15.3162	15.7041	15.6537	15.7117	16.1526	16.4962	16.4885	16.5244
Golga5	17.3124	17.9132	0.391477	0.600833	16.5031	17.0602	18.4012	17.285	17.4131	17.5236	19.756	16.9602
Strn3	18.6073	18.6246	0.929852	0.0173224	18.5676	18.2864	19.0244	18.5507	18.6756	18.5917	18.6466	18.5844
Rcn2	19.7453	19.3297	0.0312539	-0.415665	19.8083	19.651	19.8856	19.6365	19.3071	19.3117	19.1668	19.5331
Fkbp3	19.841	19.5084	0.289708	-0.332592	19.208	19.9482	20.377	19.8306	19.6712	19.9098	19.1305	19.3219
Scfd2	13.8909	14.449	0.691938	0.558103	12.135	17.7213	11.4397	14.2677	14.8689	12.5759	15.217	15.1343
Bcar1	16.9021	16.3415	0.37465	-0.560577	15.514	17.6267	18.3469	16.1207	16.3034	16.2812	16.1377	16.6437
Arhgdia	20.9374	20.6384	0.255589	-0.299068	20.4188	20.9645	21.4167	20.9497	20.6113	20.9641	20.4794	20.4987
Tmx2	19.1794	19.5367	0.127582	0.357311	18.9966	19.6756	19.1393	18.9063	19.4057	19.7154	19.481	19.5448
Tex10	15.6164	15.62	0.990526	0.00359129	15.3244	16.014	15.4056	15.7217	14.9096	15.6109	16.017	15.9424
Exoc8	15.9937	15.4423	0.252475	-0.551351	15.4858	15.8622	16.3177	16.3089	15.2983	16.5812	14.4184	15.4714
Pde12	19.1593	19.2098	0.845661	0.0504705	18.4646	19.3619	19.5423	19.2684	19.2443	19.2481	19.2678	19.079
Erp29	21.0546	21.1846	0.542086	0.130075	21.054	20.9415	21.3072	20.9155	21.039	21.4012	21.4692	20.8291
Niban2	17.0641	16.9152	0.732017	-0.148865	17.279	16.9239	18.0649	15.9886	16.924	16.577	17.2891	16.8707
Dnajc7	17.3081	17.594	0.405477	0.285929	16.5335	17.8309	17.0538	17.8142	17.6148	17.4542	17.9341	17.373
L1cam	16.9661	16.9306	0.908138	-0.0354508	17.1699	17.2189	16.3255	17.1499	17.3503	16.6514	16.4773	17.2434
Cnn3	19.6259	19.1706	0.0544748	-0.455284	19.8358	19.3604	19.8263	19.481	19.157	19.4227	19.2605	18.8421
Git1	17.1981	17.2262	0.929283	0.0280685	17.6965	16.4719	17.0247	17.5993	17.5175	17.3649	17.1278	16.8944
Caprin1	20.2419	20.1599	0.6614	-0.0820499	20.0917	20.3107	20.5745	19.9907	20.0763	20.2556	20.0812	20.2264
Acadl	19.6115	19.1436	0.359009	-0.467834	21.0188	19.0164	19.0903	19.3204	18.9649	18.9746	18.8042	19.8308
Ehmt2	16.9989	16.9639	0.922512	-0.0350734	16.0358	17.2429	17.7632	16.9538	17.1166	16.8106	17.0416	16.8867
Atp8a1	17.7712	17.6158	0.617061	-0.155476	17.5627	17.667	17.8468	18.0085	16.8008	18.1659	17.7505	17.746
Chat	16.2152	15.996	0.552775	-0.219222	15.3415	16.6236	16.389	16.5066	15.9785	16.5689	15.9938	15.4427
Pitpna	19.8935	20.087	0.331829	0.19345	19.5829	19.901	19.8956	20.1945	20.1903	20.1803	20.1313	19.8459
Tbc1d10b	13.7787	14.8231	0.140569	1.04435	11.7601	14.5918	14.2952	14.4677	14.4567	14.6968	15.4845	14.6544
Ppib	23.1089	23.1502	0.886813	0.0413489	23.7966	23.0633	22.442	23.1336	23.005	23.1918	23.2749	23.1293
Acaa2	19.6042	18.8844	0.21201	-0.719825	21.1045	19.1872	18.9983	19.127	18.5251	19.1549	18.2582	19.5994
Slc32a1	20.1708	20.7361	0.108478	0.565266	19.6146	20.5987	20.0919	20.3781	20.8126	21.3835	20.2772	20.471
Ddost	20.792	21.0521	0.493221	0.260086	21.1452	21.1379	19.6868	21.1983	20.7726	20.984	21.2184	21.2335
Fermt2	16.3985	16.6742	0.425008	0.275691	17.2439	16.1894	16.0161	16.1447	16.4951	16.2412	16.8636	17.0969
Tubgcp2	14.8489	14.9833	0.782139	0.134462	14.7738	14.31	14.7688	15.5429	14.2607	15.2412	14.2929	16.1385
Tnpo2	16.1995	16.7446	0.119596	0.54512	16.0917	16.333	15.8508	16.5224	16.7217	16.1082	17.5038	16.6447
Snrnp70	21.7535	21.3526	0.394917	-0.400902	21.2122	22.1599	21.9003	21.7415	20.1887	22.3369	21.5262	21.3585
Sec63	17.4127	17.7316	0.175604	0.318939	17.4895	17.1522	17.5423	17.4668	17.7696	18.1769	17.3716	17.6085
Mpst	19.0733	19.2248	0.417602	0.151525	19.1065	19.1496	18.8167	19.2204	19.2548	19.3182	19.3846	18.9416
Sugt1	19.5612	19.6567	0.645189	0.0954433	19.13	19.6699	19.8221	19.6229	19.6331	19.849	19.6724	19.4723
Fsd1l	16.2787	16.9294	0.117866	0.650717	16.5981	17.1619	15.9845	15.3701	16.7769	17.0944	16.8029	17.0434
Eif5	16.6963	17.2603	0.0667051	0.563995	16.8736	16.677	16.2596	16.9748	17.3565	16.6532	17.595	17.4364
Lactb	17.9404	17.3441	0.242379	-0.596299	18.4875	18.0832	18.44	16.7508	17.1436	16.7261	18.2378	17.2687
Mpp1	17.7357	17.6071	0.500282	-0.1286	17.5235	17.6306	18.0439	17.7447	17.7812	17.6929	17.3911	17.563
Atp5f1c	16.9406	17.3636	0.395254	0.422983	17.3033	17.3446	15.5376	17.577	17.5722	16.7504	17.461	17.6708
Ncstn	13.5586	12.5851	0.380681	-0.973581	12.7554	13.7115	14.2437	13.5239	11.6055	12.5241	10.4286	15.782
Etfb	20.2131	20.02	0.377168	-0.193031	20.7125	20.1101	19.9037	20.126	20.0055	19.9249	20.1315	20.0182
Npm1	21.5321	21.7976	0.515677	0.265512	22.0754	21.9198	20.3162	21.8168	21.907	21.5246	21.9131	21.8455
Mapre1	20.8632	20.8224	0.836238	-0.0408253	20.5791	20.7496	21.1837	20.9405	20.9434	20.9917	20.7135	20.641
Twf1	19.9071	19.9013	0.970158	-0.00581174	19.8545	19.9929	19.7841	19.9971	19.7733	19.9989	19.9974	19.8357
Vrk3	17.3588	17.7449	0.0971855	0.386148	17.4614	17.5805	17.1805	17.2128	17.6774	17.7069	18.1536	17.4418
Vsnl1	19.8993	19.9837	0.68947	0.0844091	19.5407	20.283	19.763	20.0104	20.1486	20.0127	19.9711	19.8023
Pdxp	19.9217	19.9467	0.928135	0.0249769	19.9922	20.3705	19.245	20.0791	20.2537	19.7348	19.9827	19.8155
Rbbp9	17.5511	17.7633	0.397383	0.212259	17.6746	17.3536	17.0959	18.0802	17.8415	17.5848	17.9026	17.7244
Dbnl	18.2403	18.1837	0.825961	-0.0565966	17.8819	18.3031	18.5514	18.2249	18.0969	17.7619	18.7083	18.1678
Exoc2	17.4182	17.5053	0.740919	0.0871217	16.9005	17.5234	18.022	17.2271	17.357	17.523	17.6753	17.466
Scai	18.5192	18.5823	0.886227	0.0631022	17.1848	18.873	18.8294	19.1894	18.4915	18.7055	18.7948	18.3372
Arfgef3	14.1685	14.3335	0.530263	0.164997	14.0682	14.492	13.64	14.4738	14.2879	14.4507	13.9787	14.6166
Cdc42ep4	17.1476	17.8306	0.00875822	0.683029	16.741	17.1158	17.2158	17.5177	17.7591	17.7735	17.8566	17.9332
Exosc7	18.2319	18.0455	0.280113	-0.186438	18.0997	18.0745	18.4442	18.3093	18.0968	17.8973	18.0831	18.1048
Fahd2	19.3957	19.5285	0.761854	0.132773	19.0265	19.3675	19.8225	19.3664	20.719	19.5927	18.8998	18.9025
Tbl2	16.7123	16.6345	0.734498	-0.0778398	16.2513	17.0699	16.6181	16.9098	16.6827	16.7949	16.6873	16.3729
Kmt2d	14.2226	14.0217	0.762531	-0.200874	13.9182	14.5854	13.559	14.8279	14.8869	14.6926	14.4329	12.0745
Sf1	19.2683	18.6839	0.571028	-0.584369	17.7688	20.6126	20.9763	17.7154	18.0729	20.7427	18.052	17.8681
Gsn	17.0116	16.9574	0.961348	-0.0541774	19.2757	15.5252	17.1531	16.0923	15.8421	15.8979	19.6573	16.4324
Acot7	22.8937	23.0054	0.549125	0.111742	22.6043	22.9881	22.9991	22.9831	23.0395	23.2106	23.0162	22.7553
Rp1	16.3038	16.4316	0.630223	0.127847	16.0289	16.4782	16.6562	16.0518	16.6578	16.7121	16.4855	15.8711
Rbm15	17.2819	17.5862	0.187146	0.304269	17.3285	17.651	17.2361	16.9121	17.3353	17.5532	17.8544	17.602
Galk2	17.3814	17.1078	0.179883	-0.273599	17.1602	17.4387	17.5303	17.3963	17.4741	16.9871	16.9301	17.0398
Basp1	23.1728	22.4699	0.148875	-0.702834	22.209	23.4806	24.2559	22.7455	22.5477	22.9226	22.29	22.1195
Hprt1	22.8877	22.719	0.57306	-0.168713	22.2878	22.9675	23.2079	23.0874	22.8999	23.1404	22.6519	22.1836
Nup62	19.1058	19.095	0.943977	-0.0107446	18.9532	19.1905	19.0728	19.2065	19.1007	19.2081	19.0378	19.0334
Mgll	17.2351	17.5372	0.649503	0.302088	19.136	16.7213	16.6647	16.4185	17.9732	16.5881	17.6404	17.9471
Gne	16.6799	16.5398	0.508791	-0.140068	16.3289	16.5197	17.1131	16.7578	16.4253	16.5678	16.5782	16.588
Ppp2r5c	19.2105	19.643	0.0477649	0.432481	18.9605	19.4286	19.1454	19.3075	19.6726	19.7476	19.8079	19.3439
Ube2n	23.2647	23.1294	0.56957	-0.135232	22.8696	23.413	23.6684	23.1076	23.0417	23.4273	23.1797	22.8689
Stat3	14.5353	15.3779	0.0895275	0.842602	13.8486	13.8362	14.7382	15.7182	15.6398	15.5346	14.9349	15.4025
Safb	19.339	19.7558	0.239295	0.416886	18.8356	19.2979	19.8041	19.4182	19.1635	19.4302	20.0657	20.3639
Mtch1	18.9779	18.6325	0.127564	-0.345368	18.8856	19.0652	18.9564	19.0044	18.8522	18.9169	18.5914	18.1695
Magi1	16.6446	16.6254	0.966825	-0.0191677	16.6012	16.2078	17.4323	16.3371	17.0758	17.3071	15.4977	16.6211
Wdr26	17.2992	17.57	0.365315	0.270865	17.6318	17.5778	16.4714	17.5156	17.4641	17.469	17.7065	17.6404
Slc17a7	20.7117	20.4558	0.667646	-0.255841	19.9745	21.3041	21.2807	20.2874	20.97	21.3314	18.8978	20.6241
Vps28	20.0039	19.8149	0.393419	-0.18899	19.6242	19.8404	20.2331	20.3181	20.0153	19.8863	19.6999	19.6582
Arfgap2	18.6992	18.5556	0.455555	-0.143605	18.3632	18.7861	18.8419	18.8054	18.7733	18.3518	18.5186	18.5785
Tnrc6b	14.0327	13.6883	0.792091	-0.344422	14.9379	10.7158	14.9501	15.5269	15.2122	15.2168	12.6855	11.6386
Pmpca	17.3351	17.1914	0.391794	-0.143741	17.496	17.1967	17.462	17.1859	17.0977	17.1761	17.3293	17.1625
Lum	18.507	17.7379	0.708313	-0.769153	24.1288	16.2639	17.5224	16.113	16.6375	16.0574	16.8715	21.385
Colgalt1	17.0888	17.1864	0.758128	0.0975592	17.8769	16.7493	17.1752	16.554	17.1749	16.8895	17.4435	17.2376
Pum1	16.7146	16.9503	0.270598	0.23564	16.3671	16.7474	16.6368	17.1072	17.0586	16.9063	17.0598	16.7763
Flad1	14.4888	14.8539	0.8077	0.365107	15.5998	11.0907	15.3147	15.95	16.1632	16.2033	15.7695	11.2796
Fat3	15.9004	16.0163	0.801698	0.11593	15.9016	16.5434	14.8591	16.2974	16.234	16.5047	16.2348	15.0917
Etfa	20.281	20.0293	0.333855	-0.251708	20.6605	19.8803	20.232	20.3511	19.9914	19.6281	20.0427	20.455
Crot	18.1752	18.0642	0.616948	-0.111058	17.7505	18.1274	18.4958	18.3272	18.016	18.1442	18.2868	17.8097
Atp6v1d	17.0674	17.7724	0.26828	0.704964	17.5676	17.9762	15.2054	17.5204	17.3313	17.5987	18.244	17.9155
Tdrkh	17.2572	17.3779	0.540347	0.120663	16.9442	17.314	17.2212	17.5495	17.1836	17.5702	17.4582	17.2996
Epb41l5	17.5527	17.7484	0.303364	0.195723	17.2476	17.7467	17.4825	17.7339	17.7867	17.8478	17.5705	17.7886
Uhrf2	13.9874	12.6292	0.284076	-1.35825	13.6406	14.8876	16.0197	11.4016	10.8983	11.2352	14.0102	14.373
Kif3a	16.0584	15.9446	0.789365	-0.11378	15.7892	15.5681	16.3127	16.5635	16.1581	16.5951	16.1847	14.8405
Vps53	16.1512	16.437	0.480993	0.285846	16.0203	16.7218	15.3403	16.5223	16.1563	16.865	16.9339	15.7927
Vsx2	18.6907	18.5692	0.740236	-0.121435	17.7248	18.956	19.2475	18.8344	18.7046	18.9517	18.157	18.4636
Nacad	14.5121	14.9082	0.354646	0.396112	14.5447	14.626	15.0137	13.8639	15.1405	15.323	15.3405	13.8287
Prkaa1	16.7726	16.7848	0.969336	0.0121514	16.5268	16.7192	17.1396	16.7049	16.406	16.1832	17.2971	17.2529
Acads	18.4527	18.1335	0.329652	-0.319206	19.2488	17.8875	18.4473	18.2273	17.9921	17.9106	18.1444	18.4871
Vps39	15.9332	16.2417	0.277957	0.308478	16.3618	15.4391	15.916	16.0159	16.4165	16.6035	15.7776	16.1691
Psmb1	17.8986	15.9201	0.0120456	-1.97855	16.4604	18.3057	19.3219	17.5065	15.9918	16.7619	15.4373	15.4892
Arih2	16.1676	15.9457	0.390277	-0.221916	15.6547	16.5805	16.0724	16.3629	16.1436	15.9857	15.6001	16.0534
Ppm1g	18.8219	18.6342	0.451743	-0.18771	18.2247	18.9809	19.0514	19.0305	18.7057	18.887	18.4769	18.4671
Ptprz1	19.1958	18.8536	0.420518	-0.342278	18.1006	19.4486	19.954	19.2802	19.0235	19.2982	18.5851	18.5074
Septin9	18.1587	18.1997	0.873622	0.0410442	18.6116	17.4867	18.2597	18.2766	18.1307	18.217	18.2949	18.1561
Eps8	15.4469	15.8252	0.123029	0.378285	15.834	15.3771	15.5642	15.0123	15.6513	15.8585	15.7065	16.0845
Psme3	18.219	18.2875	0.766075	0.0685093	17.7071	18.3872	18.2051	18.5764	18.3101	18.4415	18.3332	18.0651
Rogdi	18.9606	18.6995	0.407126	-0.261051	18.8343	19.2524	19.0171	18.7384	19.2154	19.1451	18.3447	18.0928
Dnajb11	19.9387	19.6608	0.0956668	-0.277893	19.8729	20.0094	19.9037	19.9689	19.7108	19.5906	19.536	19.8059
Anapc1	15.2873	15.2055	0.796787	-0.0818329	15.3412	15.1411	15.1244	15.5426	15.6169	15.1953	14.3595	15.6502
Gramd1b	16.8299	17.0953	0.217038	0.265364	16.6025	17.0297	16.9733	16.7142	16.9709	17.462	17.0885	16.8599
Rdh5	16.8908	17.2132	0.736415	0.322392	17.7959	15.7553	16.8593	17.1527	15.9019	15.8812	17.1263	19.9435
Mab21l1	16.1631	16.5381	0.145874	0.374994	15.7271	16.1368	16.1966	16.592	16.8773	16.4995	16.5046	16.2711
Kiaa0513	20.2964	20.6898	0.192481	0.393397	19.5571	20.4014	20.6169	20.6103	20.9298	20.8365	20.5053	20.4876
Ring1	17.1466	17.0785	0.734931	-0.0681545	17.1512	16.9247	17.2797	17.2308	17.0948	17.4565	16.7956	16.967
Sun1	16.3422	16.5459	0.474147	0.203653	16.125	16.1992	16.2569	16.7878	16.874	15.9495	16.9003	16.4597
Abcd3	17.5769	17.9374	0.188551	0.360537	17.871	17.5365	16.9258	17.9744	18.0486	17.9286	17.97	17.8026
Memo1	18.033	18.4093	0.0758651	0.376229	18.0148	18.1679	17.7655	18.1839	18.4725	18.3284	18.6687	18.1674
Wdr61	17.1792	17.2486	0.761903	0.069331	17.3738	17.3414	17.0674	16.9344	17.4272	16.7514	17.3137	17.502
Rims1	18.0519	18.0599	0.986727	0.00804703	17.017	17.524	18.9578	18.7087	17.6746	18.5504	17.7167	18.2982
Mcm6	16.588	15.9723	0.0097163	-0.615709	16.7187	16.3179	16.6691	16.6463	15.7834	16.1481	16.1624	15.7952
Psma3	21.7166	21.8026	0.700556	0.0860325	21.3232	21.5391	22.0772	21.9268	21.8072	21.8129	22.0034	21.587
Tollip	18.8561	18.682	0.373228	-0.1741	19.1713	18.7513	18.9084	18.5933	18.6688	18.8804	18.6677	18.5111
Ehbp1	16.292	16.4339	0.643818	0.141887	15.5666	16.52	16.4703	16.611	16.5829	16.6939	15.9132	16.5456
Sfxn1	19.8003	19.8475	0.773001	0.0472146	19.6219	20.0306	19.8196	19.7292	19.8797	19.9294	19.8419	19.7391
Rbm12	19.3574	19.3145	0.889086	-0.0428837	18.6067	19.4159	19.9478	19.459	19.4003	19.3983	19.5072	18.9521
Clcn6	15.3586	15.2173	0.785407	-0.141363	14.857	16.1815	14.3871	16.0089	15.0648	15.1663	14.5042	16.1339
Cpox	17.8686	17.5243	0.238188	-0.344342	18.0107	18.0014	17.7936	17.6688	17.789	18.0697	16.9185	17.3199
Aaas	16.4004	16.4183	0.973963	0.0179363	15.89	15.9767	16.8852	16.8496	16.9879	16.9305	16.9067	14.8481
Tsg101	19.0493	19.0596	0.954719	0.0103576	18.7884	19.283	19.145	18.9807	18.8553	19.1372	19.2098	19.0362
Hnrnpa0	21.9457	22.159	0.384015	0.21328	21.7155	22.1937	21.6018	22.2717	22.3178	21.7553	22.2669	22.2959
Ift140	14.978	16.5938	0.000300008	1.61584	15.0596	14.8914	14.7319	15.229	16.6552	15.9145	16.8245	16.981
Fabp5	21.6472	22.76	0.212759	1.11283	21.3616	20.8908	22.3773	21.959	22.0764	22.0254	25.3392	21.5989
Ezr	18.1812	18.4965	0.668365	0.315303	18.8797	17.2205	18.5229	18.1017	17.9058	16.8691	20.1585	19.0526
Taf6	16.4155	16.0879	0.279234	-0.32764	15.6731	16.5609	16.91	16.5182	16.1799	16.3462	15.8888	15.9367
Apbb1	16.5166	16.2325	0.426998	-0.284134	16.1541	16.8858	16.976	16.0505	15.9426	16.7906	15.6529	16.5437
Tsn	18.3602	17.5426	0.00404105	-0.817544	18.2999	18.2467	18.5947	18.2995	17.5068	17.9952	17.3075	17.3611
Arih1	17.6681	17.6546	0.948356	-0.0134582	17.4192	17.5493	18.0125	17.6911	17.8036	17.5108	17.8919	17.412
Ncor1	16.1826	16.0921	0.706362	-0.0904479	16.1216	16.1181	16.545	15.9456	16.3531	16.3789	15.9954	15.6411
Bcat1	20.1222	20.3607	0.262526	0.238512	19.7201	20.3123	20.1269	20.3296	20.4437	20.5142	20.3673	20.1177
Eml2	15.6701	16.2439	0.38507	0.573797	16.4366	15.1023	14.8307	16.3107	16.8309	14.6916	17.2667	16.1863
Tnik	15.5309	15.6328	0.761847	0.101897	15.5734	15.2922	15.6044	15.6534	14.7249	15.5752	16.128	16.103
Hspa14	17.3698	17.5005	0.586621	0.130666	17.3369	17.1121	17.2308	17.7996	17.0506	17.7258	17.6404	17.5852
Myt1	16.0826	16.1215	0.887546	0.0388575	15.7258	16.0545	16.3491	16.201	16.3975	16.4031	15.4525	16.2328
Hdgfl2	20.1578	19.7405	0.211251	-0.417296	19.8817	20.2179	20.466	20.0657	20.1273	20.1875	18.9281	19.7193
Cic	14.4767	14.5333	0.950524	0.0565907	15.0564	14.9378	16.2212	11.6912	14.7961	14.8368	13.8627	14.6374
Dcaf11	17.374	17.3425	0.886842	-0.0315033	17.0003	17.4518	17.5141	17.53	17.3883	17.6933	17.2944	16.9942
Ppef2	15.8826	15.5547	0.314797	-0.327893	15.4741	15.722	16.6794	15.6548	15.8017	15.3547	15.215	15.8473
Rab1A	20.7316	20.9108	0.420872	0.179281	20.6883	20.952	20.2818	21.0041	21.0052	20.6522	21.0106	20.9753
Ptk2	15.2032	15.075	0.71546	-0.128209	15.6341	15.0908	15.1276	14.9606	14.2692	14.8471	15.4794	15.7044
Ugp2	18.5209	18.3076	0.3063	-0.213249	18.8735	18.226	18.588	18.3961	18.5063	18.1498	18.195	18.3795
Fbl	17.1109	17.2464	0.428601	0.135464	17.1053	17.1474	16.8972	17.2938	17.2388	17.1226	17.4269	17.1974
Snx2	18.0982	18.2152	0.505026	0.116972	17.8545	18.0094	18.2627	18.2663	18.1373	18.2917	18.1086	18.3232
Strn	16.3194	16.394	0.769072	0.0746004	15.7721	16.5519	16.325	16.6286	16.2135	16.6377	16.1175	16.6074
Flii	16.5352	16.6036	0.779618	0.0684143	16.9936	16.56	16.2325	16.3548	16.3582	16.9562	16.3652	16.7349
Rasgrf2	15.1589	15.0172	0.76525	-0.141717	15.5908	15.467	15.642	13.9359	14.2917	15.6218	15.3094	14.8459
Snx5	17.4449	17.6411	0.541108	0.196177	18.2898	16.8191	17.2848	17.3861	17.5252	17.5748	17.8525	17.6119
Ran	21.0628	22.0012	0.099898	0.938423	21.7402	21.5538	19.6204	21.3366	21.77	21.5526	21.921	22.7612
Lman2	19.3397	18.9067	0.0961876	-0.433066	19.1042	19.4833	19.6283	19.1433	18.8814	19.3697	18.8168	18.5588
Bcr	15.3861	15.3141	0.860897	-0.0720017	15.5168	15.6411	14.4669	15.9196	15.264	16.1339	14.8351	15.0233
Ik	19.0724	19.3855	0.16045	0.313081	18.9706	19.3179	18.7105	19.2906	19.2003	19.6514	19.3585	19.3315
Mccc1	17.2178	17.3458	0.612028	0.128081	17.3174	16.8416	16.9959	17.716	17.3636	17.6675	17.0523	17.3
Cacna2d4	16.7085	16.3288	0.343024	-0.379674	16.1764	16.9757	16.8551	16.8268	16.7162	16.8907	15.2911	16.4173
Gaa	16.9629	17.3415	0.23528	0.378622	17.6098	16.4681	16.8231	16.9506	17.0493	17.015	17.5698	17.7321
Atp1a2	16.8128	17.5278	0.0947155	0.714993	17.5904	16.7681	16.8492	16.0433	17.1722	17.3334	18.2644	17.3411
Acadm	20.2643	20.3573	0.726985	0.0930425	20.9312	20.2232	19.7903	20.1124	20.3342	20.3558	20.1961	20.5432
Lrrc59	18.9732	20.1092	0.260225	1.13595	19.886	20.2793	15.821	19.9065	19.8094	20.2222	20.118	20.287
Ddi2	18.573	19.016	0.26983	0.443024	18.2144	17.8835	18.6505	19.5437	19.0849	19.4375	18.614	18.9276
Aspscr1	16.5537	16.6887	0.524798	0.134984	16.1693	16.7539	16.4534	16.8382	16.8149	16.7381	16.7599	16.4418
Mthfd1l	17.4361	17.6063	0.405087	0.17022	17.6601	17.2877	17.4698	17.3269	17.4447	17.843	17.8284	17.3092
Prox1	17.3295	17.279	0.854748	-0.0505414	16.6126	17.4413	17.5234	17.7408	17.1811	17.3004	17.5315	17.103
Wtap	17.7187	17.3373	0.124485	-0.381368	17.4388	17.8633	17.7694	17.8032	17.7558	17.4868	16.9493	17.1573
Akt1	16.0123	16.512	0.0456983	0.499615	16.0641	15.945	15.8772	16.163	16.6111	16.0634	16.9032	16.47
Zc3h14	17.0774	17.9528	0.132831	0.875346	16.0814	17.3711	17.4647	17.3925	17.4833	17.5321	17.4293	19.3663
Unc119	19.6171	19.5823	0.861567	-0.0348349	19.5517	19.9725	19.4301	19.5142	19.7102	19.6928	19.2748	19.6513
Umps	16.9174	16.729	0.323079	-0.188334	16.6926	16.7825	17.1901	17.0044	16.7898	16.7441	16.8654	16.5168
Tcof1	19.0905	18.743	0.229047	-0.347454	18.6817	19.0113	19.5266	19.1422	18.7795	19.2757	18.3631	18.5538
Gdpd1	19.1688	19.439	0.306817	0.27021	18.9303	18.6763	19.3787	19.69	19.4452	19.5025	19.5705	19.2379
Kif21b	16.3775	15.6858	0.0856651	-0.691671	16.1205	16.5538	16.7396	16.096	15.2934	16.1438	16.3563	14.9498
Lrrc8a	16.9006	16.9369	0.865598	0.0363881	16.6096	16.9166	17.3098	16.7662	16.9988	17.1547	16.6624	16.9318
Aarsd1	18.7968	18.8048	0.967188	0.00797727	18.5378	18.6113	19.0806	18.9574	18.9761	18.8302	18.7906	18.6222
Suclg2	16.3356	16.406	0.900314	0.0704291	17.6088	16.3579	14.7679	16.6079	16.2903	16.3037	16.8066	16.2234
Dek	21.9589	21.572	0.182357	-0.386843	21.4666	22.0743	22.3663	21.9283	21.6925	21.9975	21.1438	21.4543
Ncoa2	16.3272	15.8645	0.249888	-0.462637	15.4073	16.4196	16.9167	16.5652	15.851	16.4639	15.3431	15.8001
Krt5	19.5546	17.3487	0.278512	-2.20584	25.2696	16.7995	18.2585	17.8907	17.652	16.5895	15.2718	19.8817
Mcm4	15.4115	15.1472	0.633366	-0.264295	15.7226	14.9847	15.6214	15.3174	15.8843	13.4613	15.673	15.5704
Arfgap1	17.3274	17.4603	0.621557	0.132942	17.1289	17.0084	17.2359	17.9364	17.7381	17.0793	17.6136	17.4103
Hdac6	17.7765	17.7416	0.879301	-0.0348972	17.4039	17.8939	17.7407	18.0675	17.9592	17.8751	17.8199	17.3122
Urod	17.7349	18.3334	0.18644	0.598465	17.1283	17.1204	18.6548	18.0361	17.7709	18.6693	18.8098	18.0835
Nans	19.5886	19.3965	0.38224	-0.192084	19.1564	19.5287	19.9948	19.6745	19.5066	19.4588	19.311	19.3098
Rac1	21.5158	21.1715	0.235154	-0.344294	20.9551	21.6303	21.907	21.5707	21.1649	21.6586	20.9898	20.8726
Hmox2	18.0998	18.3467	0.188228	0.246965	17.8828	18.082	18.1596	18.2746	18.3752	18.4745	18.0849	18.4523
Dpm1	17.4805	17.7666	0.690401	0.286152	16.7375	17.384	17.9696	17.8309	16.9016	17.3253	19.9237	16.916
Elmo2	16.1496	15.8854	0.293214	-0.264154	15.6982	16.2308	16.1573	16.512	15.8759	16.1622	15.5002	16.0033
Cc2d1a	16.7827	17.5629	0.137749	0.780179	17.3555	17.3306	16.4464	15.9984	17.7305	18.5144	17.3916	16.6151
Map2k6	19.2886	19.3554	0.706304	0.0668201	19.0132	19.3524	19.3219	19.4668	19.5352	19.4113	19.2445	19.2305
Fkbp10	17.8425	17.5965	0.72327	-0.246068	19.6543	16.9357	17.6607	17.1195	16.7689	16.994	18.4591	18.1639
St13	21.2457	20.7081	0.219593	-0.537644	20.606	21.1668	22.4855	20.7247	20.7134	20.7025	20.8563	20.5602
Wdr5	20.3757	20.2005	0.468332	-0.175121	20.0293	20.333	20.6097	20.5306	20.3472	20.6098	19.9581	19.8871
Celf2	19.548	19.9424	0.36801	0.394358	18.9765	19.1889	19.6205	20.406	20.3378	19.0138	20.0734	20.3445
Dhdh	21.0263	21.1845	0.529942	0.158178	20.7871	21.1992	20.7856	21.3335	21.3506	21.5626	21.0987	20.7262
Anks1a	15.5859	15.401	0.413174	-0.184994	15.8607	15.8634	15.281	15.3387	15.3811	15.1245	15.4798	15.6185
Pbx1	16.5807	16.5992	0.925123	0.0184414	16.1892	16.6633	16.7307	16.7397	16.6742	16.7865	16.4422	16.4938
Atxn2	16.8147	16.5379	0.484519	-0.276808	17.9391	16.2013	16.6505	16.4679	16.2993	16.6085	16.4108	16.833
Erlec1	14.2445	13.459	0.481017	-0.785469	15.1313	14.9646	12.9866	13.8955	14.8873	14.4487	14.3083	10.1917
Cyp51a1	17.0884	17.3216	0.439774	0.233154	16.9382	17.1319	16.9538	17.3298	17.0126	18.1444	17.0425	17.0869
Inpp1	19.4588	19.5036	0.833316	0.0448092	19.1571	19.7192	19.3287	19.6302	19.7523	19.6387	19.4223	19.2012
U2af1	18.8066	18.8785	0.696658	0.0718901	18.6588	18.7952	18.9918	18.7807	19.0819	18.869	19.0007	18.5624
Pip5k1c	14.8502	15.5072	0.103619	0.656975	13.762	14.9463	15.2976	15.3949	15.4105	15.4434	15.6068	15.5681
Ublcp1	18.9757	19.0171	0.839853	0.0414235	18.7735	19.0214	19.0353	19.0724	19.3434	18.637	19.159	18.9291
Maoa	19.0785	18.9395	0.674047	-0.138998	18.5159	18.6394	19.6215	19.5373	18.825	19.1175	18.557	19.2586
Pycr2	18.1186	17.9714	0.657186	-0.147274	18.8267	18.4779	17.5894	17.5806	18.024	18.0493	18.1312	17.6809
Ap3m1	16.3444	16.4299	0.611166	0.0854386	16.4266	16.4833	16.2022	16.2656	16.3056	16.3428	16.4164	16.6546
Ubxn6	16.7332	17.268	0.158715	0.534766	16.7809	16.7972	16.1837	17.1711	17.536	16.4059	17.7616	17.3686
Clic1	18.902	18.6247	0.191185	-0.277303	19.0428	18.6221	18.9855	18.9576	18.4008	18.4287	18.9408	18.7285
Fip1l1	19.2826	19.0177	0.274649	-0.26489	18.8741	19.1377	19.7897	19.3288	19.185	18.9536	18.8404	19.0918
Sdhb	20.5707	20.3683	0.318946	-0.202341	20.6841	20.6262	20.2814	20.691	20.1339	20.5795	20.1914	20.5686
Hnrnpdl	21.9955	21.8063	0.46597	-0.189238	21.5785	21.9027	22.5779	21.9231	21.8464	22.0682	21.7826	21.5281
Ttc5	16.3337	15.1799	0.253467	-1.15371	15.8598	16.4574	16.6217	16.3958	12.0443	16.3128	16.3134	16.0492
Rab5a	17.0727	16.8867	0.41536	-0.185947	16.6919	17.4661	17.0638	17.0688	16.7804	16.6603	16.9231	17.1831
Trappc4	18.7763	18.473	0.175928	-0.303289	18.5177	18.9902	18.9053	18.6919	18.6115	18.7652	18.3926	18.1227
Shroom2	16.1188	15.4883	0.123234	-0.630462	15.355	16.5922	16.2932	16.2349	16.1101	14.8217	15.2581	15.7634
Tcea1	20.7699	20.1248	0.132658	-0.645093	19.9367	20.8692	21.6827	20.5911	20.6092	20.2032	20.0316	19.6553
Ube4a	17.2439	16.8105	0.137518	-0.433446	16.9277	17.3404	17.2513	17.4564	17.0184	17.3641	16.3978	16.4617
Gdap1l1	18.6261	18.6154	0.959063	-0.0107118	18.1918	18.8226	18.9698	18.5202	18.6553	18.5981	18.5952	18.6128
Ndufv2	21.4597	20.8697	0.0363523	-0.590039	21.3912	21.5572	21.7674	21.123	21.0056	21.2853	20.5138	20.6741
Strn4	17.5672	17.4659	0.709629	-0.101327	17.098	17.713	17.6781	17.7797	17.8194	17.7524	16.9366	17.355
Oscp1	15.5021	15.5795	0.677857	0.0773925	15.6175	15.6171	15.2482	15.5256	15.3894	15.7215	15.4114	15.7956
Hat1	17.4244	17.4104	0.95678	-0.0140423	17.0284	17.4495	17.6336	17.5863	17.789	17.718	17.1199	17.0147
Paip1	19.527	19.6073	0.741348	0.0802715	19.0417	19.4051	19.8825	19.7789	19.6436	19.7851	19.7081	19.2924
Nit1	18.7686	18.3701	0.138001	-0.398489	18.6716	18.6698	19.0504	18.6825	17.7889	18.7134	18.6335	18.3444
Lars2	16.5806	14.8525	0.145408	-1.72807	16.3642	16.7444	16.6663	16.5473	11.3201	16.7963	15.8318	15.4617
Alyref	19.3093	19.5427	0.569266	0.233398	18.7633	20.3474	18.5186	19.6079	19.4314	19.728	19.4698	19.5416
Tbc1d15	15.6268	16.0522	0.40084	0.425442	14.1036	15.922	16.2975	16.184	16.1133	16.2319	16.1415	15.7222
Grk2	15.3844	15.9546	0.44047	0.570227	16.1235	16.3175	13.0448	16.0518	16.1845	15.8299	15.7559	16.0483
Mtmr9	16.0293	15.8188	0.580783	-0.210545	15.752	16.2231	16.2347	15.9074	15.4874	16.399	16.4582	14.9305
Vps35l	15.6034	15.9966	0.226064	0.393195	15.0898	16.1449	15.2199	15.9589	16.434	15.9836	15.7063	15.8624
Wdr77	19.0616	19.012	0.853672	-0.0496831	18.3402	19.145	19.4871	19.2742	19.0337	19.1393	18.9006	18.9743
Capza1	20.1267	19.7824	0.0950607	-0.344345	19.9795	20.0343	20.4654	20.0278	19.6648	19.6486	19.9987	19.8174
Naa35	16.5511	16.5752	0.935659	0.0240965	16.7228	15.7844	16.7174	16.9797	16.7842	16.2769	16.7991	16.4406
Nceh1	18.6097	19.0113	0.142135	0.401576	18.6419	18.7885	18.0287	18.9798	18.8997	18.7424	19.1574	19.2457
Echs1	19.6193	19.3667	0.210215	-0.252598	19.6803	19.4497	19.5647	19.7825	19.6361	19.5102	19.2463	19.0743
Ufd1	19.7573	19.5159	0.602984	-0.241376	20.3587	19.1844	19.1889	20.2972	19.7341	20.4317	18.9368	18.961
Cwf19l1	16.7722	16.7447	0.88943	-0.0275701	16.6328	16.9817	16.8248	16.6496	16.8883	16.8758	16.8712	16.3434
Gabbr1	16.7796	16.3957	0.129932	-0.383967	16.7445	16.5487	17.0294	16.7959	16.7997	16.6135	16.1354	16.0341
Trim33	15.6215	16.6747	0.00480809	1.05317	15.3251	15.9625	15.7472	15.4514	16.8142	15.9979	16.9334	16.9532
Ass1	20.0246	20.4468	0.381893	0.422144	19.6358	19.8226	20.5564	20.0837	19.9944	20.0899	21.8109	19.8919
Uck1	15.9068	15.9813	0.850789	0.0744559	16.271	15.0024	16.5662	15.7877	16.5143	15.4247	15.8775	16.1085
Galk1	19.7292	19.6218	0.607791	-0.107411	19.425	19.7796	19.885	19.8273	19.5387	19.5574	20.0121	19.379
Rab6a	18.1644	18.2538	0.681237	0.0893646	18.1696	18.5331	17.6976	18.2573	18.1351	18.2925	18.1807	18.4067
Strip1	17.1533	17.1411	0.946638	-0.0122518	16.8349	17.3252	17.3114	17.1419	17.0361	17.0146	17.2344	17.2792
Znf512	16.9454	17.3285	0.341764	0.383092	17.2023	17.7611	15.8827	16.9357	17.3413	17.1212	17.5762	17.2754
Ptpn1	15.6966	15.8439	0.660916	0.147346	15.9335	14.9051	15.847	16.1006	15.9141	15.2558	16.0505	16.1552
Tmod3	18.2268	17.6387	0.119609	-0.588095	19.0792	18.0297	18.2911	17.5073	17.6709	17.9845	17.3524	17.5471
G3bp2	19.1538	19.0975	0.813458	-0.0563098	18.7768	19.0487	19.6228	19.167	19.3956	19.1845	18.9736	18.8364
Asrgl1	17.4817	17.6561	0.47956	0.174322	17.349	17.828	16.9431	17.8068	17.7796	17.6501	17.7155	17.4791
Ccdc47	17.846	18.1865	0.433579	0.340556	18.7492	17.7364	16.9311	17.9671	18.7503	17.641	18.3968	17.958
Sec13	19.5651	19.3074	0.215042	-0.257667	19.3802	19.3541	20.0042	19.5218	19.2078	19.3818	19.3445	19.2954
Adgrl3	17.2711	17.3217	0.811331	0.0505778	16.9761	17.5541	16.9673	17.5869	17.2137	17.3502	17.3885	17.3343
Wiz	16.9946	17.1235	0.487368	0.12886	16.7595	17.1131	17.1253	16.9807	17.002	16.9579	17.4054	17.1287
Mtap	17.4727	17.8407	0.171497	0.368027	17.0785	17.5044	17.8001	17.5079	17.7526	17.714	18.3634	17.533
Dcps	21.0928	20.9971	0.64541	-0.0957549	20.6983	21.266	21.336	21.0709	21.1251	21.1803	20.8781	20.8048
Znf148	15.9695	15.0355	0.045903	-0.933969	16.7561	15.0176	15.9971	16.1071	14.8697	14.4728	15.3527	15.4467
Col18a1	13.8133	14.4444	0.507527	0.631057	15.2364	11.7642	14.4199	13.8328	13.5523	13.0709	16.2293	14.9249
Atad1	19.366	19.5765	0.208918	0.210457	19.3129	19.4005	19.37	19.3807	19.6504	19.7719	19.4878	19.3959
Hdac2	20.4389	20.3947	0.82158	-0.04419	20.1733	20.3545	20.6996	20.5282	20.5853	20.5607	20.2115	20.2213
Fam160b1	17.1028	17.1178	0.942452	0.0150452	16.8752	17.2736	17.4088	16.8535	17.2067	17.3573	16.9782	16.9291
Lemd3	16.5236	16.4289	0.818315	-0.0947056	15.3466	16.8501	17.1095	16.7882	16.0984	16.7948	16.2319	16.5906
Ppp2r5e	17.299	17.9475	0.0639951	0.648548	17.4882	17.4977	16.7856	17.4245	17.4549	17.6203	18.5812	18.1337
Pex19	17.7287	17.5867	0.44637	-0.141991	17.5368	17.7506	17.8456	17.7816	17.5267	17.7857	17.7444	17.2899
Pfn1	21.8705	22.1612	0.314441	0.29064	22.03	21.9155	21.497	22.0397	22.1893	21.8628	22.8178	21.7748
Rab11b	21.2475	21.1778	0.726094	-0.0697096	21.1893	21.5455	20.8635	21.3917	21.1905	21.069	21.3228	21.1288
Sec23b	16.3931	16.2708	0.550616	-0.122352	16.2212	16.7326	16.2254	16.3932	16.4734	16.453	16.0625	16.094
Anxa4	15.3681	15.4707	0.838927	0.102643	16.6917	15.1772	14.2636	15.3397	15.3831	14.9947	15.5757	15.9294
Bcas3	12.7864	12.9887	0.618755	0.202287	12.825	12.9058	12.0223	13.3926	13.4156	13.2481	12.071	13.2201
Fdps	17.8073	17.794	0.938559	-0.0132371	17.6263	17.835	17.8124	17.9553	17.7893	17.8052	18.0099	17.5717
Prxl2a	20.6351	20.682	0.806663	0.0468237	20.644	20.873	20.3732	20.6503	20.5602	20.9892	20.6251	20.5533
Cdkn1b	20.5629	20.2039	0.450782	-0.359019	20.8771	20.0246	20.3679	20.982	20.8089	19.1686	19.7869	21.0511
Rab18	18.4838	18.6387	0.556934	0.154882	18.4002	18.9035	17.8801	18.7515	18.5621	18.4875	18.6038	18.9015
Cnnm2	14.0221	14.5879	0.238797	0.565836	14.1196	14.6477	12.6729	14.648	14.5742	14.9018	14.6022	14.2734
Tagln2	19.5011	19.5842	0.820523	0.0830681	20.4259	18.898	19.4467	19.2338	19.4188	19.1962	19.6852	20.0366
Dkc1	18.5573	18.861	0.234157	0.303678	18.579	18.8615	17.9324	18.8563	18.7904	18.9556	18.8803	18.8177
Rbp1	21.1319	21.1431	0.975641	0.0112738	21.2803	20.2634	21.786	21.1978	20.9291	20.7081	21.6572	21.2782
Nptn	22.098	21.6389	0.229283	-0.459086	21.7107	22.1125	22.4514	22.1172	22.0111	22.3407	21.4031	20.8006
Rbbp7	18.7019	18.4459	0.457658	-0.255965	17.9735	18.4985	19.3206	19.0149	18.4907	18.9109	18.1542	18.2279
Eci2	18.7376	18.4017	0.0870781	-0.335963	19.0694	18.5478	18.7581	18.5752	18.423	18.4595	18.3361	18.388
Trim25	16.0579	15.8274	0.590778	-0.230461	15.3309	16.3362	16.658	15.9064	14.9278	16.0192	16.5599	15.8026
Rab3a	20.2461	19.3013	0.07643	-0.944832	19.9365	20.4191	21.1733	19.4556	20.0658	19.7198	18.6132	18.8065
Coro1c	21.2388	21.0281	0.221395	-0.210641	20.9872	21.316	21.4184	21.2334	21.0414	21.104	21.0009	20.9662
Coro2b	17.2228	18.6903	0.0182035	1.46746	16.0939	16.9395	18.6363	17.2215	18.948	18.8517	18.398	18.5634
Larp1	14.8352	15.7665	0.0221526	0.931361	14.8627	14.8834	14.071	15.5235	15.49	15.9287	16.1651	15.4823
Pold2	16.4762	16.5049	0.965385	0.0287027	16.8755	16.4631	17.3925	15.1737	17.4062	15.9011	17.4161	15.2964
Poldip3	16.8322	16.8713	0.885672	0.0391645	16.4338	17.106	16.6209	17.168	16.3214	17.1158	16.9567	17.0916
Adal	17.5976	17.6393	0.862112	0.0417195	17.2831	17.4587	17.7018	17.9467	17.7598	17.986	17.5941	17.2173
Ndufs3	22.0187	21.7328	0.118921	-0.285895	22.0425	22.0243	22.0753	21.9327	21.862	21.9454	21.513	21.6109
Mbd2	17.072	16.8454	0.636095	-0.22656	17.2716	16.301	17.3073	17.4079	15.6833	17.6778	16.7409	17.2797
Rars2	15.3093	15.801	0.157881	0.491727	15.2391	15.9438	14.6344	15.4198	15.929	15.6122	16.2477	15.4151
Tpm4	18.7541	18.7021	0.931877	-0.0519806	20.3109	17.7695	18.6827	18.2532	18.927	17.6885	18.8457	19.3471
Psmd14	21.2914	20.853	0.212796	-0.43838	20.8972	21.3602	21.7393	21.1688	21.0767	21.1387	21.1988	19.9978
Decr1	17.8998	17.4922	0.0974883	-0.407594	18.2431	17.7643	18.0851	17.5067	17.4277	17.723	17.5799	17.2382
Glb1	16.9189	17.2856	0.17084	0.366724	16.8488	17.4031	16.7156	16.7081	17.2506	16.8473	17.6119	17.4327
Arid2	16.4506	16.3776	0.675453	-0.0729306	16.2445	16.5104	16.6395	16.4078	16.1876	16.4806	16.533	16.3093
Las1l	16.1551	16.4387	0.369861	0.283576	15.9765	16.5557	15.461	16.6273	16.0421	16.5084	16.613	16.5913
Plin3	16.6789	16.4246	0.526117	-0.254371	17.5879	15.8734	16.866	16.3884	16.0071	16.3147	16.9191	16.4573
Akr7a2	19.6488	19.525	0.537706	-0.123822	19.3818	19.7673	19.8915	19.5547	19.4079	19.8331	19.522	19.337
Cdc73	16.865	16.6264	0.423297	-0.238603	16.7912	16.3021	17.5379	16.8287	16.405	16.4088	16.821	16.8707
Fen1	20.2287	20.3386	0.648901	0.109856	19.62	20.4148	20.3793	20.5008	20.3637	20.4366	20.4246	20.1294
Magi2	16.9283	16.6798	0.522447	-0.248475	17.6319	16.9757	17.0845	16.021	17.1106	16.9167	16.5352	16.1567
Prpf3	17.6961	18.1289	0.28846	0.432796	17.4941	18.3054	16.6516	18.3333	17.8919	18.2485	18.1795	18.1956
Osbpl9	15.0133	14.6014	0.414199	-0.411834	15.364	15.2457	14.422	15.0213	15.5779	15.1615	13.4289	14.2373
Iah1	16.2513	17.018	0.0385617	0.766732	16.0124	16.7036	15.5467	16.7426	17.0916	16.6433	17.282	17.0552
Kifap3	17.2168	17.3343	0.709246	0.117487	17.1775	17.5152	16.6718	17.5028	17.7602	17.7433	16.9216	16.912
Optn	16.3204	15.9605	0.186874	-0.359979	16.476	16.4106	16.254	16.1411	16.2341	16.3676	15.3471	15.893
Pak3	16.0142	15.249	0.233795	-0.765179	15.867	16.5958	16.9978	14.5961	16.1214	14.9981	15.6047	14.2718
Prkag1	16.0253	15.713	0.220838	-0.312351	15.478	16.0619	16.4101	16.1512	15.8877	15.4641	15.8579	15.6421
Mfap1b	17.3845	17.2767	0.7888	-0.107817	17.1088	17.2859	17.8872	17.2559	16.4244	17.2851	18.2712	17.1259
Crbn	14.3259	16.8184	0.109773	2.49241	17.3787	16.5764	11.7327	11.616	16.6377	17.2802	15.9736	17.3819
Adh5	20.6402	20.4747	0.477209	-0.165429	20.0824	20.711	20.9255	20.8418	20.6024	20.5142	20.4878	20.2946
Ubqln4	17.6599	17.5377	0.71502	-0.12223	16.8643	17.6896	18.2991	17.7865	17.8644	17.5064	17.6584	17.1215
Vapb	19.0706	18.9173	0.423118	-0.153286	18.8895	19.2142	19.2338	18.9448	18.6069	19.1002	18.9904	18.9716
Atp5f1d	18.6643	18.607	0.841984	-0.0573251	19.0975	18.9879	18.2428	18.3289	18.709	19.0084	18.1946	18.5159
Srprb	18.122	18.2831	0.437416	0.161117	17.9347	18.3324	17.8635	18.3574	18.2771	18.2059	18.0847	18.5646
Ilkap	18.6179	18.4999	0.522639	-0.117999	18.373	18.6085	18.7602	18.7297	18.4014	18.5816	18.7277	18.2888
Rad23b	17.9248	17.9034	0.955481	-0.021367	17.5845	17.6063	18.9753	17.5331	18.3131	17.431	17.8698	17.9997
Nt5c3a	17.8619	18.1126	0.309247	0.250705	17.7762	18.3558	17.3741	17.9414	18.2581	18.2021	17.9948	17.9952
Adprhl2	18.7288	18.6942	0.914282	-0.0346802	18.2407	18.5649	18.9562	19.1535	19.1021	18.3707	19.1387	18.1651
Sdk2	16.134	16.0093	0.69594	-0.124681	15.5965	16.9327	16.0843	15.9224	16.3414	16.1274	15.7507	15.8178
Lancl1	18.4984	18.6591	0.449942	0.160769	18.0407	18.548	18.7334	18.6714	18.5455	18.7575	18.8072	18.5264
Lama4	16.694	16.0531	0.479894	-0.640946	17.2606	16.0618	15.6799	17.7738	14.5421	15.1028	18.3598	16.2075
Igsf21	18.0957	17.9044	0.417913	-0.191315	17.6868	18.1278	18.42	18.1484	17.9107	18.2914	17.7179	17.6976
Dnajc9	18.1257	18.0098	0.605798	-0.115878	17.7585	18.3505	18.2773	18.1165	18.137	18.3466	17.7516	17.8042
Mtch2	18.9167	19.1704	0.213972	0.253655	18.6949	19.1003	18.9608	18.9109	18.994	19.1373	19.0193	19.5308
Ewsr1	22.8893	21.9482	0.0673815	-0.941122	22.1485	22.9174	23.772	22.7193	22.2411	22.7637	21.6022	21.1858
Rbm26	17.4169	17.8791	0.0563031	0.462181	17.3549	17.5377	16.9656	17.8094	17.8834	17.8527	17.9625	17.8178
Anxa7	18.4764	18.3581	0.59447	-0.11838	18.8406	18.529	18.0361	18.5001	18.3658	18.0967	18.5142	18.4554
Wrnip1	17.7142	16.8697	0.0138965	-0.844489	17.1903	18.0655	18.1907	17.4104	16.8714	17.1605	16.7123	16.7347
Bles03	17.6515	17.5775	0.656626	-0.0739283	17.584	17.7819	17.5861	17.654	17.5242	17.4701	17.8398	17.476
Atp9a	16.7799	16.4314	0.474429	-0.348498	16.6017	17.039	16.6533	16.8255	17.2072	15.1149	16.2024	17.201
Nmral1	18.3064	18.3764	0.807115	0.0700017	17.7602	18.1071	18.6986	18.6598	18.6114	18.494	18.4967	17.9036
Lpcat1	19.2283	19.7259	0.0770592	0.497616	18.6186	19.3138	19.3961	19.5848	19.7592	19.8238	19.8879	19.4328
Dgke	18.8842	19.121	0.2596	0.236809	18.6655	18.8405	19.1913	18.8395	19.2532	19.387	18.914	18.9299
Ybx1	19.8884	19.8035	0.743149	-0.0849159	19.3587	19.9418	20.4681	19.7849	19.6386	19.9819	19.7248	19.8686
Irf2bpl	17.7673	17.7751	0.969147	0.00777415	17.4674	17.9535	17.683	17.9655	17.8654	17.4499	17.8967	17.8883
Ppp1r12a	17.1138	16.0506	0.25119	-1.06323	16.3177	18.37	16.0345	17.7332	17.0364	13.6899	16.8722	16.604
Septin4	17.5963	17.5968	0.998785	0.000490237	17.2143	17.1085	18.1895	17.8729	17.7906	18.0373	17.2823	17.2768
Pnpla6	15.9895	16.208	0.404329	0.218516	16.4539	15.8219	15.6402	16.042	15.8256	16.0925	16.5805	16.3334
Ubp1	13.5443	14.4733	0.454516	0.92905	13.0033	11.9726	13.5988	15.6024	15.6956	15.4804	15.5518	11.1654
Stoml2	18.4855	18.139	0.0952492	-0.346498	18.4681	18.4889	18.627	18.3579	18.1213	17.8573	18.4894	18.0879
Ace	15.4196	15.9877	0.239082	0.568169	15.8045	14.3214	15.5951	15.9572	16.053	15.1249	16.6099	16.163
Pofut2	17.7369	17.6993	0.897023	-0.0375766	18.3169	17.6864	17.0411	17.9031	17.9347	17.6852	17.4719	17.7053
Tial1	16.0938	15.8037	0.683514	-0.290174	16.4855	15.092	16.4044	16.3934	16.5837	13.7802	16.8005	16.0504
Toe1	16.5111	16.4183	0.696776	-0.0928816	15.9028	16.5849	16.7779	16.779	16.2958	16.4866	16.3885	16.5022
Hspbp1	12.2211	13.8266	0.135681	1.60548	13.7233	12.7356	9.08785	13.3378	13.9565	13.1143	13.9161	14.3195
Slc12a2	18.0394	17.581	0.165205	-0.458407	17.4473	17.8664	18.1348	18.7093	17.405	18.0453	17.4303	17.4435
Bbs2	17.4102	17.5096	0.778062	0.0994215	17.4849	18.1446	16.8993	17.1117	17.9467	17.8657	17.1958	17.0301
Plekha7	15.6851	16.1831	0.291762	0.498033	16.4876	15.7394	14.3648	16.1485	16.1559	16.0693	15.9907	16.5165
Kdm5c	14.5415	15.3814	0.100416	0.839885	13.679	14.057	14.8281	15.602	15.7547	14.7524	15.7932	15.2253
Eif4b	20.5078	19.6521	0.0569382	-0.855699	20.1672	20.6728	21.115	20.0761	19.355	20.6111	19.5499	19.0923
Qdpr	20.8725	20.5697	0.257813	-0.302817	20.3839	20.9212	21.2902	20.8947	20.7305	20.911	20.3142	20.3231
Lig3	16.1758	16.3109	0.579598	0.135083	16.1633	16.0269	16.1944	16.3186	16.1769	15.9574	16.1866	16.9226
Thbs1	17.6173	16.7256	0.374557	-0.89176	20.2328	17.1042	16.8063	16.3261	15.6898	16.6541	16.1198	18.4387
Prkra	18.942	19.173	0.397426	0.23096	18.2657	19.165	19.0454	19.2921	19.0567	18.9478	19.3333	19.3542
Idh3g	18.6968	18.2547	0.126192	-0.442131	18.6759	18.8557	18.3063	18.9493	18.5183	18.7014	17.9359	17.863
Mtco2	21.4048	23.4164	0.124146	2.01155	23.5981	20.2007	18.2445	23.576	23.1731	23.6534	23.6163	23.2226
Nup85	16.4141	16.6706	0.492977	0.256487	16.743	16.7685	15.3479	16.7969	16.7272	16.9971	16.5657	16.3922
Setd3	18.0501	17.3796	0.591753	-0.670511	16.8654	19.6737	15.4616	20.2	16.3422	16.6726	16.8639	19.6398
Cpsf6	18.8642	18.7633	0.674097	-0.100852	18.4609	18.8467	19.2299	18.9191	18.9358	19.0773	18.4553	18.5848
Kif3b	15.8278	16.2464	0.1555	0.418529	15.8299	16.2287	15.0875	16.1653	16.2153	16.3219	16.2007	16.2475
Fmod	17.3998	15.9765	0.551101	-1.42327	23.3723	15.5199	14.6668	16.0401	12.7238	14.0987	16.8169	20.2667
Ahsa1	20.4225	20.1773	0.343441	-0.245181	20.0957	20.1831	20.7207	20.6903	19.7444	20.1939	20.2323	20.5386
Ttc3	15.8346	15.8539	0.958429	0.0192721	15.2408	16.5642	15.2033	16.3303	15.7608	16.0159	16.1065	15.5324
Radil	16.1001	16.5713	0.297913	0.471249	14.9463	15.8653	16.747	16.8417	16.506	16.706	16.2683	16.8049
Bcl2l13	18.3588	18.6349	0.303169	0.276061	18.064	18.4515	18.2726	18.6472	18.6331	18.5841	19.1676	18.1547
Abca5	14.4482	11.9068	0.0239364	-2.5414	13.6043	14.6777	14.681	14.8296	9.42669	14.0409	12.788	11.3715
Sparc	18.188	19.4965	0.000250891	1.30856	18.2812	18.077	18.3541	18.0396	19.7342	19.8238	19.2231	19.2049
Abhd10	18.0842	18.0304	0.760579	-0.0538774	18.0379	18.3797	17.9662	17.9533	18.0134	18.1997	17.8707	18.0376
Igf2bp1	16.5449	16.2477	0.460159	-0.297266	16.3498	16.3673	16.0131	17.4496	15.921	16.8586	15.7012	16.5098
Get4	18.4617	18.791	0.178396	0.329269	18.2434	18.1207	18.6744	18.8084	19.0717	18.8241	18.7722	18.4959
Gatad2b	18.2348	18.2679	0.915096	0.0330677	17.4559	18.1519	18.8148	18.5165	18.3439	18.0054	18.4398	18.2823
Emd	15.7917	15.9744	0.526947	0.18263	15.8246	16.0919	15.0536	16.197	15.834	16.052	15.8001	16.2114
Tubg1	16.1223	16.5561	0.319365	0.433829	16.2311	16.4148	14.9461	16.8972	16.4683	16.4377	16.3364	16.982
Ndufb9	20.4887	20.2182	0.396344	-0.270467	20.4345	20.5772	20.4562	20.4868	20.5178	20.7504	19.3474	20.2571
Limch1	14.4381	15.2315	0.169771	0.793332	14.6029	13.7621	14.2503	15.1373	15.1664	14.1291	16.5679	15.0625
Pafah1b3	20.6656	21.4106	0.170955	0.744974	20.7532	21.2463	19.1586	21.5045	21.3535	21.6829	21.5626	21.0435
Pcmt1	17.1542	17.0921	0.801608	-0.0620343	17.1535	17.337	16.6732	17.4531	17.4232	16.7139	17.1587	17.0728
Purb	22.6557	22.2959	0.198898	-0.359825	22.4852	22.8916	22.5819	22.664	22.5097	22.8521	21.9746	21.847
Ano2	12.3536	12.6921	0.507701	0.33854	13.2054	11.6603	13.1764	11.3723	12.0523	12.7813	13.1071	12.8279
Efl1	16.2737	16.2783	0.980092	0.00459054	16.3059	16.1003	16.4125	16.2762	16.1408	16.6242	16.2254	16.1229
Grm6	17.3038	17.5069	0.506975	0.203122	16.7938	17.4572	17.2169	17.7472	17.2606	18.1444	17.426	17.1966
Hgs	19.2268	19.4665	0.147943	0.239737	19.0944	19.2133	19.2168	19.3828	19.4288	19.4945	19.5793	19.3636
Pde8b	17.3902	17.2921	0.555569	-0.0980998	17.2337	17.4124	17.3966	17.5183	17.2543	17.3858	17.0871	17.4413
Dnttip2	14.3318	14.8537	0.334598	0.521925	14.9229	14.9966	12.8011	14.6064	15.0344	15.2323	14.2398	14.9082
Akr1e2	17.9854	18.1929	0.246664	0.207535	17.8174	18.1335	18.0648	17.9259	18.3259	18.2928	18.207	17.946
Psme4	12.9106	13.5929	0.0454498	0.682226	13.2181	12.6967	12.704	13.0238	13.8281	12.8422	14.0312	13.67
Tomm40	16.4126	16.2744	0.603889	-0.138244	16.0764	16.7857	16.0544	16.7339	16.6177	16.1481	15.9383	16.3934
Npepl1	18.5294	18.9418	0.15783	0.412364	18.376	18.8275	17.8946	19.0196	19.112	18.9423	18.9389	18.7739
Inpp4b	14.0804	14.2111	0.844218	0.130719	13.5292	12.4283	15.6741	14.6901	14.5856	13.9138	14.0212	14.3239
Bag1	15.8339	16.511	0.088202	0.677067	16.1904	14.7761	16.2727	16.0966	16.382	16.7334	16.6058	16.3229
Rcn1	19.8964	19.719	0.543485	-0.177364	20.4899	19.584	19.8259	19.6858	19.4442	19.465	20.2691	19.6978
Trmt5	17.943	18.0784	0.425027	0.135355	17.8684	17.899	17.9413	18.0634	18.1114	17.8967	18.3207	17.9848
Ctc1	16.0948	15.9566	0.720162	-0.13819	15.8625	16.2044	15.8432	16.4691	14.8755	16.5228	16.2175	16.2106
Cnot10	17.6176	17.5238	0.670721	-0.0937795	17.6292	17.6813	17.777	17.3829	17.2845	17.2327	17.6185	17.9596
Grip1	17.765	17.6823	0.687523	-0.082717	17.4741	17.9382	17.8178	17.8301	17.8117	17.9825	17.387	17.5482
Pdhx	19.1733	18.8803	0.200702	-0.293003	19.2781	19.4584	18.9304	19.0264	19.1225	19.0135	18.4822	18.903
Pcbp4	19.6022	19.6868	0.715033	0.0846011	19.1696	19.4145	19.9752	19.8495	19.7513	19.7825	19.7689	19.4445
Aldh3a2	18.1424	18.3376	0.292702	0.195229	18.3292	18.0947	18.2111	17.9346	18.2547	18.2969	18.6074	18.1914
Usp15	16.1867	16.1835	0.990121	-0.00323682	15.6271	16.1913	16.7082	16.2202	16.2487	16.4281	16.1423	15.9148
Timm44	16.0894	16.4361	0.404156	0.34678	16.5301	16.2794	14.9545	16.5933	16.8978	16.0388	16.3765	16.4315
Mtnd5	17.9887	18.2021	0.222121	0.213402	17.8289	18.1908	17.9102	18.0248	18.1694	18.3924	18.1095	18.137
Eif3g	18.5019	18.7173	0.504226	0.21533	18.7249	18.4222	18.1417	18.7189	18.774	17.9154	19.2434	18.9362
Pcid2	17.1763	17.4828	0.384663	0.306492	16.779	16.9861	17.9316	17.0086	16.7798	17.7711	17.6616	17.7189
Ilk	17.298	17.5218	0.608307	0.22383	18.5779	16.9823	16.663	16.9686	17.2658	17.3012	17.731	17.7891
Gak	16.6178	16.892	0.191945	0.274217	16.6005	16.2767	16.6236	16.9705	16.7128	16.8926	16.9207	17.0421
Srpra	14.1144	15.0033	0.0524653	0.888837	14.1585	14.6809	13.1538	14.4645	15.4718	14.546	14.6094	15.3859
Prelp	16.3607	15.3896	0.467738	-0.971047	20.0641	14.4187	14.9054	16.0545	14.4411	15.0004	14.7345	17.3823
Tpd52	20.3369	20.3397	0.988852	0.00287339	20.0438	20.5851	20.515	20.2035	20.3272	20.5009	20.4957	20.0351
Rbm12b2	16.4435	16.1844	0.434856	-0.259084	16.345	16.4243	16.4363	16.5681	16.5709	16.6952	15.2692	16.2021
Brat1	13.5137	13.9309	0.306494	0.41714	13.656	13.5533	12.8168	14.0289	14.3735	13.836	14.451	13.0631
Ubap2	17.3543	16.9586	0.39376	-0.395647	17.1976	17.6693	18.0888	16.4614	17.2901	17.4495	17.0892	16.0056
Ube2k	19.5029	19.891	0.14674	0.388085	19.0409	19.5124	19.5598	19.8984	19.8365	20.0985	20.1295	19.4994
Hdhd2	17.0886	18.7219	0.018448	1.63328	17.1067	17.37	15.6287	18.2489	18.6104	18.3179	18.4212	19.538
C2cd5	15.8389	15.3547	0.372243	-0.484233	16.1486	16.0695	15.3839	15.7536	16.182	15.9743	13.8092	15.4533
Stx3	21.375	21.0857	0.191355	-0.2893	21.0968	21.5402	21.5328	21.3303	21.1156	21.4458	20.9955	20.786
Kmt5c	18.0841	18.2051	0.694346	0.121062	18.0878	18.466	17.4021	18.3804	18.223	18.5413	18.3647	17.6915
Rpl5	21.5005	21.0837	0.0982543	-0.416767	21.0406	21.4968	21.9741	21.4904	21.2845	21.058	21.0075	20.9849
Acadsb	17.2401	17.5258	0.272436	0.285674	17.6716	17.3053	16.6701	17.3135	17.7726	17.3273	17.5884	17.4148
Cpe	18.5123	18.3443	0.462478	-0.167998	18.0367	18.73	18.7648	18.5176	18.3628	18.5421	18.4091	18.0632
Lyst	13.2118	13.8414	0.173473	0.62952	13.3292	13.6423	11.9329	13.9429	13.9393	13.9447	13.9464	13.5351
Exoc3	16.6263	16.5965	0.909196	-0.0298203	16.312	16.3524	16.8018	17.039	16.6372	16.1029	16.8007	16.8452
Dcaf8	17.7628	17.7814	0.916914	0.0186438	17.7788	17.8161	17.5975	17.8587	17.6576	17.5312	17.9665	17.9704
Eif3f	20.1774	20.3026	0.508213	0.125205	19.9998	20.0371	20.4502	20.2224	20.1931	20.3568	20.537	20.1235
Mecr	16.5468	16.7451	0.493195	0.198335	17.0903	16.5399	15.8588	16.6982	16.5453	16.978	16.8448	16.6125
Cds2	17.7968	17.8739	0.637445	0.0770831	17.5366	17.9728	17.8064	17.8713	17.863	17.8714	17.9035	17.8575
Rundc3a	17.4825	17.2873	0.300577	-0.195215	17.2389	17.5786	17.6231	17.4894	17.3154	17.5539	17.1589	17.1209
Arf1	12.0466	13.669	0.191292	1.62244	13.5035	12.9028	10.441	11.3389	14.4523	10.4947	15.3392	14.3898
Gigyf2	14.7802	15.3865	0.191247	0.6063	15.2076	15.3536	13.8151	14.7444	15.6368	14.5835	15.3197	16.0059
Kdm2a	13.9346	14.5499	0.653032	0.615263	15.2437	15.2184	9.47426	15.8023	14.7171	14.8083	14.4351	14.2391
Crebbp	15.299	12.8481	0.0534858	-2.45085	16.233	16.4263	13.1516	15.3851	15.7341	12.1635	11.6082	11.8867
Ankrd28	16.1245	16.1659	0.871245	0.0414055	15.6819	16.2126	16.6532	15.9505	15.9051	16.4737	16.1393	16.1457
Snrpa1	20.2727	20.4378	0.384725	0.165178	20.0892	20.3614	20.1432	20.4969	20.3402	20.7274	20.3767	20.3071
Mcu	17.8166	17.6029	0.170862	-0.21372	17.9103	17.8323	17.7478	17.776	17.4902	17.6456	17.6538	17.622
Tomm34	15.9186	16.333	0.207626	0.414452	16.0836	16.104	15.2676	16.2191	16.3762	15.7272	16.764	16.4647
Sh3gl1	18.6323	18.5421	0.557455	-0.0901871	18.5792	18.6403	18.5433	18.7664	18.5383	18.5429	18.6634	18.4238
Brd2	15.1156	15.3428	0.623436	0.227198	15.5598	15.3805	13.7741	15.748	15.5233	15.536	14.8278	15.4841
Ncald	19.4584	19.4414	0.945051	-0.0169441	19.011	19.4115	19.4607	19.9503	19.675	19.4591	19.1199	19.5117
Qrich1	18.4973	18.399	0.518492	-0.0982929	18.3601	18.596	18.5331	18.5001	18.4602	18.4641	18.3775	18.2943
Rps4x	20.3126	20.6611	0.137513	0.348527	20.1574	20.5675	19.9778	20.5478	20.5878	20.4685	20.9947	20.5935
Cryga	16.8739	18.51	0.404866	1.63609	18.8185	15.2958	16.5939	16.7875	16.9017	16.6141	24.4628	16.0614
Mapk3	19.4563	19.4711	0.934325	0.0148402	19.3787	19.2761	19.6282	19.5422	19.2597	19.5326	19.719	19.3732
Pcca	17.4679	17.5648	0.726955	0.096913	17.9945	17.2429	17.6501	16.984	17.5048	17.9426	17.2462	17.5657
Psmb5	19.9095	20.3539	0.106099	0.444431	19.9578	20.2794	19.3645	20.0362	20.3302	20.6192	20.4519	20.0143
Tmx4	19.1326	19.2019	0.683685	0.069344	18.985	19.02	19.2296	19.2956	19.2663	19.3485	19.1987	18.994
Atp1b3	19.9952	20.4471	0.572725	0.451891	21.208	18.7891	18.9013	21.0821	20.6959	18.8354	21.3343	20.9226
Hmgb3	22.4323	22.3843	0.916072	-0.0479388	21.2364	22.7732	23.1239	22.5956	22.4696	23.0286	22.1308	21.9084
Ctcf	18.437	18.7385	0.189693	0.301455	17.9633	18.7509	18.3756	18.6583	18.8964	18.696	18.6944	18.6671
Rmdn3	18.3827	18.4388	0.78309	0.0561163	18.2206	18.6834	18.4143	18.2125	18.5548	18.7279	18.2165	18.2562
Mprip	15.0056	14.364	0.281486	-0.641625	15.2459	13.7743	16.4259	14.5763	14.5946	14.4878	14.7546	13.6189
Ppm1b	19.7307	18.903	0.0695251	-0.827634	19.1321	19.7871	20.3633	19.6401	19.1415	19.7574	18.38	18.3332
Mpdz	16.8759	16.2281	0.0825677	-0.647837	16.6154	17.0231	17.2051	16.6601	16.6006	16.8541	15.4949	15.9627
Pex5	15.7292	15.8474	0.627849	0.118247	15.183	16.0198	15.5982	16.1158	15.9291	15.9136	15.8402	15.7067
Ddt	19.6655	19.8027	0.593655	0.137176	19.2435	20.0681	19.6295	19.7209	20.029	19.8908	19.9769	19.3139
Rap1b	16.9393	17.4226	0.0954468	0.483347	17.1067	17.2898	16.2327	17.128	17.2851	17.3374	17.5689	17.4992
Mtss2	16.7467	16.8619	0.729539	0.115152	15.7684	17.1012	17.2061	16.9111	16.7644	16.9251	16.8347	16.9234
Ints5	17.062	16.9431	0.657843	-0.118971	16.6806	17.3681	17.338	16.8614	16.6336	17.412	17.0667	16.66
Amdhd2	17.7299	17.2569	0.230769	-0.472944	17.3541	17.4188	18.7627	17.3839	17.4972	17.6208	16.9835	16.9262
Cmpk1	21.4114	21.2464	0.506509	-0.165001	20.9726	21.4245	21.7508	21.4975	21.4028	21.5795	21.1224	20.8807
Dcaf5	14.7066	14.0698	0.563608	-0.636838	12.4134	15.1548	16.4968	14.7615	15.1655	14.9258	11.5551	14.6328
Ilvbl	16.6073	16.968	0.0697959	0.360761	16.2922	16.7293	16.8528	16.5548	16.9609	17.016	16.9241	16.9712
Gatd3a	18.1558	18.8815	0.0648753	0.725729	18.7506	17.8687	17.4325	18.5712	19.2497	18.8875	18.3971	18.9917
Chordc1	16.6045	16.7319	0.44099	0.127348	16.5443	16.7235	16.4407	16.7097	16.8303	16.5703	16.8357	16.6912
Dclk2	16.4907	16.2724	0.496305	-0.218328	15.7152	16.9049	16.9866	16.356	16.3996	16.5237	16.0956	16.0704
Lss	16.8646	16.6365	0.226303	-0.228071	16.7358	16.9557	16.7752	16.9918	16.6563	16.6351	16.8933	16.3614
Alcam	17.1693	17.0253	0.490043	-0.144065	17.4415	16.9614	16.817	17.4573	17.0015	16.9375	17.0841	17.0778
Slc2a1	15.8308	15.0043	0.0139313	-0.826519	15.4579	15.8397	16.2454	15.7801	15.0805	14.775	15.5362	14.6254
Ndufa8	19.8564	19.8179	0.863897	-0.0384808	20.2083	19.6088	20.0655	19.5431	19.6615	19.9368	19.6221	20.0512
Taf5	14.5598	15.0976	0.494703	0.537794	12.1111	15.1234	15.4739	15.5308	15.09	15.6653	14.862	14.7732
Cacybp	20.2751	20.1119	0.432245	-0.163209	19.8992	20.3849	20.6348	20.1817	20.029	20.272	20.0931	20.0537
Efr3a	17.303	16.7792	0.23776	-0.52388	16.6513	17.0916	16.8738	18.5955	16.6931	16.8199	16.697	16.9067
Rps8	20.6707	21.3328	0.173296	0.662136	19.5869	20.1821	21.4084	21.5052	21.0996	21.2758	21.6061	21.3497
Rhoa	19.9845	19.8892	0.672946	-0.0953179	19.6166	20.3606	19.8026	20.1583	19.9356	20.1516	19.7137	19.7558
Nup35	18.4113	18.3223	0.650418	-0.0890107	18.1275	18.3788	18.643	18.496	18.0389	18.5501	18.3793	18.3209
Gpx4	22.3567	22.094	0.353533	-0.262633	21.9066	22.3331	22.8284	22.3586	22.18	22.5398	21.9987	21.6577
Papss1	17.7432	18.5362	0.0979517	0.792983	17.5526	18.1218	18.2853	17.013	18.3173	19.5895	18.1716	18.0661
Rab11fip5	16.3968	15.8886	0.0266603	-0.508243	16.4886	16.5914	16.1433	16.364	15.5805	15.8855	15.9735	16.1148
Gipc1	17.5189	17.1046	0.102548	-0.414243	17.3709	17.3962	17.7586	17.5499	16.9932	16.6615	17.5379	17.2259
Cdk9	16.4816	16.6337	0.619481	0.152099	16.3611	16.9387	16.1723	16.4544	16.4377	16.321	17.3838	16.3924
Slc6a1	17.7632	17.631	0.712972	-0.132109	16.9312	17.8943	18.2068	18.0203	17.2275	18.257	17.3635	17.6761
Tmod2	18.6937	18.5078	0.525322	-0.185926	18.1528	18.8376	19.188	18.5965	18.554	18.9111	18.0451	18.521
[truncated: 2,780 more rows]

## Sheet: P56-quantified proteins
SYMBOL	P56 WT Mean	P56 Rs1 KO Mean	P56 pvalue	P56 logFC	P56 WT-1	P56 WT-2	P56 WT-3	P56 WT-4	P56 KO-1	P56 KO-2	P56 KO-3	P56 KO-4
Mtarc2	17.2151	17.5099	0.0570754	0.294822	17.5232	17.1287	17.008	17.2005	17.6147	17.3527	17.4802	17.5922
Marchf5	17.8712	17.8886	0.84449	0.0173755	18.0549	17.9485	17.7599	17.7216	17.9523	17.932	17.8437	17.8263
A2m	14.9349	16.0996	0.0467272	1.16469	15.1305	15.8318	13.6757	15.1016	15.9546	16.1737	16.386	15.8841
Aagab	13.0217	14.2927	0.195412	1.27096	13.9087	13.6209	14.0376	10.5197	14.6049	13.7904	14.792	13.9835
Aak1	17.8936	17.9042	0.897552	0.010598	18.085	17.8784	17.841	17.77	17.7926	17.8951	17.9657	17.9634
Aamdc	14.9226	14.851	0.547787	-0.0715948	15.0236	15.0253	14.9827	14.659	15.0253	14.7799	14.892	14.707
Aars	19.2694	19.4283	0.388112	0.158893	19.2361	18.9732	19.5152	19.3532	19.1739	19.2494	19.6847	19.6052
Aars2	13.6885	13.591	0.707236	-0.0975183	13.5663	13.3972	14.1282	13.6622	14.0942	13.4558	13.1809	13.633
Aarsd1	17.786	17.8414	0.516532	0.0554445	17.8197	17.7339	17.7216	17.8688	17.6452	17.8784	17.9927	17.8495
Abat	20.9149	20.8881	0.679599	-0.0268364	20.7564	20.9783	20.8964	21.0286	20.8964	20.8614	20.8614	20.9332
Abca4	19.1373	17.9747	0.0080253	-1.16258	19.6847	19.3356	18.2928	19.2361	17.9845	17.991	18.0173	17.906
Abca5	12.1877	12.4814	0.628486	0.293606	11.9246	13.0888	12.9073	10.8303	12.29	12.017	13.1792	12.4393
Abca8a	14.9834	14.2604	0.0422766	-0.723015	15.1855	15.0833	14.7214	14.9435	15.0366	14.1158	13.9952	13.8941
Abca8b	16.2378	16.1651	0.647925	-0.0727429	16.565	16.3192	15.9978	16.0693	16.3021	16.2628	16.1465	15.9489
Abcb10	16.5634	16.9403	0.290389	0.376838	15.6427	16.6771	16.9151	17.0188	16.8655	17.1081	17.0318	16.7557
Abcb6	15.9095	16.6736	0.0176129	0.76407	15.9951	15.2282	16.2769	16.1379	16.7287	16.6973	16.6508	16.6176
Abcb7	16.1145	16.1362	0.849377	0.0217159	16.1872	16.3046	16.0369	15.9291	15.9275	16.2189	16.1557	16.2427
Abcb8	13.8127	13.7711	0.896356	-0.0416647	14.4191	14.1916	13.1986	13.4417	13.9462	13.7667	13.5171	13.8544
Abcc1	14.6627	14.5443	0.690563	-0.11838	14.1752	14.9926	14.6836	14.7995	14.0025	15.0534	14.7089	14.4125
Abcd3	16.2405	16.044	0.58821	-0.196539	16.3367	16.4254	15.8139	16.386	16.4487	16.7024	15.4477	15.577
Abce1	17.2935	17.2292	0.907306	-0.0643448	16.4938	17.9026	16.7361	18.0418	16.5221	17.7986	17.8698	16.7262
Abcf1	16.9114	16.7688	0.173109	-0.142555	16.7954	17.1193	16.8586	16.8721	16.7031	16.9425	16.7344	16.6954
Abcf2	16.019	16.0422	0.782901	0.0232253	15.9489	16.1036	16.0168	16.0066	15.895	16.1517	15.9359	16.1862
Abcf3	15.7161	15.8854	0.542009	0.169241	16.1109	16.1423	15.1233	15.4881	15.9422	15.7139	15.7965	16.0889
Abcg1	14.1326	13.3306	0.324662	-0.801937	12.2195	14.2067	14.8717	15.2324	14.0674	12.4727	13.3853	13.3972
Abcg2	13.2951	13.3834	0.6586	0.0883211	13.6844	12.8554	13.1332	13.5073	13.2912	13.3574	13.4693	13.4157
Abhd10	18.3539	18.4808	0.579203	0.12694	18.4959	18.0909	18.2467	18.582	18.5841	18.7238	18.6822	17.9332
Abhd11	13.3205	12.3259	0.156883	-0.99462	13.7524	13.4668	13.6635	12.3992	10.9048	12.1472	13.2514	13.0002
Abhd12	16.0461	16.1668	0.805569	0.120725	16.3696	16.2757	14.892	16.6471	16.0754	16.5699	15.476	16.5461
Abhd14b	18.6502	18.7098	0.869461	0.0595379	18.5303	19.5656	18.4519	18.053	19.0685	18.5546	18.7182	18.4977
Abhd16a	16.9094	16.9964	0.451482	0.0869692	17.0359	16.7537	16.7287	17.1193	17.0725	16.9551	17.0654	16.8924
Abhd17b	12.3537	13.2338	0.167606	0.880188	11.041	13.3093	12.1797	12.8846	13.8698	13.0682	12.6222	13.3751
Abhd6	15.7645	15.798	0.86775	0.0335	16.0655	15.3998	15.7636	15.829	15.9027	15.4185	16.0482	15.8224
Abi1	16.0892	15.5653	0.150792	-0.523961	16.3359	16.1252	15.9167	15.9791	15.8139	15.9546	14.657	15.8356
Abi2	14.5999	14.458	0.758197	-0.141968	14.5606	15.055	14.7089	14.0753	14.2034	14.5484	13.6055	15.4746
Ablim1	16.1839	16.4287	0.482983	0.244823	15.2876	16.5541	16.1435	16.7504	16.3071	16.4856	16.5053	16.4168
Ablim2	16.4712	16.5295	0.708001	0.0583125	16.4965	16.253	16.5864	16.549	16.5421	16.7815	16.1757	16.6189
Abr	15.6547	14.927	0.125862	-0.727692	14.5641	15.9167	16.2653	15.8726	15.0299	15.3459	14.5914	14.7408
Abracl	13.5604	13.662	0.670922	0.101576	13.607	13.5734	13.8025	13.2587	14.0136	13.1412	13.9198	13.5734
Acaa1a	18.6105	18.6728	0.656035	0.0622652	18.3252	18.6184	18.696	18.8025	18.6637	18.8447	18.7389	18.4439
Acaa2	18.9152	18.7941	0.603237	-0.121078	18.9203	19.4579	18.6164	18.6662	19.0852	18.8085	18.5797	18.7031
Acaca	15.9204	16.0553	0.575195	0.134886	16.2832	16.1062	16.0259	15.2662	16.0215	16.0348	16.1654	15.9993
Acad10	15.2114	15.6442	0.306457	0.432826	15.3284	14.0932	15.646	15.7779	15.7808	15.577	15.5994	15.6196
Acad8	17.3324	17.1671	0.0494137	-0.165273	17.3969	17.4832	17.2469	17.2025	17.1353	17.2124	17.1681	17.1528
Acad9	18.1311	18.2407	0.441763	0.1096	18.0173	17.9084	18.1809	18.4176	18.2778	18.3766	18.0303	18.2778
Acadl	18.2178	17.9835	0.093988	-0.234337	18.1327	18.5605	18.0832	18.0949	18.0259	17.9094	17.9765	18.0221
Acadm	19.3651	19.9968	0.00182293	0.631711	19.5427	19.2929	19.4765	19.1484	20.1482	20.083	19.9663	19.7899
Acads	16.8834	16.852	0.864001	-0.0313476	16.8037	17.313	16.5322	16.8846	16.7943	16.7145	16.868	17.0314
Acadsb	17.5947	17.8391	0.188739	0.244446	17.7326	17.8715	17.1864	17.5881	17.8293	17.6462	17.9955	17.8855
Acadvl	17.7915	17.9756	0.193658	0.184077	17.7244	18.0286	17.6239	17.7893	18.1086	17.7326	18.1261	17.9351
Acat1	20.507	20.2905	0.291105	-0.216424	20.2983	20.4099	20.5729	20.7468	20.0742	19.9719	20.6397	20.4764
Acat2	18.7374	18.6886	0.603708	-0.0488335	18.6598	18.6794	18.9771	18.6333	18.7471	18.6489	18.7584	18.5998
Acbd3	16.8467	17.0737	0.0477878	0.227014	16.9793	16.7344	16.9425	16.7308	17.1094	17.23	17.0204	16.9353
Acbd5	14.4061	14.5357	0.52218	0.129589	14.4393	14.6059	14.5657	14.0136	14.7437	14.779	14.2336	14.3865
Acbd6	15.4534	14.9711	0.160312	-0.482339	15.3698	15.3058	15.6759	15.4624	15.6751	14.3908	14.618	15.2005
Ache	15.8674	15.9649	0.445601	0.0975461	15.7672	15.6448	16.0583	15.9993	16.0815	15.8912	16.0815	15.8056
Acin1	19.47	19.2106	0.00726779	-0.259326	19.4601	19.5004	19.5797	19.3397	19.2653	19.2744	19.0931	19.2098
Acly	21.0147	20.8178	0.266558	-0.196885	21.0968	20.6955	21.3616	20.9049	21.0024	20.878	20.6687	20.7222
Aco1	18.4962	18.2255	0.0552579	-0.270665	18.7683	18.2704	18.3766	18.5695	18.1615	18.2767	18.1844	18.2797
Aco2	22.2231	22.3985	0.073184	0.175422	22.0713	22.214	22.214	22.3933	22.3672	22.4634	22.4833	22.2803
Acot11	16.8255	16.5062	0.0824126	-0.319274	16.9551	17.0103	16.622	16.7145	16.5099	16.8335	16.4285	16.253
Acot13	18.2355	18.2155	0.861441	-0.019968	18.2444	18.3198	18.0933	18.2844	18.4519	18.1576	17.9863	18.2662
Acot2	12.2509	11.9891	0.458387	-0.261773	12.29	12.7413	11.9001	12.0722	12.3992	11.576	11.4548	12.5265
Acot7	21.462	21.6212	0.235374	0.159195	21.2585	21.3322	21.5321	21.7253	21.6725	21.6502	21.7147	21.4475
Acot9	15.9755	16.1395	0.0783562	0.163963	16.1252	16.0259	15.9387	15.8124	16.2082	16.113	16.1978	16.039
Acox1	15.15	15.0949	0.67442	-0.0550251	14.9146	15.1943	15.319	15.172	14.9225	15.1923	15.3029	14.9621
Acp1	19.3353	18.6756	0.36515	-0.659681	20.0031	18.6577	18.6309	20.0493	17.9387	20.2876	18.1786	18.2974
Acsf2	16.7538	16.8625	0.60348	0.108783	16.6863	17.3049	16.5139	16.5099	17.0146	16.72	16.812	16.9035
Acsf3	15.8418	15.9088	0.723812	0.0670399	15.7458	15.8492	15.9482	15.8238	16.0712	16.2964	15.7828	15.4849
Acsl1	17.2634	17.4332	0.00240585	0.169754	17.2895	17.2584	17.2114	17.2944	17.4673	17.4681	17.4466	17.3507
Acsl3	18.12	18.3812	0.145705	0.261274	18.3766	18.1106	17.6998	18.2928	18.4625	18.4322	18.2767	18.3536
Acsl6	19.8288	19.7509	0.461255	-0.0779483	19.9319	19.9019	19.575	19.9064	19.8014	19.7219	19.8577	19.6224
Acss2	16.4956	16.779	0.235815	0.283397	16.7504	16.5747	15.8701	16.7871	16.732	16.7427	16.7973	16.8438
Actl6a	17.8269	17.6964	0.0638012	-0.130497	17.8393	17.8995	17.8747	17.694	17.6082	17.7515	17.7515	17.6743
Actn1	18.0843	18.2114	0.713561	0.12706	18.1971	18.8447	17.9026	17.3929	18.1026	17.929	18.2704	18.5436
Actn4	19.7819	19.9938	0.134418	0.211846	19.6787	20.0936	19.8264	19.529	20.0332	19.9364	19.9775	20.0279
Actr10	17.0114	16.4126	0.0852063	-0.59888	17.0471	17.0289	16.9722	16.9976	16.8542	15.9184	16.9734	15.9042
Actr1a	19.522	19.4856	0.754011	-0.0363602	19.6006	19.2793	19.6564	19.5517	19.3121	19.4551	19.6635	19.5118
Actr1b	18.0031	18.1461	0.527535	0.143026	18.2087	17.4503	18.2365	18.1168	18.3796	17.8899	18.2299	18.085
Actr2	19.8127	19.9306	0.202189	0.117948	19.7366	19.8906	19.9622	19.6613	19.982	19.982	19.9622	19.7963
Actr3	18.8724	18.9406	0.187311	0.0682664	18.8865	18.9127	18.8782	18.8122	18.9582	18.8592	18.8992	19.046
Acy1	16.2086	16.344	0.619038	0.135372	16.6285	15.508	16.2986	16.3993	16.3625	16.3421	16.5461	16.1252
Acyp1	19.8225	19.2472	0.00195905	-0.575299	19.9226	19.8154	19.9064	19.6456	19.2975	19.0136	19.2318	19.446
Acyp2	15.2298	15.1164	0.646814	-0.113421	15.6565	15.3267	15.3179	14.618	15.333	15.1748	15.0141	14.9435
Adal	16.6997	16.6964	0.9783	-0.00334339	16.6982	16.5516	16.9517	16.5975	16.7145	16.9001	16.5377	16.6333
Adam10	13.5439	14.3592	0.265472	0.815277	13.2014	14.8179	12.4966	13.6596	14.3708	13.0931	14.8287	15.1441
Adam22	14.2394	14.4412	0.118212	0.201762	14.2243	14.0054	14.3657	14.3623	14.3772	14.292	14.4704	14.625
Adar	13.7763	13.7874	0.938396	0.0111444	14.0218	13.7667	13.6491	13.6674	13.4804	13.8987	13.9728	13.7976
Adck1	13.433	14.4225	0.442677	0.989514	11.6783	12.0846	14.6543	15.3149	15.476	15.3447	12.1004	14.7691
Adcy2	14.6632	14.9366	0.652747	0.273391	13.8844	16.2415	14.6809	13.8458	15.3245	14.657	14.8394	14.9253
Adcy6	13.281	12.5772	0.486781	-0.70383	12.0931	12.7237	13.4179	14.8894	11.3854	14.7031	11.8567	12.3636
Add1	20.7655	20.497	0.174645	-0.268448	20.7108	20.8843	20.8391	20.6277	20.472	20.6333	20.0553	20.8274
Add2	17.6123	17.7332	0.349963	0.120903	17.6104	17.3732	17.6361	17.8293	17.6565	17.5782	17.7809	17.9171
Add3	17.5953	17.5924	0.979893	-0.00284893	17.4934	17.836	17.6462	17.4055	17.6622	17.4979	17.7051	17.5045
Adgrb1	13.3088	13.6876	0.280976	0.37884	12.9742	13.5829	13.9687	12.7094	13.4668	14.1078	13.5764	13.5995
Adgrl1	12.2972	12.5937	0.334659	0.296556	12.7134	11.9951	12.4784	12.0019	12.563	11.9878	12.957	12.8672
Adgrl2	14.2403	14.0749	0.457607	-0.165396	13.8829	14.3657	14.384	14.3284	14.2858	13.5734	14.2948	14.1455
Adgrl3	15.9094	16.6639	0.14024	0.754557	16.8519	15.4107	15.0052	16.3696	16.4264	16.8247	16.4621	16.9425
Adh5	19.8595	19.8745	0.967777	0.0150198	19.4365	19.5461	20.2876	20.1678	19.575	19.2402	20.4881	20.1949
Adk	17.9103	17.9286	0.891221	0.0182312	17.8978	18.1529	17.9015	17.6892	18.0654	17.6843	17.9387	18.0259
Adnp	15.4986	14.9785	0.0453511	-0.520121	15.1658	15.4244	15.6338	15.7705	14.8287	15.4135	14.9953	14.6765
Ado	15.5079	15.8127	0.369796	0.304761	14.6497	15.5701	15.9015	15.9104	15.7538	16.1147	15.6439	15.7384
Adpgk	14.6907	14.7628	0.773413	0.0720725	15.0647	14.545	14.2722	14.8811	14.5683	14.8404	15.1844	14.4581
Adprh	16.7585	16.8362	0.682681	0.0777169	16.4993	16.6825	17.0289	16.8233	17.0395	16.463	17.0759	16.7664
Adprhl2	17.11	17.1352	0.683784	0.0252729	17.1193	17.0942	17.1945	17.0318	17.2323	17.0849	17.1992	17.0246
Adrm1	15.9262	15.8783	0.63616	-0.0479628	15.9167	15.7296	15.9904	16.0682	15.7594	15.8184	16.053	15.8823
Adsl	18.6023	18.6821	0.507145	0.0797511	18.4256	18.5485	18.6425	18.7927	18.7141	18.8865	18.6371	18.4906
Adss1	18.2178	18.8381	0.00481603	0.620347	18.3998	18.258	18.1418	18.0716	19.1184	18.8941	18.522	18.8181
Adss2	15.3745	15.432	0.375166	0.0575065	15.4895	15.3539	15.4075	15.247	15.4746	15.3608	15.3964	15.4962
Afdn	15.0577	15.6902	0.142768	0.632496	15.1026	14.5035	15.8543	14.7706	15.0891	16.1252	15.9951	15.5515
Afg1l	14.3515	14.4026	0.862643	0.0511161	14.1099	14.746	14.7834	13.7667	14.1775	14.7214	14.5322	14.1793
Afg3l2	17.6254	17.7896	0.271302	0.164195	17.991	17.597	17.3376	17.576	17.7875	17.77	17.8082	17.7926
Aftph	14.2952	14.1674	0.794005	-0.127752	15.4318	14.2021	13.7713	13.7756	14.0319	14.5962	14.5393	13.5023
Agap1	15.4828	15.6907	0.0132734	0.207935	15.5553	15.3284	15.5626	15.4849	15.6616	15.6759	15.7654	15.66
Agap3	15.8406	15.7957	0.588384	-0.0449162	15.7384	15.8611	15.8719	15.8912	15.8555	15.586	15.8921	15.8492
Agfg1	16.2266	16.1562	0.653944	-0.0703594	16.0348	16.0889	16.6149	16.1676	16.1231	16.3554	16.0369	16.1095
Agk	16.7044	16.8727	0.224426	0.168351	16.8824	16.5139	16.5176	16.9035	16.9219	16.7039	16.9817	16.8834
Ago1	16.7131	16.5095	0.222744	-0.203605	16.519	16.5334	16.988	16.812	16.4127	16.5873	16.2976	16.7405
Ago2	18.1651	17.9624	0.0589454	-0.202695	18.301	18.1273	18.1062	18.1261	18.0933	18.0832	17.7986	17.8747
Agpat1	16.3219	16.0893	0.392561	-0.232589	16.425	16.1123	16.1579	16.5925	15.4307	16.2039	16.2727	16.45
Agpat3	20.5439	20.2266	0.17915	-0.317371	20.984	20.6756	20.0031	20.5131	20.1298	20.2799	20.2983	20.1982
Agps	14.23	14.1022	0.234378	-0.127764	14.012	14.2275	14.2612	14.4191	14.2406	14.0788	14.0725	14.0169
Agrn	17.0454	16.7649	0.369319	-0.280492	16.9591	17.5933	16.9848	16.6442	17.067	16.2876	16.5395	17.1654
Ahctf1	14.9807	15.5099	0.14025	0.529203	14.9277	14.533	14.7957	15.6665	15.3164	15.7487	15.9121	15.0624
Ahcy	20.767	20.4508	0.126785	-0.316211	20.9105	21.0968	20.6397	20.4212	20.6955	20.2654	20.3188	20.5236
Ahcyl1	18.7236	18.5694	0.324515	-0.154169	18.7532	18.7887	18.9967	18.3557	18.6333	18.4151	18.6333	18.5959
Ahcyl2	16.8104	17.0083	0.298846	0.197872	16.6302	17.0359	17.0484	16.527	16.7018	17.008	17.1287	17.1945
Ahsa1	18.0161	18.0602	0.761111	0.0440651	18.0326	17.7394	18.1235	18.169	18.2624	18.0418	17.7947	18.1418
Ahsg	14.064	14.2909	0.496561	0.226948	13.765	14.3138	14.746	13.4311	14.2818	13.9651	14.4775	14.4393
Aida	13.4274	13.1488	0.524471	-0.278599	13.6354	13.3422	13.6118	13.1204	13.6567	11.9829	13.3598	13.5959
Aifm1	18.7175	18.7296	0.905322	0.0120645	18.8025	18.8538	18.4787	18.7349	18.8294	18.6041	18.696	18.7887
Aig1	14.5519	14.1858	0.275696	-0.366163	14.4125	14.6927	14.3692	14.7333	13.8435	13.5464	14.6233	14.7299
Aimp1	17.4299	17.6546	0.0355055	0.224709	17.4694	17.3969	17.2944	17.559	17.5045	17.6505	17.8055	17.658
Aimp2	17.0146	17.1686	0.10224	0.154083	16.9517	16.8906	17.1311	17.0849	17.1287	17.0516	17.3222	17.172
Aip	18.3758	17.9809	0.215242	-0.394931	18.8122	18.8523	17.9602	17.8784	17.6743	18.0045	18.1615	18.0832
Aipl1	19.7933	19.4589	0.0728385	-0.334366	19.5152	19.7206	20.0404	19.897	19.244	19.4947	19.7307	19.3664
Ak1	21.3916	21.5962	0.0727498	0.204622	21.2734	21.4475	21.5719	21.2734	21.5429	21.4571	21.6594	21.7253
Ak2	16.7911	16.6348	0.197646	-0.156324	16.6485	16.9591	16.8247	16.732	16.8051	16.6695	16.3993	16.6651
Ak3	17.5109	17.3908	0.552094	-0.120137	17.4711	17.9507	17.4159	17.2059	17.4979	17.4159	17.0809	17.5684
Ak4	17.0173	16.9206	0.236824	-0.096706	16.96	16.9474	16.9686	17.1934	16.92	17.0318	16.9151	16.8155
Akap1	13.2899	12.3115	0.198878	-0.978408	13.2063	13.6719	13.4847	12.7966	13.0134	10.3615	12.9664	12.9045
Akap10	13.0071	12.9598	0.95082	-0.0473378	11.8253	14.4522	13.1042	12.6468	12.3066	12.5158	14.4178	12.599
Akap12	16.4632	17.2345	0.0631308	0.771325	15.5085	16.9561	16.8572	16.5311	17.3188	17.0578	17.1778	17.3837
Akap8l	16.0704	16.1224	0.820524	0.0519772	15.8912	16.3625	16.0541	15.9739	15.9202	15.7606	16.1603	16.6485
Akap9	14.8444	14.4586	0.212657	-0.385788	14.9214	14.7214	15.0366	14.6982	14.7929	14.8517	14.4876	13.7022
Akr1a1	18.6813	18.8215	0.482392	0.140277	18.5526	18.7031	18.8402	18.6292	18.9433	19.163	18.8523	18.3276
Akr1b1	19.324	19.7221	0.106855	0.398039	18.8538	19.3532	19.638	19.451	19.7899	19.8431	19.9064	19.3488
Akr1b8	13.0649	13.7741	0.351297	0.709226	12.4451	12.6091	12.735	14.4704	14.1955	15.0123	13.2168	12.672
Akr1e2	18.0162	17.9687	0.685838	-0.0475352	17.8228	18.13	18.1518	17.9602	17.913	17.7875	18.1722	18.002
Akr7a2	18.16	17.9658	0.0718469	-0.194156	17.99	18.2021	18.26	18.1878	17.989	18.0885	18.0098	17.776
Akt1s1	10.5493	9.9286	0.131488	-0.620701	9.92366	11.3335	10.6127	10.3274	10.1437	10.0274	10.1913	9.35193
Akt2	12.3773	12.7095	0.293221	0.332246	12.0467	12.8614	12.0019	12.599	12.4109	12.329	13.0598	13.0383
Akt3	14.3205	14.2577	0.83928	-0.0628741	13.6691	14.7279	14.5079	14.3772	14.4738	14.0008	13.8809	14.6751
Alad	17.8663	17.8425	0.74864	-0.023776	17.7809	18.044	17.8876	17.7526	17.8961	17.776	17.8666	17.8312
Alb	21.5836	22.0442	0.189081	0.460567	21.1297	22.2345	21.4571	21.513	22.2956	21.5576	21.86	22.4634
Alcam	15.468	15.731	0.155412	0.26304	15.5571	15.7128	15.5515	15.0505	15.693	15.7794	15.5502	15.9015
Aldh16a1	14.9531	15.0621	0.710557	0.109006	15.5527	14.9214	14.6266	14.7117	14.7981	15.5663	14.7644	15.1195
Aldh18a1	16.694	16.6317	0.787871	-0.0623272	16.8941	17.0739	16.674	16.1341	16.7522	16.8078	16.4613	16.5053
Aldh1a1	19.8535	20.0115	0.656475	0.158005	20.0279	20.472	19.3809	19.5333	20.3364	19.3324	20.1678	20.2095
Aldh1a7	14.8122	14.849	0.921484	0.0368157	14.9744	14.5994	14.5884	15.0865	14.4548	14.1839	15.682	15.0751
Aldh1l1	17.9708	18.5705	0.000673342	0.599692	17.9123	18.1518	17.8293	17.99	18.7505	18.4807	18.5678	18.4832
Aldh2	19.425	19.535	0.831799	0.109943	19.4551	20.6277	18.5901	19.0273	19.6787	18.8782	19.6167	19.9663
Aldh3a1	13.4342	15.0926	0.158617	1.65834	14.0725	15.8726	11.5324	12.2595	14.7483	14.3673	15.3346	15.9202
Aldh3a2	18.2487	18.2923	0.520682	0.0435873	18.3227	18.241	18.1349	18.2961	18.4197	18.3038	18.2562	18.1893
Aldh5a1	18.9346	18.8425	0.34537	-0.092075	18.9239	18.9079	18.8294	19.0772	19.0047	18.8992	18.8085	18.6577
Aldh6a1	18.6888	18.3205	0.0399308	-0.368361	18.7887	18.7584	18.5354	18.6728	18.5436	18.3343	17.9553	18.4487
Aldh7a1	18.5662	18.4489	0.420708	-0.117315	18.6928	18.8167	18.2276	18.5276	18.5769	18.374	18.3845	18.4601
Aldh9a1	19.2892	18.969	0.0104932	-0.32017	19.2	19.4621	19.2072	19.2876	19.0931	19.046	18.9203	18.8167
Aldoa	24.1699	24.1139	0.506689	-0.0559229	24.3836	24.0949	24.0298	24.1711	24.1711	24.0949	24.0949	24.0949
Aldoc	21.2126	21.4842	0.00268475	0.271584	21.107	21.2857	21.2734	21.1844	21.4571	21.5062	21.5719	21.4017
Alg1	12.942	13.3506	0.0559076	0.408663	12.6155	13.0655	12.8582	13.2287	13.0241	13.5171	13.4388	13.4226
Alg10b	16.0623	14.9634	0.101176	-1.09888	16.7438	15.333	16.393	15.7794	15.1441	14.2693	16.2299	14.2104
Alg11	12.7955	14.4252	0.278766	1.62973	13.7727	14.2391	8.71782	14.4522	14.4101	14.4114	14.6288	14.2504
Alg12	13.748	13.099	0.0666786	-0.649048	13.7563	13.7904	13.8188	13.6267	13.2747	12.8554	12.4633	13.8025
Alg2	18.1147	18.0057	0.280075	-0.109094	17.9845	18.066	18.2161	18.1924	18.056	18.1062	17.7858	18.0746
Alg5	13.7953	14.687	0.158515	0.891715	14.9292	14.4548	13.1129	12.6842	14.2738	14.9713	14.7437	14.7593
Alkbh3	12.797	13.4007	0.36963	0.603701	11.0818	13.5701	13.4804	13.0556	13.7858	13.3309	13.6757	12.8104
Alkbh5	16.9527	16.5534	0.109977	-0.39936	17.2712	16.8557	16.8519	16.8321	16.7247	16.0457	16.5406	16.9024
Alpl	13.5252	13.5728	0.861067	0.0476253	13.6737	13.9874	12.9507	13.489	13.6103	13.1863	13.6118	13.8829
Als2	14.5763	14.574	0.994016	-0.00234098	14.8358	14.1158	14.8054	14.5484	15.1305	14.3503	14.8127	14.0025
Alyref	18.1648	18.4974	0.140293	0.332655	17.7599	18.2745	18.3123	18.3123	18.2423	18.7658	18.2634	18.7182
Amacr	16.2708	16.7994	0.113359	0.528552	16.4532	16.4168	15.523	16.6902	16.6422	17.1633	16.6311	16.7608
Amdhd2	14.7527	14.1384	0.0163297	-0.614258	14.8339	14.5464	14.7483	14.8822	14.1115	14.5499	13.7172	14.1752
Amer2	16.9874	17.0064	0.93249	0.0189776	17.1992	16.5053	17.3837	16.8615	17.0006	17.2694	16.8498	16.9059
Ampd2	17.1886	17.3082	0.0416167	0.119593	17.2286	17.0889	17.2005	17.2362	17.2615	17.2469	17.3669	17.3573
Ampd3	12.4771	13.7289	0.142591	1.25182	10.8504	13.8159	13.5764	11.6657	13.3461	13.6306	13.8458	14.0932
Amph	20.2213	20.2283	0.948657	0.00699883	20.3441	19.99	20.4212	20.1298	20.2432	20.2983	20.2348	20.1368
Anapc13	14.7227	14.5382	0.277105	-0.184535	14.6726	14.7995	14.9884	14.4303	14.5301	14.7102	14.6543	14.2581
Anapc2	15.1459	13.962	0.0707445	-1.1839	15.4116	15.2477	14.9304	14.994	13.1809	14.9794	12.9295	14.7584
Anapc5	12.8523	12.9137	0.666139	0.0613782	12.8007	12.6976	12.9045	13.0063	12.6222	12.8433	13.0189	13.1702
Ank1	16.2491	15.5929	0.387224	-0.656228	16.5672	16.9778	15.88	15.5713	16.897	15.8438	15.7497	13.8809
Ank2	17.8503	18.0266	0.0119103	0.176311	17.8509	17.8592	17.9614	17.7295	18.0194	17.9988	18.0221	18.066
Ank3	15.4051	15.5775	0.46732	0.172461	15.5542	15.299	15.8224	14.9446	15.6275	15.8389	15.586	15.2577
Ankmy2	15.0818	14.9639	0.494601	-0.117928	15.4567	15.2189	14.8269	14.8249	14.9965	14.8269	15.0081	15.0241
Ankrd13a	12.92	12.4371	0.466466	-0.482893	13.3729	12.8007	13.0099	12.4966	12.836	12.9929	10.6753	13.2443
Ankrd17	15.0183	15.1339	0.203312	0.115591	14.9756	15.1923	14.9269	14.9783	15.0791	15.1305	15.0366	15.2893
Ankrd28	11.4497	11.6073	0.741846	0.157615	11.5954	12.0019	10.4777	11.7237	11.9246	10.7371	12.1554	11.612
Ankrd33b	13.5037	12.7106	0.601672	-0.793032	14.5929	14.5657	10.8819	13.9741	9.45232	14.0843	14.4238	12.8822
Ankrd40	14.3201	14.2824	0.9035	-0.0377052	14.7995	14.3467	14.0363	14.0977	14.5929	13.5995	14.2759	14.6611
Ankrd46	15.7061	15.9917	0.00379593	0.285526	15.8277	15.7368	15.693	15.567	16.0838	15.9575	15.9725	15.9529
Anks1a	15.448	15.2796	0.178092	-0.168314	15.3669	15.4583	15.5199	15.4467	15.3903	15.4907	15.0052	15.2324
Ano2	15.6257	15.5896	0.774841	-0.0361087	15.3835	15.646	15.8576	15.6156	15.4359	15.6338	15.7672	15.5215
Anp32a	23.861	23.8057	0.532618	-0.055333	23.9857	23.8268	23.9857	23.6459	23.8268	23.7422	23.8268	23.8268
Anp32b	20.4201	20.2797	0.383562	-0.140448	20.3945	20.3441	20.7893	20.1525	20.3188	20.1298	20.4433	20.2267
Anp32e	23.5508	23.1851	0.0241083	-0.365703	23.7422	23.4471	23.6735	23.3405	23.3405	22.9905	23.2726	23.1368
Anpep	12.2082	13.8648	0.092779	1.65654	10.2549	14.1425	12.5158	11.9197	14.3022	13.3014	13.8844	13.971
Anxa1	18.9555	19.6059	0.00648137	0.650378	18.6949	18.9505	18.8495	19.327	19.446	19.5004	19.6507	19.8264
Anxa2	17.6137	17.9086	0.558828	0.294886	16.7664	18.671	16.9341	18.0832	17.6547	17.7475	17.991	18.241
Anxa3	15.4162	15.8071	0.251178	0.390852	14.7044	15.9347	15.7883	15.2375	15.4286	15.9291	15.9334	15.9372
Anxa4	14.989	15.788	0.0169955	0.799002	14.6049	15.5406	14.7657	15.0448	15.9066	15.4075	15.8249	16.013
Anxa5	20.9922	22.1134	0.0236339	1.12116	21.3322	21.7617	20.2064	20.6687	22.4367	22.1729	21.7617	22.0824
Anxa6	18.6868	19.1267	0.0270672	0.439858	18.4467	19.046	18.6333	18.6213	19.2318	18.9771	18.9967	19.3012
Anxa7	17.583	17.6204	0.691888	0.0373415	17.5933	17.768	17.564	17.4068	17.7427	17.6126	17.4947	17.6315
Ap1b1	19.5314	19.5299	0.992151	-0.0014207	19.3664	19.3557	19.8635	19.5398	19.4365	19.451	19.7427	19.4896
Ap1g1	17.3293	17.5486	0.368488	0.219306	17.2451	17.5069	17.0373	17.5278	17.7947	17.4802	17.8876	17.0318
Ap1m1	17.7726	18.0312	0.0705123	0.258667	17.7358	17.926	17.6298	17.7986	18.1552	18.2467	17.8855	17.8375
Ap1s2	14.0277	14.0557	0.929514	0.027919	14.053	13.4157	14.3772	14.2651	13.5398	13.8868	14.3066	14.4894
Ap2a1	19.0356	18.9914	0.550201	-0.0441799	18.9902	18.9044	19.1484	19.0993	19.0273	19.0238	19.0515	18.8629
Ap2a2	19.7192	19.5217	0.130172	-0.197468	19.638	19.7366	19.9319	19.5702	19.6877	19.6286	19.4148	19.3557
Ap2b1	19.7467	19.6835	0.613991	-0.0631633	19.5517	19.612	20.0332	19.7899	19.8309	19.6224	19.6428	19.638
Ap2m1	18.7659	18.4893	0.113815	-0.276593	18.7927	18.6773	18.777	18.8167	18.5249	18.8332	18.1186	18.4807
Ap2s1	16.7529	17.073	0.524805	0.32014	16.0438	15.9136	17.5727	17.4816	17.2025	17.2816	17.1969	16.6112
Ap3b2	17.4254	17.4253	0.999304	-9.35025e-05	17.5671	17.1654	17.4621	17.5069	17.2996	17.4917	17.5232	17.3866
Ap3d1	18.0673	18.1437	0.274267	0.076316	18.1038	18.0579	18.0979	18.0098	18.04	18.0491	18.2021	18.2834
Ap3m1	16.1572	15.9613	0.388531	-0.195925	16.3719	15.9307	16.023	16.3032	16.2931	15.4607	15.9417	16.1496
Ap3m2	17.1347	17.4611	0.293044	0.326473	16.9372	17.3903	17.6547	16.5565	17.6977	17.5881	17.0385	17.5203
Ap3s1	15.6135	15.6913	0.455029	0.0777362	15.6041	15.3638	15.66	15.8262	15.7394	15.6559	15.6958	15.6739
Ap3s2	16.4098	16.6277	0.49712	0.217858	15.8678	16.2217	16.8846	16.6651	16.0336	16.8144	16.8233	16.8394
Ap4e1	13.5138	13.0406	0.73197	-0.473201	14.7644	10.2549	14.1667	14.869	14.5005	13.6911	12.8888	11.0818
Apeh	18.2465	18.1117	0.0893095	-0.134767	18.2883	18.3252	18.2662	18.1062	18.1518	17.9975	18.211	18.0866
Apex1	20.6518	20.5552	0.217478	-0.0966694	20.5912	20.6037	20.8147	20.5977	20.5286	20.472	20.5393	20.6807
Api5	19.9428	19.7991	0.126926	-0.143674	19.9719	19.9175	20.0553	19.8264	19.8798	19.6052	19.8365	19.875
Apip	17.5566	17.5803	0.901142	0.0237361	17.3075	17.3266	18.0456	17.5465	17.6347	17.5984	17.69	17.3981
Aplp2	14.7653	15.4585	0.05805	0.693175	14.8165	15.0732	15.236	13.9355	15.6251	15.4553	15.4344	15.319
Apmap	17.5081	17.5087	0.994429	0.000618022	17.4849	17.603	17.3645	17.5799	17.4309	17.5336	17.3882	17.682
Apoa1	17.6468	17.773	0.721407	0.126218	17.313	18.4467	17.3592	17.4681	18.2467	17.3805	17.4868	17.9778
Apobec2	13.2075	13.1052	0.915208	-0.102293	14.1793	10.7072	14.5559	13.3874	12.2595	13.0598	13.6596	13.4417
Apoe	14.6122	16.0532	0.000269252	1.44097	14.7214	15.0791	14.237	14.4114	16.1341	16.1123	15.9863	15.9801
Apoo	17.3564	17.253	0.253322	-0.103408	17.4996	17.3616	17.3062	17.2584	17.1664	17.1654	17.2469	17.4334
Apool	15.0288	15.0368	0.980741	0.00799587	15.6891	15.1137	14.2759	15.0366	14.7015	15.1393	14.9926	15.3138
Appl1	17.5903	17.6176	0.84839	0.0273315	17.3175	17.9696	17.5232	17.5509	17.6298	17.6298	17.6104	17.6005
Appl2	14.699	14.901	0.546472	0.201973	14.9269	15.1463	14.9094	13.8134	15.1016	14.6363	14.8776	14.9884
Aprt	16.3683	16.734	0.286453	0.365736	16.7157	16.1978	15.6616	16.8981	16.7768	16.4168	17.0982	16.6442
Aqp1	15.7652	16.0896	0.0805207	0.324329	16.0634	15.6156	15.6376	15.7442	15.9347	16.3887	16.1486	15.8862
Aqp4	16.8176	16.6418	0.607937	-0.175758	17.0427	16.9686	16.7627	16.4965	17.1104	17.1864	16.3046	15.966
Aqr	13.9299	14.0532	0.733762	0.123264	13.6306	13.1377	14.3943	14.557	14.0054	13.8037	14.1793	14.2243
Araf	15.0178	15.148	0.260458	0.130121	14.8327	14.9253	15.2142	15.0992	15.0816	15.3284	15.1001	15.0816
Arcn1	18.2085	18.3369	0.279473	0.128394	17.9765	18.2834	18.4467	18.1273	18.2562	18.4031	18.2883	18.3998
Arf1	13.4627	13.8805	0.03508	0.417827	13.3792	13.5663	13.5851	13.3202	14.1099	13.5105	14.0788	13.8231
Arf4	15.8933	16.0909	0.00987287	0.197516	15.9213	15.8813	15.8238	15.947	16.1004	15.9815	16.2048	16.0767
Arf5	16.5962	16.6691	0.425819	0.0729054	16.8386	16.491	16.5608	16.4946	16.6825	16.649	16.7247	16.6203
Arf6	15.9659	16.0577	0.300864	0.0917803	15.9284	16.1496	15.8892	15.8966	16.0797	15.94	16.1896	16.0215
Arfgap1	16.542	16.6957	0.34694	0.153701	16.7276	16.4715	16.6998	16.2691	16.4672	16.9474	16.5901	16.7781
Arfgap2	15.0782	15.1559	0.765021	0.0776675	14.9473	15.4881	14.5412	15.3363	15.3429	14.7848	15.319	15.1768
Arfgef1	16.3841	16.3295	0.790242	-0.0545944	16.5406	16.4064	16.4723	16.1169	16.4254	15.8356	16.6422	16.4147
Arfgef2	15.3584	15.1867	0.298387	-0.171714	15.4197	15.4467	15.0624	15.5047	15.3407	15.3407	15.2023	14.8629
Arfgef3	15.0233	15.3007	0.588099	0.277398	15.4097	14.1203	15.3698	15.1933	15.4412	15.5784	14.2186	15.9646
Arfip2	16.8394	17.06	0.273671	0.220624	16.897	16.6702	17.2526	16.5377	17.0957	17.3049	16.9837	16.8557
Arhgap1	18.7575	18.7569	0.997511	-0.000590155	18.7658	18.3189	18.955	18.9902	18.5372	19.0024	18.7658	18.7221
Arhgap12	13.965	14.4982	0.307141	0.533192	12.5898	14.648	14.1241	14.498	14.479	14.545	14.298	14.6707
Arhgap17	10.1118	8.90717	0.0173769	-1.20467	9.6853	10.9194	9.98073	9.86195	8.45825	9.24959	9.41124	8.5096
Arhgap24	14.5235	13.8519	0.124107	-0.671598	14.4252	14.2948	14.8371	14.5369	12.7966	14.3792	14.0803	14.1516
Arhgap26	15.8595	16.1166	0.272269	0.257056	15.772	15.4976	16.1486	16.0199	16.3719	15.9202	15.7794	16.3949
Arhgap32	14.0341	13.7939	0.388092	-0.240178	13.4354	14.2707	14.1611	14.2693	13.9977	13.5219	13.515	14.1412
Arhgap44	14.591	14.7257	0.478434	0.134621	14.2612	14.3748	14.8517	14.8765	14.4926	14.7593	14.8417	14.8091
Arhgap5	13.5144	13.4009	0.812874	-0.113487	14.2336	12.9929	13.7727	13.0585	12.7754	12.8396	14.1545	13.8343
Arhgdia	20.9723	21.2086	0.0244199	0.236351	21.0024	21.1297	20.984	20.773	21.1892	21.1413	21.2306	21.2734
Arhgef10l	10.032	11.3518	0.118248	1.31979	10.9667	9.94733	8.14192	11.0722	10.7931	11.2218	11.3854	12.0069
Arhgef12	13.9978	14.0639	0.705013	0.0660597	13.9687	13.7524	14.3323	13.9378	14.3427	14.0376	13.7873	14.0879
Arhgef17	13.4267	13.7096	0.202659	0.282896	13.1646	13.5056	13.7904	13.2464	13.3253	13.9666	13.7097	13.837
Arhgef2	13.6412	12.6288	0.385663	-1.01236	14.2391	14.8517	11.9682	13.5056	13.9111	14.3762	10.8618	11.3661
Arhgef7	14.6404	14.711	0.683221	0.0705211	14.4469	14.5578	14.9965	14.5606	14.7473	14.6961	14.9702	14.4303
Arhgef9	15.6384	15.5946	0.82902	-0.0438038	15.3346	15.6665	16.1048	15.4477	15.7545	15.4359	15.7594	15.4286
Arid1b	14.4595	14.3969	0.631927	-0.0626657	14.4482	14.5092	14.5005	14.3802	14.533	14.0629	14.384	14.6076
Arid2	13.4881	13.1411	0.0957702	-0.347014	13.3655	13.2912	13.724	13.5717	12.749	13.0986	13.4046	13.3122
Arih1	16.5737	16.4948	0.280414	-0.0789499	16.6635	16.5715	16.5122	16.5477	16.3792	16.4304	16.5259	16.6436
Arih2	15.513	15.0941	0.105463	-0.418925	15.2201	15.8438	15.4907	15.4976	14.5805	15.4087	15.1633	15.2239
Arl1	17.5649	17.676	0.583444	0.111095	17.279	17.6977	17.4055	17.8772	17.6892	17.4654	17.4963	18.053
Arl2	15.1401	15.2243	0.516017	0.084241	15.1327	15.272	15.2577	14.898	15.3414	15.3239	14.9713	15.2607
Arl3	20.4812	19.9338	0.00859495	-0.547426	20.4033	20.1982	20.6277	20.6955	19.8484	19.99	20.1482	19.7484
Arl6	18.5082	18.6284	0.216834	0.120146	18.5901	18.3481	18.3998	18.6949	18.5629	18.5998	18.7109	18.6399
Arl6ip5	16.7527	16.9581	0.100564	0.205371	16.8713	16.7068	16.5786	16.8542	17.0721	16.7247	16.9778	17.0578
Arl8a	14.5906	14.7863	0.442934	0.195641	14.3306	14.1524	14.7678	15.1118	14.745	14.869	14.999	14.5322
Arl8b	15.4857	15.1551	0.0498549	-0.330644	15.3821	15.5651	15.3112	15.6845	15.3504	15.2792	14.8789	15.1118
Armc1	16.453	16.3026	0.332029	-0.150433	16.3112	16.207	16.685	16.6089	16.4114	16.4649	16.239	16.0952
Armc10	16.1899	16.1545	0.785174	-0.0354437	16.2404	16.133	16.137	16.2492	16.0682	15.8532	16.3554	16.3411
Armc6	15.5569	15.6203	0.872351	0.0634638	14.9677	14.9744	16.2017	16.0838	15.7936	15.3821	15.299	16.0066
Armc8	14.7008	14.6957	0.978348	-0.00513573	14.2417	14.718	15.0853	14.7584	14.7214	14.8339	14.6095	14.618
Armcx3	14.229	14.7625	0.429246	0.533491	13.837	13.5002	14.8327	14.746	13.2227	15.179	14.961	15.6872
Armh3	12.8874	12.7889	0.547434	-0.0985076	12.877	12.7966	12.7316	13.1445	12.7547	12.5701	13.1466	12.6842
Armt1	15.23	14.9414	0.0681442	-0.28861	15.2174	15.0691	15.3429	15.2907	15.246	14.9504	14.6892	14.88
Arpc1a	19.0161	19.8983	0.277525	0.882261	18.0303	19.2295	19.4175	19.3869	19.1897	21.1297	20.878	18.3959
Arpc2	19.335	19.3685	0.812991	0.033515	19.327	19.6006	19.1052	19.3071	19.2744	19.1714	19.4579	19.5702
Arpc3	16.5047	16.6307	0.272227	0.12608	16.442	16.4649	16.7897	16.322	16.7099	16.6029	16.5726	16.6375
Arpc4	19.3777	19.5457	0.186323	0.16805	19.0887	19.3627	19.5622	19.4971	19.4947	19.4807	19.6613	19.5461
Arpc5	16.1552	16.2784	0.272516	0.123234	16.0336	16.0993	16.3082	16.1797	16.2217	16.0815	16.4715	16.339
Arpc5l	17.2505	17.0574	0.504113	-0.193073	17.1369	17.44	17.313	17.1122	17.5203	17.4287	16.401	16.8798
Arpin	14.9247	14.9548	0.910602	0.0301383	14.7146	14.7929	15.2516	14.9396	15.3748	14.3082	15.1233	15.013
Arr3	17.3692	16.4916	0.0012014	-0.877591	17.2833	17.3573	17.3669	17.4694	16.5001	16.0712	16.6954	16.6998
Arrb1	17.324	17.3945	0.668312	0.0704424	17.404	17.1839	17.3245	17.3837	17.5697	17.0942	17.7172	17.1969
Arvcf	18.1269	16.5808	0.327543	-1.54608	16.674	16.8296	16.5406	22.4634	16.295	16.5534	16.6711	16.8037
Arxes2	14.6713	14.9794	0.189086	0.30811	14.8394	14.6233	14.1808	15.0418	14.9621	14.7165	15.1526	15.0865
As3mt	17.7672	17.6899	0.588256	-0.0772485	17.7893	17.8822	17.9821	17.415	17.6998	17.834	17.5782	17.6476
Asah1	16.9945	17.2286	0.141699	0.234125	16.8503	17.3319	17.0013	16.7943	17.3354	17.313	17.0373	17.2286
Asap1	12.7938	14.102	0.309795	1.30827	10.2323	14.1226	14.7408	12.0793	12.3877	14.5412	14.495	14.9843
Asap2	13.9196	14.0739	0.257111	0.154287	13.982	13.9633	14.1139	13.6194	14.0867	13.9977	13.9633	14.248
Asb13	13.3336	14.0699	0.314504	0.736296	11.3661	13.8829	14.2243	13.8612	14.3247	14.1594	14.0083	13.7873
Asf1a	14.1627	14.0029	0.400635	-0.15975	13.8302	14.2336	14.2888	14.298	13.7939	13.74	14.2243	14.2535
Ash2l	14.8677	14.5337	0.416222	-0.334052	14.8269	14.9292	14.9358	14.779	13.3957	14.9194	14.9884	14.8312
Asic2	12.5765	12.2976	0.698088	-0.278843	11.4085	13.0986	12.8279	12.9709	10.9298	13.6737	12.2195	12.3674
Asl	17.7121	17.8034	0.51134	0.091329	17.8182	17.8794	17.5538	17.597	17.8228	18.0686	17.5697	17.7526
Asna1	17.8745	17.7864	0.586135	-0.0880695	17.5353	18.0514	18.1576	17.7538	17.8171	17.9362	17.6777	17.7146
Asns	15.5888	15.3774	0.66938	-0.211332	15.3964	15.5113	15.7978	15.6496	15.8532	15.7768	15.8892	13.9905
Asph	13.5229	14.1194	0.433949	0.596507	14.1839	14.6948	11.5015	13.7114	14.3503	13.8277	14.1882	14.1115
Aspscr1	15.3918	15.7434	0.260155	0.351654	15.388	14.6335	15.6777	15.8678	15.6264	15.7626	15.9626	15.6221
Asrgl1	18.8847	18.6537	0.229244	-0.231011	19.1739	18.8865	18.5265	18.9521	18.6885	18.9433	18.4509	18.5322
Ass1	18.2896	19.2705	0.0414471	0.980937	18.5048	18.2671	18.2537	18.1327	18.8592	20.1005	19.6564	18.466
Atad1	18.0561	18.336	0.0784023	0.279869	17.7974	18.0979	17.9877	18.3416	18.3123	18.1552	18.4256	18.4509
Atad3	17.5651	17.57	0.963856	0.00484946	17.7295	17.4016	17.4979	17.6315	17.49	17.6672	17.4068	17.716
Atcay	16.2538	16.2564	0.972951	0.00264897	16.3656	16.1625	16.2778	16.2092	16.1095	16.3831	16.2111	16.322
Ate1	15.5686	15.9801	0.011942	0.411578	15.6398	15.5713	15.5432	15.5199	15.7128	16.264	15.9612	15.9825
Atf7ip	10.8566	12.3323	0.218914	1.47572	8.78873	13.1895	9.57234	11.8759	12.1797	12.3947	13.2227	11.5324
Atg2b	15.2677	15.4261	0.303441	0.158466	15.0474	15.319	15.4976	15.2067	15.5684	15.3217	15.1855	15.629
Atg3	17.4224	17.3791	0.629859	-0.0433437	17.4016	17.2406	17.5697	17.4777	17.3997	17.3319	17.5069	17.2778
Atg4b	13.7693	13.5239	0.533173	-0.245463	13.9977	13.8844	14.1439	13.0513	12.9642	13.1377	14.1066	13.8868
Atg5	13.9796	13.4522	0.159903	-0.527447	14.5805	14.1503	13.6854	13.5023	13.04	13.6137	14.0054	13.1496
Atg7	15.3951	15.6966	0.463868	0.30156	15.527	14.2841	15.8742	15.895	15.6945	15.6427	15.88	15.5693
Atic	18.4934	18.6116	0.0963934	0.118279	18.5155	18.5718	18.4395	18.4467	18.6728	18.6885	18.464	18.6213
Atl1	16.2819	16.5265	0.10318	0.244581	16.491	16.2145	16.0031	16.4189	16.6798	16.4208	16.5864	16.4189
Atl2	15.5513	15.6877	0.498719	0.136321	15.5889	15.7672	15.7761	15.0732	15.646	15.648	15.9482	15.5085
Atl3	13.388	13.7004	0.300318	0.312404	12.9135	13.8718	13.2287	13.538	13.3519	13.4179	13.9687	14.0629
Atox1	17.9585	18.0622	0.732174	0.10373	18.3634	17.6315	18.056	17.7831	18.2063	17.3507	18.3959	18.2961
Atp11a	15.2252	14.9321	0.407742	-0.293158	16.203	14.9466	14.7812	14.9702	14.9693	14.9648	14.9225	14.8717
Atp12a	15.7556	16.0652	0.64453	0.309573	14.5784	16.5633	15.8649	16.0158	16.6149	16.3902	16.6203	14.6352
Atp13a1	15.7388	15.8639	0.783352	0.125155	14.7495	16.4613	16.0609	15.6834	15.3485	15.6108	16.1062	16.3902
Atp1a1	22.7809	22.9476	0.117475	0.166717	22.8623	22.9257	22.5408	22.7949	23.0511	22.9069	22.9069	22.9257
Atp1a2	20.5033	20.2487	0.705828	-0.254523	20.4327	20.7379	20.2388	20.6037	20.9783	20.6206	21.0286	18.3674
Atp1a3	23.6484	23.7169	0.488334	0.0684904	23.7638	23.5185	23.5474	23.7638	23.5838	23.874	23.7638	23.6459
Atp1b1	17.3679	17.4004	0.896214	0.0325774	17.5861	17.2963	17.6282	16.9609	17.6777	17.5232	17.5392	16.8615
Atp1b2	22.1674	22.4576	0.0949415	0.290189	22.3124	22.1609	22.0982	22.0982	22.5679	22.7949	22.2536	22.214
Atp1b3	16.8879	17.1866	0.531835	0.298681	16.6651	17.1528	17.1802	16.5534	16.9976	18.4074	16.5001	16.8411
Atp2a2	19.5123	19.758	0.134056	0.2457	19.7766	19.4765	19.1714	19.6246	19.7611	19.5939	19.8682	19.8086
Atp2b1	19.7256	20.0354	0.0159854	0.309743	19.7979	19.6343	19.5684	19.9019	20.1232	20.0893	20.0493	19.8798
Atp2b2	19.0678	19.3155	0.0721552	0.247646	19.0852	18.8085	19.1374	19.2402	19.396	19.4601	19.2098	19.1959
Atp2b4	18.0851	17.8826	0.188158	-0.202462	18.169	18.1739	18.002	17.9955	18.0502	17.9387	18.0326	17.509
Atp2c1	15.1446	15.2075	0.667081	0.0628564	15.3653	15.0108	15.1702	15.0321	14.9702	15.2562	15.4962	15.1073
Atp5f1a	25.5607	25.6795	0.219233	0.118794	25.5998	25.7187	25.3244	25.5998	25.7187	25.6403	25.6403	25.7187
Atp5f1b	25.5512	25.6694	0.19847	0.118173	25.3244	25.6403	25.5998	25.6403	25.5998	25.7187	25.7187	25.6403
Atp5f1c	20.8593	20.712	0.553454	-0.147393	21.053	20.8964	20.6037	20.8843	20.7054	21.1844	20.1433	20.8147
Atp5f1d	19.6686	19.6121	0.743523	-0.0564819	19.6343	19.7561	19.9175	19.3664	19.9474	19.5398	19.5569	19.4042
Atp5f1e	11.1869	11.7948	0.504735	0.607884	12.1554	10.5197	12.2654	9.80715	12.8279	12.539	11.6685	10.1437
Atp5me	15.0122	15.1158	0.90002	0.103523	14.1479	15.5527	14.6012	15.7472	15.6665	16.3071	13.1267	15.3628
Atp5mf	13.69	21.1595	0.0351504	7.46949	21.7055	12.3805	9.24959	11.4242	21.3902	21.489	20.6617	21.0968
Atp5mg	18.5876	18.102	0.185388	-0.48563	18.9618	18.7349	17.9217	18.7321	17.9084	18.7683	17.714	18.0173
Atp5pb	18.7313	18.8027	0.695246	0.0714055	18.9079	18.8226	18.6464	18.5485	19.065	18.9378	18.3634	18.8447
Atp5pd	21.2267	21.225	0.996029	-0.00178261	21.4017	21.0144	20.9332	21.5576	21.2244	22.0824	20.6493	20.9437
Atp5pf	21.6204	21.4382	0.429991	-0.182217	21.86	21.9136	21.7055	21.0024	21.5321	21.316	21.4475	21.4571
Atp5po	22.8349	22.7683	0.680117	-0.0665731	22.9257	22.9498	22.7091	22.755	22.9383	22.9257	22.347	22.8623
Atp6ap1	17.9922	18.9028	0.325655	0.910645	19.1874	16.3105	16.8769	19.5939	19.1457	19.327	18.2863	18.8523
Atp6ap2	17.2166	17.4392	0.313024	0.222578	17.2615	17.116	16.7796	17.7092	17.4681	17.576	17.2816	17.4309
Atp6v0a1	21.316	21.3846	0.231795	0.068543	21.3438	21.2734	21.4225	21.2244	21.4225	21.3031	21.3902	21.4225
Atp6v0c	13.045	12.7845	0.809994	-0.260489	12.672	12.599	13.5939	13.315	9.94733	14.6223	12.9243	13.6439
Atp6v0d1	21.7371	21.4817	0.235221	-0.255319	21.5494	21.6725	21.8796	21.8468	21.107	21.8468	21.2585	21.7147
Atp6v1a	23.1434	23.1799	0.674486	0.0364825	22.9905	23.1368	23.3096	23.1368	23.2564	23.2326	23.1989	23.0317
Atp6v1b2	22.6845	22.6897	0.963089	0.00515321	22.6388	22.5679	22.9905	22.5408	22.6824	22.6824	22.755	22.6388
Atp6v1c1	19.8605	19.812	0.556264	-0.0484447	19.7561	19.9544	19.8457	19.8857	19.8086	19.6343	19.9474	19.8577
Atp6v1d	17.6105	17.5475	0.699095	-0.0629897	17.564	17.3175	17.5744	17.9863	17.6204	17.69	17.3689	17.5109
Atp6v1e1	21.7494	21.6727	0.512192	-0.076726	21.6055	21.6144	21.9792	21.7987	21.7845	21.7448	21.6725	21.489
Atp6v1f	20.6477	20.5065	0.271834	-0.141167	20.6687	20.6687	20.8274	20.426	20.3503	20.481	20.457	20.7379
Atp6v1g1	14.9603	15.8591	0.380318	0.898806	12.2125	15.8543	16.45	15.3245	16.1508	15.7538	15.7779	15.7538
Atp6v1g2	17.24	17.3942	0.250519	0.154257	17.1617	17.2005	17.4777	17.12	17.5392	17.5408	17.3289	17.1681
Atp6v1h	20.1931	20.1565	0.783374	-0.0365934	20.0493	19.982	20.3909	20.3503	20.3266	20.0493	20.2321	20.0182
Atp8a2	15.945	15.3993	0.0860571	-0.545671	16.6203	15.7304	15.6126	15.8165	15.6196	15.646	15.1393	15.1923
Atp9a	15.5776	15.7349	0.19652	0.157264	15.5238	15.5445	15.5215	15.7206	15.9482	15.5199	15.8389	15.6324
Atrx	15.0114	15.1155	0.754611	0.104083	15.8	14.6511	14.6642	14.9304	14.9214	14.7868	15.2142	15.5396
Atxn10	17.4445	17.8399	0.149398	0.395411	17.6714	17.4947	17.836	16.7761	17.8951	17.7216	17.9538	17.7893
Atxn2	15.9752	15.793	0.309433	-0.182194	16.0682	15.9904	15.8401	16.002	15.3301	16.0259	15.8934	15.9225
Atxn2l	16.0915	16.6647	0.0458381	0.573215	15.8304	16.6464	15.7128	16.1764	16.5066	16.521	16.755	16.8763
Atxn7l3b	14.8535	13.4315	0.0175709	-1.42198	15.0052	15.155	14.0788	15.1748	13.5639	12.8739	12.9135	14.3748
Auh	17.9912	17.994	0.973881	0.00285663	18.053	17.8855	18.1168	17.9094	17.9721	18.1739	17.9402	17.8899
Avl9	16.2043	15.8788	0.0278783	-0.325517	16.2653	16.1446	16.0941	16.3133	15.7472	15.6999	15.9245	16.1435
B3galt6	13.8359	14.0087	0.133248	0.172745	13.9577	13.848	13.6439	13.8941	13.7999	14.0241	14.0825	14.1282
Babam1	14.2764	13.817	0.232538	-0.459398	14.0331	14.1412	14.4805	14.4509	14.6961	13.9154	13.4439	13.2127
Bag2	12.5975	13.8898	0.301902	1.29236	13.9232	13.7456	13.5464	9.1747	13.765	13.8844	13.9338	13.9762
Bag4	14.1641	14.1888	0.880318	0.0246436	14.0629	14.0099	14.3356	14.248	13.9784	14.4023	14.4469	13.9273
Bag5	15.1933	15.3151	0.193195	0.121811	15.2142	15.2067	15.2541	15.0983	15.4244	15.4371	15.2893	15.1099
Bag6	18.143	18.0711	0.574608	-0.0718997	18.2834	17.9015	18.2087	18.1786	17.8794	17.9671	18.2444	18.1935
Banf1	16.7051	16.5448	0.689633	-0.160231	16.6274	16.2822	17.2051	16.7055	16.1797	17.5203	16.0864	16.393
Bap18	15.2115	15.085	0.620404	-0.126494	15.0081	14.8992	15.7213	15.2174	14.9039	15.1026	15.527	14.8066
Basp1	19.7718	19.5707	0.482019	-0.20105	19.9956	19.0273	20.0742	19.99	19.3627	19.8086	19.4551	19.6564
Bax	15.8112	15.6312	0.492967	-0.18	15.2189	15.9121	16.3592	15.7545	15.5597	15.5347	15.5795	15.8508
Baz1b	15.0188	15.0932	0.793936	0.074435	15.3892	14.3987	15.031	15.2562	15.2375	14.9817	15.4507	14.7031
Bbs1	17.9191	17.1706	0.00663593	-0.748505	18.3071	18.0933	17.4785	17.7974	17.1747	17.2778	17.1167	17.1131
Bbs2	17.8064	17.2171	0.0217352	-0.589379	18.1722	18.0045	17.3493	17.6998	17.2406	17.3289	17.2603	17.0385
Bbs4	15.7219	15.2303	0.249805	-0.49164	16.2931	16.2319	14.6996	15.663	15.5238	15.2142	15.2088	14.9744
Bbs5	15.8914	14.8957	0.0133702	-0.995686	16.142	16.0369	15.4583	15.9284	14.9744	15.0206	14.213	15.3748
Bbs7	17.1871	16.9358	0.387958	-0.251201	17.5649	17.6777	16.7713	16.7344	17.1262	16.8798	17.0484	16.689
Bbs9	16.9363	16.0561	0.0101477	-0.880255	17.3376	16.6375	16.7504	17.0198	15.6872	16.3489	16.3808	15.8074
Bcam	14.1889	14.1568	0.955472	-0.0321009	14.4548	15.3853	13.2396	13.6757	14.8907	13.5617	13.8868	14.2878
Bcap31	16.101	16.3901	0.0601927	0.28911	16.345	16.0921	15.7965	16.1703	16.4621	16.4127	16.444	16.2415
Bcar1	14.8339	13.149	0.416224	-1.68483	15.895	15.9359	11.9567	15.5478	16.2092	9.76346	15.8304	10.7931
Bcas2	17.1248	17.1596	0.925576	0.0348568	16.2082	17.2434	17.8082	17.2394	16.9234	17.0612	17.1262	17.5278
Bcas3	14.6777	14.6662	0.937774	-0.0115481	14.7519	14.6076	14.8564	14.495	14.7773	14.7762	14.3138	14.7974
Bcat1	18.106	17.9633	0.400323	-0.142687	18.0491	17.8637	18.374	18.1372	18.1935	17.8978	18.0963	17.6656
Bckdhb	13.5942	13.6753	0.795088	0.0811157	13.0471	13.8665	13.3067	14.1565	13.7727	13.282	14.0363	13.6103
Bckdk	13.2473	13.2318	0.957273	-0.0155084	13.8794	13.3122	12.7294	13.0682	13.5073	13.1129	13.3972	12.9098
Bcl2l13	16.3	16.3818	0.42197	0.0817937	16.5099	16.1081	16.3463	16.2358	16.4449	16.3112	16.3082	16.463
Bcl7a	10.756	9.57585	0.0779523	-1.18015	10.1262	10.7931	11.1379	10.9667	9.80715	8.99957	8.59192	10.9048
Bcl9	10.875	11.1236	0.769697	0.248629	10.9298	9.86195	10.8082	11.9001	11.7388	12.8007	10.0077	9.94733
Bclaf1	14.7019	14.3513	0.391221	-0.350608	14.4662	15.0236	14.7333	14.5845	13.6137	14.8537	13.8645	15.0732
Bcr	14.2705	14.3947	0.623445	0.124161	14.4404	14.4225	13.5734	14.6459	14.404	14.4548	14.4164	14.3036
Bcs1l	15.4534	15.4436	0.92061	-0.0097946	15.4659	15.527	15.3964	15.4244	15.486	15.333	15.6784	15.277
Bdh1	20.415	20.2695	0.307812	-0.145557	20.4938	20.2064	20.5236	20.4363	20.1626	20.0182	20.4033	20.4938
Bdh2	16.0826	15.8755	0.592087	-0.207097	15.9422	17.1234	15.6357	15.629	15.9978	15.6196	16.0144	15.8701
Begain	13.7912	14.3479	0.180236	0.556674	14.1687	13.8241	14.3138	12.8582	14.6726	13.9515	14.2034	14.5641
Bet1l	14.1719	14.4621	0.289302	0.290122	13.7873	14.5734	14.4509	13.876	14.735	14.0643	14.3964	14.6525
Bin1	19.4792	19.2038	0.176981	-0.275365	19.6877	19.5939	19.1772	19.4579	19.4175	18.8402	19.1184	19.4392
Birc6	14.5502	14.7583	0.284812	0.208111	15.031	14.4876	14.4262	14.256	14.7261	14.6439	14.745	14.9182
Bles03	16.825	16.8676	0.454365	0.0425794	16.8114	16.8498	16.8542	16.7845	17.0134	16.8217	16.8519	16.7832
Blmh	18.7813	18.7996	0.827551	0.0182673	18.798	18.795	18.7887	18.7434	18.8042	18.5863	18.9676	18.8402
Bloc1s1	14.0318	14.0321	0.998383	0.000319517	14.0183	14.0959	14.283	13.7298	13.8718	14.3138	14.0136	13.9291
Blvra	18.3137	18.3395	0.560904	0.0258395	18.2624	18.2863	18.4358	18.2704	18.3354	18.3536	18.3536	18.3154
Bod1l	13.598	14.0653	0.409251	0.467268	12.2713	14.3802	14.2186	13.5219	13.6911	14.1649	13.7667	14.6384
Bola1	15.3799	15.1156	0.551102	-0.264225	15.8862	15.8124	15.3628	14.4581	15.4567	15.1502	15.4849	14.3708
Bola2	15.2213	15.0274	0.303319	-0.193965	15.3783	14.9031	15.5651	15.0387	15.2485	14.9182	14.8946	15.0481
Bola3	12.5465	12.7857	0.688103	0.239217	12.8433	11.8253	12.5568	12.9606	11.3097	13.2353	13.0002	13.5977
Borcs5	13.5417	13.9324	0.239183	0.390694	13.0888	13.4804	13.8576	13.74	13.1977	14.1203	14.1939	14.2177
Borcs6	13.9277	12.739	0.323771	-1.18871	13.8868	13.3751	14.2083	14.2406	13.7921	14.0169	13.6635	9.48356
Bpgm	14.9299	15.7108	0.222469	0.780836	15.4135	15.7148	13.2485	15.3429	15.5812	15.6665	15.9845	15.6108
Bphl	17.8424	17.7487	0.164968	-0.0936948	17.7413	17.8619	17.9402	17.8263	17.8263	17.8137	17.703	17.6518
Bpnt1	19.4451	19.2504	0.201495	-0.194675	19.5032	19.6787	19.4213	19.1772	19.4042	19.3758	19.1897	19.032
Braf	14.4182	14.58	0.472863	0.161849	14.5439	14.625	14.57	13.9338	14.9794	14.4704	14.4911	14.3792
Brd2	14.4829	14.7907	0.253745	0.307749	14.6652	13.9433	14.9729	14.3503	14.9146	14.5754	15.0173	14.6553
Brd3	14.3806	14.3693	0.955678	-0.0113219	14.6996	14.4393	13.9198	14.4638	14.6119	14.2878	14.1226	14.4548
Brd4	12.5581	12.9497	0.180276	0.391636	12.115	12.3253	13.1614	12.6306	13.2893	12.8104	12.9642	12.735
Bri3bp	14.6714	15.1969	0.0258913	0.525496	14.7117	14.5792	14.4271	14.9677	15.0971	14.9039	15.5553	15.2313
Brk1	16.9672	17.0652	0.392325	0.0980498	16.8394	17.1262	17.1603	16.7427	17.1071	17.0957	17.0039	17.0541
Brox	14.3317	12.9987	0.287658	-1.33299	14.7299	14.6028	13.97	14.0241	13.8383	9.63523	14.1965	14.3247
Brsk2	15.4602	15.8502	0.380769	0.390005	15.8139	14.3151	15.9707	15.7411	16.1737	16.0177	15.6798	15.5296
Bsg	20.9325	20.4939	0.0310447	-0.438683	21.1764	20.9185	20.6142	21.0211	20.4033	20.5912	20.7222	20.2587
Bsn	16.1726	16.3413	0.402406	0.168766	16.0856	15.7174	16.3732	16.5139	16.1961	16.4142	16.2757	16.4792
Btf3	16.5449	16.3412	0.0950056	-0.20364	16.4723	16.4954	16.4946	16.7172	16.1579	16.5633	16.3625	16.2812
Btf3l4	16.8163	17.031	0.239827	0.214659	16.9133	16.4993	17.2323	16.6203	17.008	16.9976	17.0695	17.0489
Btrc	11.2419	12.0207	0.347352	0.778709	8.99957	12.017	11.7388	12.2125	11.8657	12.196	12.2654	11.7556
Bub1b	14.5925	13.6302	0.136619	-0.962285	14.8738	14.8629	14.1594	14.4738	14.4845	14.1393	12.0846	13.8125
Bub3	18.1188	17.8423	0.00503281	-0.276543	18.0502	17.9988	18.2624	18.1639	17.7831	17.8995	17.8228	17.8637
Bud31	17.1772	16.8658	0.0647288	-0.311359	17.1032	16.993	17.4287	17.1839	16.8586	16.8721	16.6159	17.1167
Bzw1	14.7607	15.1255	0.0862103	0.364836	14.2738	14.822	14.9504	14.9965	15.0474	15.2907	15.1539	15.01
Bzw2	14.7699	14.9613	0.353698	0.191408	14.5884	14.4738	15.2401	14.7773	14.9435	14.8327	15.2162	14.8528
C1qbp	18.2196	17.9392	0.140767	-0.280438	18.6371	18.2352	18.1003	17.906	17.9442	17.8592	18.1026	17.8509
C1ql1	15.1725	15.0897	0.760889	-0.0828423	15.3764	14.7015	15.2023	15.4097	14.725	15.6126	15.2005	14.8205
C2cd2l	19.6667	19.5876	0.519366	-0.0790908	19.8635	19.6613	19.4252	19.7168	19.5656	19.4042	19.638	19.7427
C2cd5	12.6769	12.721	0.94176	0.0441251	13.1559	12.9347	12.8614	11.7556	12.0722	11.88	14.0183	12.9135
Ca14	19.7192	19.4963	0.265256	-0.222832	19.7899	19.6564	19.5846	19.8457	19.8431	19.0515	19.6655	19.4252
Ca2	23.9343	23.6441	0.00434128	-0.29023	23.8268	23.874	24.0506	23.9857	23.7638	23.6143	23.6143	23.5838
Ca3	14.9248	13.3906	0.218263	-1.53418	14.7102	14.9827	15.2036	14.8026	14.8765	10.9048	15.6095	12.1716
Ca8	14.5821	13.7847	0.557858	-0.797349	14.6915	14.9396	14.6622	14.0349	15.1162	15.2226	14.8192	9.98073
Cab39	14.9181	14.9112	0.969909	-0.00690964	15.0816	14.5063	15.0673	15.0173	14.718	14.7473	15.1736	15.0061
Cabp1	14.1185	13.7831	0.454235	-0.335413	13.8241	14.2738	14.3399	14.0363	14.1336	12.6379	13.8698	14.4911
Cabp5	13.7953	14.1756	0.0741598	0.380287	13.6757	13.4482	14.0753	13.982	14.4073	14.2435	14.1282	13.9232
Cacna2d1	17.7009	17.8845	0.152195	0.18354	17.7475	17.7974	17.7592	17.4996	17.9795	18.0866	17.7146	17.7571
Cacna2d2	17.8253	17.8611	0.811842	0.0358027	17.6126	17.6607	17.9975	18.0303	17.9507	18.056	17.6239	17.8137
Cacna2d4	17.1062	16.5542	0.292231	-0.552003	16.6029	17.4319	17.8036	16.5864	16.1625	16.1218	17.6547	16.2778
Cacnb4	14.6264	14.6113	0.931915	-0.0150596	14.5285	14.735	14.2948	14.9473	14.5845	14.3582	14.7031	14.7995
Cactin	13.7002	13.9959	0.646266	0.295695	13.2747	12.7159	14.1353	14.6751	13.9053	15.2036	13.6811	13.1938
Cacybp	18.5683	18.3378	0.00688425	-0.230562	18.6309	18.5526	18.5575	18.5322	18.4176	18.4358	18.2797	18.218
Cad	15.999	15.9187	0.603945	-0.0803012	15.8689	15.8304	16.2358	16.0609	15.9359	16.0901	15.5945	16.0541
Cadm1	21.0044	20.7239	0.0195136	-0.280522	21.2244	21.0286	20.9185	20.8463	20.8065	20.6617	20.6807	20.7468
Cadm2	21.355	20.9284	0.000287676	-0.42657	21.4571	21.3438	21.3031	21.316	20.8463	21.0144	20.8566	20.9963
Cadm3	16.8376	16.9264	0.265522	0.088729	16.8906	16.8257	16.8187	16.8155	16.9722	16.9234	17.0721	16.7378
Cadm4	16.0018	16.2313	0.659329	0.229509	16.4449	15.66	16.5356	15.3669	16.5887	16.4047	15.0598	16.8721
Cadps	20.3717	20.3236	0.700563	-0.0480283	20.2799	20.2876	20.4157	20.5034	20.0621	20.3364	20.3144	20.5817
Calb1	19.9633	19.6263	0.237976	-0.337057	19.875	19.7168	20.3441	19.9175	19.5939	19.0172	19.9319	19.9622
Calb2	20.5164	20.89	0.0920681	0.373549	20.4494	20.2471	20.9783	20.3909	21.1297	20.6955	20.7806	20.9541
Calcoco1	15.9446	15.8048	0.57366	-0.139766	16.1757	16.053	16.1676	15.3821	15.7682	15.8976	16.1081	15.4453
Calm3	22.9163	23.3691	0.0381882	0.452801	22.7091	22.8288	23.4043	22.7229	23.4471	23.4471	23.3096	23.2726
Calr	22.2828	22.4582	0.111392	0.175337	22.3672	22.2956	22.2956	22.1729	22.2803	22.347	22.6217	22.5837
Calu	17.7262	17.9735	0.316188	0.247219	17.5203	17.8263	18.1615	17.3969	17.8822	18.3661	17.6565	17.989
Camk1d	16.2969	16.3272	0.877952	0.0303681	16.5747	15.8419	16.5421	16.2287	16.1676	16.5581	16.3105	16.2727
Camk2a	16.3177	16.8667	0.401159	0.549024	14.6622	16.5311	17.0695	17.008	16.9303	17.3689	16.8906	16.2769
Camk2b	18.2933	18.4165	0.706453	0.123247	18.4807	18.3227	17.6811	18.6885	18.7011	18.6662	17.7526	18.5461
Camk2d	19.5867	19.3265	0.314553	-0.26018	19.7259	19.0685	19.7561	19.7963	19.1657	19.5118	19.6703	18.9582
Camk2g	17.6838	17.8725	0.137573	0.188699	17.5892	17.4593	17.8728	17.8137	17.926	17.9351	17.9148	17.714
Camk4	12.4408	12.0332	0.78719	-0.407536	13.2208	9.27586	13.7514	13.515	9.89209	10.8618	13.8718	13.5073
Camkv	17.8772	17.9617	0.308479	0.0844466	17.8772	17.7308	17.9567	17.9442	17.929	17.8375	18.1038	17.9765
Camlg	14.4627	14.9623	0.283027	0.499625	14.9648	13.7022	14.8629	14.3206	14.8483	14.1336	15.423	15.4442
Camsap1	14.5891	14.0808	0.439154	-0.508318	14.9621	15.0458	15.1336	13.215	14.0629	13.3598	15.2226	13.678
Camsap2	13.3629	13.5069	0.808787	0.14398	14.2005	13.0738	13.9977	12.1797	13.6811	13.8404	13.971	12.5351
Camsap3	13.5118	12.7228	0.388877	-0.788979	13.4388	13.4585	13.538	13.6118	10.2755	13.7956	12.8822	13.9378
Cand1	20.7855	20.807	0.736195	0.0214487	20.7379	20.7687	20.8463	20.7893	20.7564	20.7054	20.9655	20.8006
Cand2	12.2306	11.7254	0.476629	-0.505239	12.0846	12.3066	12.4543	12.077	12.5803	11.9095	12.6045	9.80715
Canx	21.5957	21.8303	0.0350658	0.234584	21.7987	21.5719	21.3902	21.622	21.8468	21.8796	21.8102	21.7845
Cap1	18.7742	18.9522	0.206605	0.177954	18.696	18.7505	19.032	18.6184	19.032	19.0852	18.6949	18.9967
Cap2	17.1613	17.3743	0.123661	0.213021	17.2025	16.835	17.2985	17.3091	17.4996	17.3266	17.3429	17.3282
Capn2	17.2486	17.5651	0.0510919	0.316575	17.4466	17.4033	17.1455	16.9989	17.6764	17.4777	17.7067	17.3997
Capns1	13.0571	13.413	0.459637	0.355884	13.2569	13.5171	12.1554	13.2991	13.1986	14.1479	12.6091	13.6962
Caprin1	18.0779	18.3051	0.190136	0.227238	18.0456	17.9646	18.4113	17.8899	18.4227	18.1844	18.5249	18.0885
Capza1	17.8911	17.8704	0.899726	-0.0207344	18.014	17.763	17.5684	18.219	17.8582	17.7893	18.066	17.768
Capza2	18.764	19.174	0.27187	0.409932	19.3557	18.1026	18.9127	18.6852	19.5427	18.752	18.8495	19.5517
Capzb	20.3167	20.4956	0.16269	0.178929	20.0553	20.5286	20.2983	20.3845	20.4433	20.3721	20.5759	20.5912
Carhsp1	13.0752	13.7239	0.0829681	0.648746	13.5617	13.4417	12.9538	12.3436	13.9355	14.0083	13.4791	13.4728
Carm1	14.5644	14.4482	0.655865	-0.116263	14.2021	14.183	14.8884	14.9843	14.5228	14.2535	14.2535	14.763
Cars	17.0458	16.9434	0.296511	-0.102372	17.2434	17.0303	17.0654	16.8438	16.9591	16.8586	16.9234	17.0325
Cars2	11.6989	11.6954	0.995961	-0.00357446	10.0274	11.9829	12.115	12.6705	12.3636	10.9141	11.277	12.2267
Cartpt	14.1554	14.8151	0.00810931	0.659724	14.0447	14.1371	14.5754	13.8645	14.9182	14.9702	14.6405	14.7316
Casc4	14.207	14.3009	0.833718	0.0939043	14.519	13.5927	14.1115	14.6049	14.8054	14.8776	13.3202	14.2005
Cask	16.5788	16.5467	0.777724	-0.0320754	16.6902	16.328	16.6651	16.6317	16.4965	16.6442	16.6695	16.3766
Caskin1	15.6357	15.9337	0.226592	0.297933	15.0732	15.7411	15.7206	16.0081	15.7863	15.9967	15.7705	16.1812
Casp3	14.6617	14.681	0.937794	0.0192855	14.2177	14.4884	15.1933	14.7473	14.4805	14.9953	14.5484	14.6996
Casz1	16.7111	16.5673	0.259906	-0.143815	16.8498	16.6057	16.7039	16.685	16.7796	16.3105	16.6825	16.4965
Cat	15.6345	15.6986	0.663075	0.0641504	15.3638	15.9835	15.6095	15.5812	15.8238	15.5957	15.6156	15.7594
Cav1	14.3953	14.655	0.267075	0.259665	14.0479	14.1439	14.4826	14.9068	14.4191	14.8205	14.659	14.7214
Cav2	13.5048	13.5805	0.858023	0.0757526	13.7828	13.5959	12.749	13.8912	13.9848	14.2406	13.0099	13.0867
Cavin1	15.6853	16.1829	0.00449682	0.49758	15.7545	15.8841	15.6921	15.4107	16.0541	16.2727	16.142	16.2628
Cbln2	13.3215	13.3314	0.950944	0.00989353	13.5351	13.2991	13.3631	13.0888	13.5002	13.0443	13.5717	13.2095
Cbr1	20.7562	20.8145	0.611591	0.0582301	20.5977	20.878	20.7687	20.7806	20.7291	20.6091	20.8911	21.0286
Cbr3	15.9661	16.1386	0.299414	0.17251	15.9482	16.2039	15.682	16.0303	16.1862	15.9015	16.0619	16.4047
Cbr4	14.6769	14.2315	0.272067	-0.445355	14.5492	15.7006	14.2494	14.2083	14.2641	14.5108	14.205	13.9462
Cbwd1	14.2488	14.326	0.881732	0.0772256	13.6103	13.6596	14.4894	15.236	14.041	15.0505	14.5962	13.6164
Cbx1	18.8126	18.0296	0.0125512	-0.782978	18.9378	18.7389	19.1739	18.3998	18.0098	18.0979	18.3702	17.6406
Cbx3	18.3543	17.7296	0.00427554	-0.624757	18.6213	18.3354	18.2797	18.1809	17.4654	17.7295	17.7538	17.9696
Cbx5	14.9031	14.875	0.797119	-0.0281932	14.8379	14.7657	14.999	15.01	14.9277	15.0927	14.7117	14.7678
Cbx8	13.4502	14.3326	0.385314	0.8824	14.0286	10.7207	14.1965	14.8551	14.07	14.42	14.0643	14.7762
Cc2d1a	13.932	14.2295	0.549054	0.297555	14.3634	12.5803	14.4023	14.3817	13.8612	14.2612	14.46	14.3356
Cc2d1b	13.173	13.1608	0.964036	-0.0122029	12.9295	13.6757	13.3709	12.7159	13.557	12.8672	13.0986	13.1204
Ccar1	18.1907	17.9922	0.112786	-0.198455	18.1106	18.1971	18.2423	18.2126	17.8619	17.7723	18.1469	18.1878
Ccar2	18.4108	18.3645	0.527442	-0.0462441	18.3276	18.3123	18.466	18.5372	18.3959	18.2444	18.3766	18.4412
Ccdc115	14.8765	14.948	0.58038	0.0714843	14.6384	14.7192	15.0321	15.1162	14.994	15.0253	14.9068	14.8657
Ccdc117	13.3443	11.9781	0.0545638	-1.36614	13.3375	13.0706	13.3792	13.5898	10.7072	12.9295	11.3515	12.9243
Ccdc126	17.7366	17.3205	0.0833845	-0.416042	18.1003	17.8495	17.4033	17.5933	17.6505	17.0103	17.2912	17.3301
Ccdc127	16.7032	17.1043	0.811735	0.401026	17.7723	18.0098	18.13	12.9008	14.1353	17.906	18.1998	18.1759
Ccdc136	14.4346	14.473	0.828924	0.0384379	14.2993	14.0753	14.8613	14.5024	14.4469	14.57	14.4638	14.4114
Ccdc177	15.27	15.0869	0.669744	-0.183144	15.4811	15.3485	14.822	15.4286	15.1768	15.8343	14.0319	15.3046
Ccdc186	13.5565	12.6638	0.365241	-0.892705	13.6674	14.6543	12.8338	13.0706	13.6831	13.5231	10.2323	13.2168
Ccdc22	16.0024	16.2796	0.0958446	0.277193	16.039	16.2189	16.001	15.7506	16.5534	16.1241	16.3177	16.1231
Ccdc25	13.5707	13.7398	0.562299	0.169096	13.3574	13.3273	13.8206	13.7777	13.5351	14.3943	13.2587	13.7713
Ccdc43	14.3432	14.4681	0.378266	0.124865	14.1721	14.4164	14.6405	14.1439	14.648	14.3886	14.404	14.4317
Ccdc47	16.5234	16.7949	0.245586	0.27154	16.7713	16.7646	15.94	16.6176	16.6038	16.7935	16.9636	16.8187
Ccdc58	15.1069	15.1385	0.89178	0.0315832	14.7799	14.7974	15.4307	15.4197	15.0853	14.8147	15.2562	15.3978
Ccdc85c	15.3453	14.7583	0.301149	-0.586966	16.5576	15.7115	14.2676	14.8446	14.6882	14.9115	15.0195	14.4142
Ccdc9	14.9009	14.8785	0.923722	-0.0224287	15.1583	14.6138	15.3058	14.5257	15.155	14.9519	14.7706	14.6363
Ccdc91	12.8556	12.4861	0.659009	-0.369443	12.9388	11.6021	13.1377	13.7436	13.3853	12.9507	10.5379	13.0706
Ccdc92	15.0093	15.0379	0.887785	0.0286105	15.1137	14.5393	15.284	15.1001	14.9269	14.8417	15.3324	15.0505
Ccnk	15.1135	14.4908	0.210295	-0.622711	15.0387	15.8	14.557	15.0582	14.6525	14.1353	15.4256	13.7496
Ccny	14.3374	14.9348	0.050212	0.597387	14.6209	13.633	14.4303	14.6652	14.9953	14.8005	14.9783	14.9648
Ccs	13.9877	14.2573	0.479819	0.2696	13.5927	13.498	14.2707	14.5896	14.597	14.4164	13.542	14.4738
Ccsap	12.1937	12.9289	0.586888	0.735202	13.5464	13.4558	8.59192	13.1809	11.6685	13.6468	13.3905	13.0099
Cct2	20.8213	20.9195	0.229214	0.0982393	20.8274	20.9252	20.7806	20.752	20.8843	20.8006	21.0968	20.8964
Cct3	21.2188	21.1797	0.677769	-0.0390905	21.3683	21.3031	21.107	21.0968	21.2306	21.0286	21.1628	21.2968
Cct4	21.0455	21.0182	0.663155	-0.0273339	20.9655	20.984	21.1494	21.0832	21.0434	20.9185	20.9963	21.1147
Cct5	19.8604	20.0152	0.239473	0.154832	19.8264	19.5891	19.9855	20.0404	19.9487	19.9319	20.1982	19.982
Cct6a	19.8336	19.818	0.915052	-0.0156602	19.9434	19.5152	19.8577	20.0182	19.6286	19.7168	19.99	19.9364
Cct7	19.5818	19.7882	0.213266	0.206476	19.5815	19.7066	19.8431	19.1959	19.7013	19.897	19.8534	19.7013
Cct8	21.7531	21.6688	0.122996	-0.0842419	21.7448	21.6973	21.7987	21.7716	21.5576	21.6594	21.7528	21.7055
Ccz1	13.6296	14.3933	0.0581615	0.763679	13.4804	14.053	12.7896	14.1955	14.3216	14.3828	14.5868	14.2818
Cd200	15.6554	15.7163	0.520586	0.060937	15.7506	15.4432	15.7422	15.6854	15.6834	15.6854	15.6275	15.8689
Cd2ap	10.1321	10.6951	0.502943	0.56295	10.9841	11.4242	10.1262	7.99396	10.1056	11.0722	10.7207	10.8819
Cd2bp2	16.5836	16.338	0.0549087	-0.245605	16.7099	16.4272	16.6798	16.5176	16.4223	16.3949	16.1036	16.4313
Cd44	17.0448	18.4189	0.000246324	1.37406	17.1437	17.3062	16.9757	16.7537	18.6504	18.6292	18.1077	18.2883
Cd47	11.6876	11.871	0.446779	0.183408	12.2334	11.576	11.4085	11.5324	12.017	11.4874	12.0019	11.9777
Cd59a	14.3115	14.7053	0.270175	0.393751	14.9504	14.3284	13.9619	14.0054	15.0061	15.1905	14.3444	14.2801
Cd81	18.8051	18.67	0.571583	-0.135064	19.2184	19.032	18.218	18.752	18.5901	18.7562	18.5485	18.7854
Cd82	14.8883	14.837	0.919276	-0.0513648	15.0265	15.9456	14.2021	14.3792	15.4986	14.2177	14.5464	15.0853
Cd9	16.9874	17.1497	0.293602	0.162239	16.8557	17.2425	16.9591	16.8924	17.2558	17.0246	17.4033	16.9151
Cdc16	16.4752	16.2902	0.35542	-0.185016	16.4223	16.027	16.6608	16.7909	16.5156	16.1757	16.2666	16.203
Cdc23	15.8991	16.0091	0.635789	0.110042	15.7276	16.137	16.3021	15.4298	16.3032	15.9121	15.895	15.9264
Cdc37	18.9094	19.1031	0.582101	0.193697	19.1102	17.9765	19.4286	19.1224	19.129	18.8353	19.1772	19.2709
Cdc40	14.6858	14.4542	0.305075	-0.231554	14.8005	14.8005	14.9146	14.2275	14.0516	14.5245	14.5994	14.6414
Cdc42	17.9706	18.363	0.0215861	0.392399	17.841	18.0866	18.219	17.7358	18.5485	18.2704	18.3154	18.3177
Cdc42bpb	16.0715	16.4765	0.0795221	0.405015	16.1579	15.663	16.5053	15.9598	16.5633	16.5395	16.5516	16.2517
Cdc42ep4	17.8606	17.861	0.997969	0.000389327	17.8698	17.7172	18.2352	17.6204	18.0243	17.8036	17.762	17.8543
Cdc5l	17.8055	17.6926	0.267384	-0.112942	17.6361	17.7198	18.0286	17.8375	17.7367	17.6529	17.768	17.6126
Cdc73	15.2269	15.2825	0.909295	0.0555923	15.319	15.6565	15.7254	14.2067	15.5396	15.7384	14.3708	15.4811
Cdh13	14.3238	15.1079	0.00393141	0.784138	14.3444	13.876	14.6736	14.4011	15.1583	14.9621	15.1441	15.1672
Cdh2	17.9633	18.2414	0.0457162	0.278047	17.9332	18.1327	18.04	17.7475	18.4344	18.1261	18.2778	18.1273
Cdhr1	15.8371	15.5324	0.216145	-0.304703	16.2486	15.7848	15.4796	15.8356	15.66	15.0732	15.7213	15.6751
Cdipt	20.2497	20.2298	0.917981	-0.0198481	20.0678	19.8857	20.5817	20.4635	20.0095	20.426	20.2183	20.2654
Cdk11b	15.1731	15.115	0.864374	-0.0580876	15.6275	15.5571	14.8394	14.6683	14.9466	15.2973	15.6041	14.6119
Cdk12	12.5165	11.9901	0.538167	-0.52645	13.3825	11.5512	13.3491	11.7834	13.0802	13.102	10.7371	11.041
Cdk13	12.4396	12.1102	0.342362	-0.329367	12.8279	12.4727	12.5777	11.88	12.4704	12.5206	11.9951	11.4548
Cdk16	13.9738	14.5903	0.212113	0.616547	14.1371	12.7009	14.6076	14.4497	14.5776	14.753	14.3996	14.6312
Cdk19	13.5495	13.4142	0.475025	-0.135314	13.8809	13.5534	13.633	13.1306	13.3202	13.2227	13.5603	13.5534
Cdk2ap1	12.4656	12.4698	0.988008	0.00419896	11.7659	12.5898	12.8486	12.658	12.1554	12.5492	12.7294	12.4451
Cdk5	17.6092	17.5426	0.598117	-0.0666479	17.5922	17.576	17.5922	17.6764	17.7592	17.2077	17.6005	17.603
Cdk5rap3	14.2191	14.3748	0.237197	0.155736	14.0855	14.1036	14.3022	14.385	14.5257	14.1503	14.5285	14.2948
Cdk9	14.2826	14.1035	0.297819	-0.179093	14.3022	14.618	14.0218	14.1882	13.9905	13.9378	14.1257	14.3599
Cdkal1	11.5059	14.841	0.0147783	3.33513	9.48356	12.5292	11.1675	12.8433	12.9886	15.3138	15.5889	15.4728
Cdkn1b	17.9781	17.852	0.241886	-0.126162	17.9465	17.8772	18.1893	17.8995	18.0303	17.8543	17.8017	17.7216
Cdkn2aip	16.964	16.6282	0.125421	-0.335853	17.4033	16.988	16.755	16.7099	16.6385	16.5156	16.4474	16.9112
Cdkn2aipnl	14.1504	13.9882	0.840184	-0.162236	13.7261	15.4178	13.4012	14.0565	13.4046	15.8576	13.5734	13.117
Cdr2	14.2569	14.2267	0.865338	-0.0301652	14.5914	14.2494	14.2104	13.9762	14.4238	13.9001	14.2612	14.3216
Cds1	18.5294	18.3611	0.159197	-0.168238	18.5769	18.5436	18.301	18.696	18.3469	18.5461	18.2844	18.2671
Cds2	17.0817	17.0485	0.956321	-0.0331734	16.835	16.7574	16.5824	18.1518	16.7068	17.0541	16.1401	18.2928
Cdv3	14.8114	14.7945	0.925539	-0.0169129	15.0496	14.7799	14.8647	14.5513	14.5492	15.0299	15.0418	14.557
Cebpzos	13.3139	12.6544	0.462114	-0.659517	14.0069	11.5852	13.945	13.7188	13.7436	11.8448	13.6439	11.3854
Celf1	16.9768	16.9861	0.895754	0.00929002	16.9425	17.0427	17.0314	16.8906	17.0057	17.0982	17.0146	16.8257
Celf2	19.0056	18.7984	0.245102	-0.207202	18.7854	19.0136	19.2098	19.0136	18.6041	19.0719	18.9873	18.5303
Cend1	15.8359	14.3666	0.346798	-1.46922	15.8779	15.3688	15.8726	16.2241	16.0199	15.3514	10.1056	15.9897
Cenpv	17.0898	17.2279	0.383538	0.138118	17.0638	16.9072	16.9699	17.4183	17.0318	17.3788	17.1081	17.3929
Cep120	11.9322	11.8267	0.830273	-0.105558	12.0422	12.2195	10.7072	12.76	11.8496	11.7659	11.4085	12.2826
Cep170	14.9993	15.0882	0.613101	0.0888317	14.7423	15.125	14.9396	15.1905	15.2562	15.3477	14.9843	14.7644
Cep170b	14.0324	14.2992	0.0522804	0.266853	13.8633	14.0725	14.0977	14.0959	14.3886	14.5228	14.1667	14.1187
Cep41	13.8048	14.2096	0.15925	0.404781	13.4157	14.1955	13.3905	14.2177	14.1215	14.4101	14.3284	13.9784
Cetn2	13.9142	14.6534	0.493563	0.739213	14.7716	14.9052	15.0983	10.8819	14.625	14.6642	14.7834	14.5412
Cfap20	15.2651	15.3693	0.62506	0.104293	15.2313	15.277	15.0439	15.508	15.0534	15.1633	15.4015	15.8592
Cfap36	15.535	15.0743	0.0975114	-0.460723	15.8751	15.5467	15.6003	15.118	15.4546	14.6233	15.0157	15.2036
Cfdp1	18.6198	18.1753	0.0311748	-0.444519	18.8782	18.6681	18.6794	18.2537	18.2518	17.9927	18.0686	18.3881
Cfl1	21.8096	21.8738	0.746688	0.0641577	21.622	21.6502	22.0332	21.9331	21.6055	22.3124	21.9048	21.6725
Cfl2	17.4386	18.0836	0.606358	0.644941	16.4542	16.6662	20.0182	16.6159	16.7276	19.9544	16.7018	18.9505
Cggbp1	16.9857	16.7058	0.0603065	-0.279912	16.8155	16.8721	17.0687	17.1864	16.7713	16.8853	16.4815	16.685
Cgnl1	12.747	13.1313	0.23736	0.384282	12.8846	13.1938	12.3394	12.5701	13.4558	12.5351	13.5073	13.027
Champ1	14.9475	15.0391	0.560103	0.091557	14.9094	14.85	15.2386	14.792	14.7657	15.1943	14.9587	15.2375
Chat	14.143	13.8248	0.565174	-0.318267	14.8717	13.1267	14.8528	13.7209	14.3343	13.0888	13.6137	14.2622
Chchd2	16.2237	14.1506	0.20505	-2.07313	16.5024	16.1568	16.0754	16.1603	9.92366	16.2162	14.5412	15.9213
Chchd3	18.2112	18.2773	0.442288	0.0660657	18.2063	18.3276	18.1441	18.1669	18.26	18.3227	18.4284	18.0979
Chchd5	14.658	14.4524	0.475226	-0.205518	14.9332	14.792	14.8551	14.0516	14.7868	14.5322	13.9538	14.5369
Chchd6	16.6183	16.5254	0.38214	-0.0929017	16.5391	16.5957	16.5944	16.7438	16.5122	16.7557	16.5079	16.3257
Chchd7	14.4357	14.3506	0.902035	-0.085051	14.3538	15.031	15.4507	12.9073	14.5173	15.0891	13.3709	14.4252
Chd4	16.9273	16.9045	0.718142	-0.0227831	16.8853	16.8438	17.0829	16.897	16.9848	16.9035	16.8601	16.8695
Chdh	13.9002	13.2714	0.574062	-0.628788	14.5275	15.013	13.8645	12.196	10.7667	13.6194	14.0516	14.648
Cherp	15.9344	15.7549	0.431599	-0.179497	15.8238	15.5755	16.0336	16.3046	15.9121	16.0864	15.5432	15.4777
Chgb	13.3763	13.8749	0.0623349	0.498545	13.6635	12.9203	13.3751	13.5464	14.1425	14.0263	13.8517	13.4791
Chid1	15.2004	15.2567	0.445022	0.0563258	15.2607	15.0865	15.1571	15.2973	15.3725	15.1327	15.2485	15.2731
Chkb	15.7541	15.5646	0.163566	-0.189565	15.8701	15.6759	15.8199	15.6507	15.3284	15.4698	15.8224	15.6376
Chl1	11.6032	13.412	0.000574256	1.80876	12.3636	11.3854	11.4658	11.1981	13.4693	13.4822	13.1585	13.538
Chmp3	15.0526	14.5879	0.0552571	-0.464698	15.2662	15.2201	14.9817	14.7423	14.4317	14.2707	14.6697	14.9794
Chmp4b	17.3438	17.0004	0.258393	-0.343381	17.4891	17.3014	17.5267	17.0578	16.3614	17.5353	16.8655	17.2394
Chmp5	15.8117	15.6551	0.36746	-0.156626	15.9015	15.716	15.8015	15.8277	15.8934	15.8074	15.7206	15.1989
Chmp6	12.7739	13.7794	0.506956	1.00552	8.62002	14.2818	14.2303	13.9633	14.2275	12.8822	14.3247	13.6831
Chmp7	11.6079	11.3452	0.418004	-0.262689	12.1283	11.3945	11.6657	11.243	11.2218	10.7931	11.9001	11.4658
Chn1	13.8331	13.8885	0.844221	0.0554223	13.8987	13.6354	14.0025	13.7956	14.3623	13.2168	13.7563	14.2186
Chordc1	14.7883	15.0775	0.266007	0.289188	14.9657	14.8551	15.1844	14.1479	15.277	15.0004	15.0908	14.9417
Chp1	16.5914	16.5957	0.987572	0.0042698	16.6333	16.5576	16.9474	16.2274	16.8601	16.7677	15.9456	16.8093
Chtop	14.314	14.5724	0.333609	0.258381	14.3762	14.5868	13.9462	14.3467	14.4352	15.1336	14.1524	14.5683
Ciao1	16.7187	14.5109	0.115685	-2.20778	16.64	16.7361	16.9551	16.5435	16.3808	16.7084	13.0345	11.9197
Ciapin1	17.7406	17.7324	0.955846	-0.0081843	17.7129	17.4736	18.0599	17.716	17.8375	17.6239	17.5861	17.8822
Cic	14.4096	14.2214	0.879337	-0.188177	15.2239	15.7636	11.2329	15.4178	15.3029	14.9146	13.5639	13.1042
Cirbp	20.5823	20.3562	0.0672821	-0.226155	20.5131	20.6444	20.6955	20.4764	20.4494	20.2538	20.5499	20.1716
Cisd1	19.5332	19.2397	0.337645	-0.293473	19.7702	19.3869	19.3121	19.6635	18.7182	19.9175	18.9809	19.3422
Cisd2	18.1746	18.5641	0.0367819	0.38951	18.4151	18.3427	17.77	18.1706	18.5863	18.5935	18.5695	18.5073
Cisd3	15.6587	15.5619	0.807458	-0.0968008	15.8085	15.244	15.9264	15.6559	16.253	15.7353	14.5884	15.671
Ckap4	18.4895	19.078	0.0354772	0.588546	18.671	18.218	18.2974	18.7716	18.8696	18.7141	19.3071	19.4213
Ckap5	16.9129	16.7951	0.476821	-0.117783	16.9757	16.6302	16.9451	17.1004	16.6203	16.7746	16.6485	17.1369
Ckb	25.3003	25.61	0.0463642	0.309707	25.1181	25.1181	25.6403	25.3244	25.6403	25.5998	25.5998	25.5998
Ckm	14.619	14.9793	0.69659	0.360296	14.7473	15.0971	16.027	12.6045	15.6777	13.4922	15.3164	15.4307
Ckmt1	21.5554	21.6718	0.54267	0.116354	21.4153	21.3902	21.9686	21.4475	21.7987	21.9048	21.6055	21.3781
Clasp1	16.1596	16.2694	0.629199	0.10979	16.5086	16.416	15.8438	15.8701	16.3887	16.3732	16.4208	15.895
Clasp2	17.0605	17.1743	0.603547	0.113745	17.4621	16.7796	16.7018	17.2985	17.1394	17.2669	16.9451	17.3456
Clcc1	13.0145	12.6626	0.721606	-0.351925	14.0241	14.0942	12.678	11.2617	11.0722	12.0931	13.5231	13.9619
Clcn3	14.2274	15.2929	0.0844047	1.06546	15.0448	12.7632	14.6091	14.4926	15.4811	15.5085	15.1147	15.0673
Clcn6	13.7217	13.8932	0.194754	0.171591	13.6719	13.8383	13.7209	13.6554	14.0376	13.9111	14.0479	13.5764
Cldnd1	14.2111	14.0076	0.254583	-0.203495	13.9928	14.1187	14.3886	14.3444	13.7496	14.3151	14.1336	13.8322
Clic1	17.3697	18.4799	0.0470388	1.11013	18.218	17.1104	17.0346	17.116	18.9176	18.7349	18.8122	17.4547
Clic4	14.6473	14.7475	0.650473	0.100144	14.5245	14.994	14.8465	14.2243	14.4375	14.9235	14.6736	14.9554
Clic6	16.6222	17.1334	0.297182	0.511179	17.1419	16.7276	15.3669	17.2526	17.2985	17.0026	17.3479	16.8846
Clint1	16.0282	16.0317	0.989231	0.00342391	16.2964	16.3554	15.4467	16.0144	15.7422	15.9646	16.3542	16.0655
Clip1	16.0498	15.599	0.00501746	-0.450859	16.1182	16.0901	16.2082	15.7828	15.5945	15.4881	15.7254	15.5878
Clip2	16.1166	16.0363	0.604549	-0.0803817	16.4772	16.1026	16.0838	15.803	15.9863	16.1862	15.9942	15.9783
Clns1a	13.9677	14.3331	0.406029	0.36544	14.3865	14.2406	14.443	12.8007	14.2801	14.6726	14.2641	14.1158
Clpb	15.963	15.562	0.22302	-0.401083	15.4867	16.0864	16.1797	16.0993	15.1923	15.5542	15.236	16.2653
Clpp	16.0212	15.911	0.249269	-0.110201	15.9104	15.9088	16.0405	16.2253	16.0177	15.8767	15.8139	15.9359
Clptm1	16.3598	16.2355	0.262016	-0.124272	16.322	16.4894	16.12	16.5079	16.3257	16.2082	16.1252	16.2832
Clpx	12.6201	13.594	0.17332	0.973875	13.6287	11.8448	13.7298	11.277	13.7354	13.6236	13.7075	13.3093
Clstn1	16.1074	15.8508	0.394825	-0.256612	15.6448	16.446	16.6485	15.6902	15.6156	15.9264	15.7411	16.12
Clta	20.6434	20.4033	0.209728	-0.240096	20.6756	20.7222	20.9105	20.2654	20.6037	20.5601	20.2432	20.2064
Cltb	19.1609	18.2444	0.161407	-0.916522	19.3809	19.1484	19.0294	19.0852	17.0829	19.4765	17.4979	18.9203
Cltc	23.5839	23.7118	0.106886	0.127874	23.4833	23.4833	23.6459	23.723	23.6459	23.7638	23.6735	23.7638
Cltrn	15.8729	16.1722	0.269765	0.299334	16.3766	15.8624	15.3725	15.88	16.5461	16.0609	16.1764	15.9055
Clu	17.3034	18.7637	2.21085e-05	1.46037	17.3245	17.4561	17.1617	17.2712	18.5276	19.032	18.8181	18.6773
Clvs1	13.4915	13.4963	0.987439	0.00484431	13.3543	13.2785	13.8509	13.4822	12.7413	13.7858	13.9413	13.5171
Clybl	15.6114	15.7104	0.62273	0.0990125	15.5432	16.12	15.423	15.3594	15.8667	15.4895	15.7487	15.7368
Cmas	18.0771	18.4279	0.112994	0.350856	18.1261	17.834	17.9507	18.3974	18.1998	18.169	18.5959	18.7471
Cmpk1	19.7607	19.5821	0.312609	-0.17867	19.6655	19.7013	19.9278	19.7484	19.465	19.2098	19.7899	19.8635
Cmpk2	16.7791	17.3496	0.00586909	0.570491	16.9059	16.5773	16.7909	16.8424	17.5267	17.5684	17.2059	17.0974
Cmtr1	16.9079	16.8257	0.327546	-0.0821683	16.7746	16.8615	17.0612	16.9341	16.7935	16.9629	16.8037	16.7427
Cnbp	17.7413	17.6016	0.516127	-0.13967	18.0286	17.3188	18.1261	17.4917	17.5782	17.6347	17.4996	17.694
Cndp2	20.2588	20.3383	0.395704	0.0795104	20.2471	20.4764	20.1134	20.1982	20.3945	20.2432	20.3055	20.4099
Cnga1	20.2033	19.4075	0.113745	-0.795776	20.9049	20.6142	19.1457	20.1482	19.7484	19.7013	19.2184	18.9618
Cnmd	12.2769	12.7667	0.744529	0.489763	14.3692	14.5884	11.4321	8.71782	12.4329	12.3253	12.4451	13.8633
Cnn3	17.512	17.7907	0.154379	0.278628	17.6863	17.841	17.4654	17.0555	17.8122	17.7592	17.7831	17.8082
Cnnm1	13.7033	14.2042	0.379718	0.500847	14.4826	12.7316	12.9295	14.6697	13.8025	14.2083	14.5139	14.292
Cnnm2	12.3803	12.1865	0.499465	-0.193831	12.6976	12.3909	12.4451	11.9878	11.51	12.4109	12.3674	12.4577
Cnnm3	12.958	12.83	0.64341	-0.128059	13.0383	12.5206	12.6705	13.6027	13.1129	12.6818	12.8672	12.658
Cnnm4	14.876	14.9325	0.832886	0.0565286	14.7192	15.1147	14.7423	14.9277	14.8295	14.5784	14.6882	15.6338
Cnot1	16.3762	16.2758	0.855067	-0.100393	16.8957	15.7538	17.2245	15.6307	15.9725	16.9912	16.6635	15.476
Cnot10	14.4093	14.256	0.752864	-0.153324	13.4922	14.4114	15.1803	14.5534	14.5439	14.0565	14.9235	13.5002
Cnot2	15.8392	15.7954	0.678886	-0.0437942	15.9136	15.708	15.8277	15.9074	15.7315	15.5744	15.9193	15.9564
Cnot3	13.6058	12.8928	0.501908	-0.713088	13.6831	13.3202	13.5959	13.8241	13.8844	10.0628	14.5683	13.0556
Cnot7	14.4113	14.3309	0.820059	-0.0804641	14.9926	14.3599	14.5055	13.7873	14.6091	14.2526	13.7144	14.7473
Cnot9	15.7555	15.3896	0.159486	-0.365874	15.8576	15.6616	15.8689	15.6338	14.746	15.4928	15.6081	15.7115
Cnp	14.3925	14.6585	0.228797	0.266068	14.5005	14.7812	13.8809	14.4073	14.6233	14.498	14.7223	14.7905
Cnpy2	18.4219	18.4243	0.978902	0.00242058	18.4683	18.3536	18.6292	18.2365	18.4487	18.3481	18.4683	18.4322
Cnpy3	15.4913	15.2797	0.469916	-0.211637	15.7636	15.2005	15.6507	15.3504	15.2477	15.7978	14.6414	15.4318
Cnpy4	15.7704	15.773	0.981667	0.00265739	15.8667	15.9387	15.6665	15.6095	15.9815	15.6891	15.7978	15.6237
Cnrip1	19.9541	19.9843	0.483825	0.030179	19.9364	19.9663	19.8857	20.0279	20.0128	19.9019	20.0095	20.0128
Cntf	12.5662	13.8639	0.0397105	1.29766	11.4321	13.1792	12.658	12.9956	13.9952	12.9774	14.1861	14.2968
Cntfr	15.4865	15.3514	0.52919	-0.135016	15.4359	15.4424	15.6251	15.4424	15.3363	15.8262	14.8629	15.3804
Cntn1	18.7684	18.4418	0.0234379	-0.326585	18.6728	18.5629	18.8353	19.0024	18.3661	18.5106	18.5436	18.3469
Cntn4	14.3523	14.5852	0.0300168	0.232936	14.1393	14.4926	14.4054	14.3718	14.6683	14.5717	14.5079	14.5929
Cntnap1	16.5781	16.8067	0.235137	0.228592	16.7084	16.6089	16.3993	16.5957	17.2044	16.6825	16.8924	16.4474
Cntnap2	15.6009	15.5871	0.938219	-0.0137507	15.5199	15.8576	15.6144	15.4116	15.4962	15.8862	15.2386	15.7276
Coa3	16.0244	16.148	0.910612	0.123591	17.2912	15.284	16.8655	14.657	17.4055	17.0121	16.5122	13.6622
Coa6	15.2339	15.0301	0.158716	-0.203779	15.4728	15.3929	15.0458	15.0241	14.88	15.0715	15.0673	15.1016
Coa7	15.3148	15.4318	0.330978	0.116993	15.4178	15.4384	15.3407	15.0624	15.247	15.5381	15.4075	15.5347
Coasy	15.9481	15.5734	0.17072	-0.374742	16.0066	15.7223	16.039	16.0246	14.892	15.7545	15.772	15.8751
Cog2	13.9707	14.8131	0.0796555	0.842402	14.3772	14.745	13.0345	13.7261	14.8946	14.4142	14.9827	14.961
Cog5	14.8613	15.4558	0.113748	0.594579	15.2401	14.6892	14.0479	15.4679	15.5701	15.5167	15.4148	15.3217
Cog6	14.1782	13.9976	0.500224	-0.180647	14.6642	14.0083	13.9338	14.1066	13.9034	13.515	14.3943	14.1775
Cog7	15.2025	15.4894	0.30761	0.28685	15.0534	14.8192	15.172	15.7654	15.9088	15.388	15.142	15.5187
Coil	14.6823	14.7713	0.655158	0.0890586	14.5024	14.3828	15.01	14.8339	14.7239	14.6927	15.1195	14.5492
Col18a1	17.1737	17.3384	0.802845	0.164755	17.6565	18.5841	16.113	16.3411	17.4777	16.6099	17.5365	17.7295
Col1a1	12.0389	14.5354	0.1533	2.49652	11.8657	14.9965	10.9964	10.2968	13.8231	11.9365	17.2766	15.1053
Col4a1	13.3549	14.0693	0.486472	0.714326	11.5211	14.9693	12.0682	14.8613	13.1466	14.384	14.1371	14.6095
Col4a2	13.6959	13.6316	0.915412	-0.0642932	14.1257	14.4054	12.3253	13.9273	12.7078	14.2303	13.5132	14.0753
Colgalt1	14.4904	14.6062	0.831983	0.115814	13.6194	15.1001	14.1939	15.0481	13.9473	15.5615	14.8811	14.0349
Commd1	11.6304	11.0736	0.499618	-0.556742	11.9567	11.4085	11.2995	11.8567	12.2267	8.88155	11.2617	11.9246
Commd3	13.9612	13.2482	0.291458	-0.713037	13.8343	14.0613	13.8267	14.1226	14.1036	11.4321	13.7426	13.7144
Commd5	13.6198	13.7573	0.531676	0.137516	13.2323	13.7939	13.7385	13.7144	13.8322	13.945	13.282	13.97
Commd9	16.3144	16.817	0.22274	0.502607	16.2857	16.7883	16.8763	15.3073	16.8233	16.755	17.0427	16.6471
Comt	17.4941	17.4841	0.936965	-0.00996506	17.4319	17.5316	17.3456	17.6672	17.4445	17.2394	17.716	17.5365
Copa	18.6039	18.8285	0.0199638	0.224597	18.6425	18.6885	18.5436	18.5409	18.8085	18.6928	18.8226	18.9902
Copb1	18.2963	18.5251	0.133695	0.22886	18.2863	18.2778	18.2444	18.3766	18.3881	18.2299	18.7505	18.7321
Copb2	18.5172	18.7072	0.0583666	0.189999	18.3661	18.4519	18.5797	18.671	18.6928	18.5841	18.7835	18.7683
Cope	17.461	17.6322	0.178614	0.171172	17.4681	17.4681	17.6166	17.2912	17.5145	17.4621	17.8607	17.6915
Copg1	15.3935	15.4692	0.714462	0.0757213	15.7794	14.9473	15.5334	15.3138	15.3138	15.3429	15.693	15.527
Copg2	16.8064	17.165	0.257679	0.358515	16.0405	16.7478	17.0759	17.3616	17.2584	17.1094	17.1839	17.1081
Cops2	19.0006	18.8925	0.0691623	-0.108073	18.9676	19.0112	19.0685	18.955	18.7716	18.9618	18.9239	18.9127
Cops3	17.911	17.9362	0.830938	0.0252373	17.9733	17.9634	17.7146	17.9927	17.6697	18.0746	18.0418	17.9589
Cops4	19.4927	19.4219	0.441429	-0.0707583	19.3422	19.396	19.7206	19.5118	19.4621	19.4105	19.4392	19.3758
Cops5	17.6917	17.5782	0.306502	-0.113465	17.8171	17.7244	17.5892	17.6361	17.836	17.5483	17.4694	17.4593
Cops6	17.5299	17.6009	0.493337	0.0709098	17.4309	17.4244	17.6406	17.6239	17.658	17.7284	17.6406	17.3765
Cops7a	17.3441	17.4418	0.249897	0.0977374	17.3289	17.2729	17.5565	17.2182	17.4287	17.3981	17.4515	17.4891
Cops7b	15.5479	15.7937	0.227824	0.245771	15.5047	15.5334	15.9347	15.2189	15.671	15.6681	16.1182	15.7174
Cops8	18.5348	18.5766	0.789389	0.0418323	18.3557	18.7927	18.671	18.3198	18.5127	18.3416	18.7562	18.696
Copz1	17.9769	18.275	0.0239679	0.298168	17.8152	18.0686	18.1844	17.8393	18.3998	18.2423	18.2063	18.2518
Coq9	11.6731	11.5333	0.442875	-0.139777	11.6021	11.9246	11.4874	11.6783	11.8253	11.3515	11.2329	11.7237
Coro1a	14.1118	14.3621	0.48671	0.25031	13.1843	14.2186	14.5578	14.4865	14.5035	14.4225	14.0218	14.5005
Coro1b	17.9166	17.99	0.478945	0.0734535	17.6764	18.0243	18.0418	17.9238	18.0456	18.0074	18.0599	17.8472
Coro1c	19.5005	19.5222	0.859972	0.0216588	19.4392	19.5086	19.465	19.5891	19.2	19.7259	19.6006	19.5622
Coro2b	17.5981	17.6015	0.983417	0.00336496	17.2852	17.5365	17.8137	17.7571	17.7657	17.768	17.3788	17.4934
Coro7	15.5845	15.6551	0.5121	0.0706161	15.4507	15.7808	15.6693	15.4371	15.6902	15.663	15.5	15.7672
Cotl1	19.8537	20.1317	0.0541041	0.277949	19.8392	19.8309	19.8014	19.9434	20.2183	19.8682	20.3909	20.0493
Cox4i1	21.8932	21.8685	0.729295	-0.0246443	22.054	21.7845	21.8294	21.9048	21.8294	21.9686	21.8294	21.8468
Cox4i2	14.0588	13.7359	0.11634	-0.322906	14.4677	13.6635	13.9413	14.1628	13.6164	13.7426	13.8322	13.7524
Cox5a	21.9264	21.7826	0.376448	-0.143802	22.1609	21.8468	22.1262	21.5719	21.8796	21.7987	21.8468	21.6055
Cox5b	17.897	18.0551	0.935267	0.158102	19.5939	19.1739	13.6103	19.2098	14.4622	19.2	19.2929	19.2653
Cox6a1	16.8619	16.8995	0.84809	0.0376091	16.7039	16.8179	17.2044	16.7213	16.7361	17.0866	17.2025	16.5726
Cox6b1	21.7523	21.6678	0.439523	-0.0845205	21.513	21.9048	21.8468	21.7448	21.7147	21.7055	21.7448	21.5062
Cox6c	17.3911	16.8016	0.0218996	-0.589528	17.3805	17.2756	17.2505	17.658	17.0346	17.1071	16.3823	16.6825
Cox7a1	13.0552	14.0049	0.110888	0.949734	12.0542	13.5898	13.2514	13.3253	14.7905	14.4826	13.2044	13.542
Cp	18.9103	18.6797	0.636276	-0.230664	19.4042	19.4392	17.9485	18.8495	18.3766	19.3422	19.0136	17.9863
Cpe	16.6013	16.8646	0.0992932	0.263259	16.8781	16.3411	16.6825	16.5035	16.8016	17.0198	16.933	16.7039
Cplx1	14.1478	14.2487	0.746386	0.100897	14.4101	14.1215	14.5245	13.5351	14.6751	13.7188	14.3718	14.2291
Cplx2	16.1489	16.5661	0.331014	0.417222	16.6112	15.3628	16.96	15.6616	16.7344	16.4621	16.7574	16.3105
Cplx3	20.2336	20.0424	0.305912	-0.191159	20.3188	19.8431	20.5661	20.2064	19.9019	19.9622	20.2724	20.0332
Cplx4	17.8767	17.6046	0.379918	-0.272142	18.1062	17.2323	18.1639	18.0045	17.6462	17.8637	17.8472	17.0612
Cpne1	16.2709	16.3985	0.45033	0.127564	16.2787	16.1603	16.6112	16.0336	16.1123	16.4313	16.5334	16.517
Cpne3	16.2733	16.3679	0.270502	0.0946349	16.185	16.1757	16.3887	16.3438	16.3046	16.328	16.5345	16.3046
Cpne5	17.0125	16.9765	0.854412	-0.0359527	17.3014	17.0541	16.8941	16.8004	17.313	16.7761	17.1493	16.6678
Cpne6	17.2644	17.5266	0.0411275	0.26224	17.1273	17.12	17.4608	17.3493	17.6166	17.4334	17.6298	17.4266
Cpox	17.177	17.1277	0.724656	-0.0492817	17.442	17.2558	17.0541	16.9561	17.2729	17.2434	17.0471	16.9474
Cpped1	13.3065	12.944	0.166368	-0.362415	13.2248	13.0773	13.8612	13.0624	12.9973	13.2127	12.5803	12.9859
Cpq	14.3959	14.6989	0.402898	0.302996	14.8179	14.7052	14.4114	13.6491	14.4638	14.237	14.9539	15.1409
Cpsf1	16.3911	16.1033	0.104472	-0.287768	16.2876	16.255	16.6973	16.3244	15.8789	16.3311	15.9564	16.2468
Cpsf2	16.0103	15.9098	0.407003	-0.100487	16.2169	16.0066	16.0199	15.7978	16.013	16.039	15.8649	15.7223
Cpsf3	16.8096	16.537	0.311936	-0.272667	16.7262	16.9989	16.5221	16.9912	15.8912	16.7287	16.8557	16.6722
Cpsf6	18.3337	18.2619	0.566444	-0.0717626	18.2299	18.0885	18.5769	18.4395	18.204	18.1971	18.3998	18.2467
Cpsf7	16.5216	16.3405	0.205681	-0.181062	16.3517	16.425	16.7084	16.6012	16.2415	16.4805	16.113	16.527
Cpt1a	16.9012	17.1676	0.463745	0.266436	17.1906	17.4763	16.0438	16.8941	17.2895	17.0829	16.8179	17.4802
Cpt2	17.9037	17.9181	0.869682	0.0144357	17.9863	17.9721	17.6892	17.9671	18.0074	17.9765	17.8715	17.8171
Crabp1	11.9048	12.9565	0.110113	1.05166	11.9777	10.4517	12.7413	12.4486	13.3491	12.3394	13.3014	12.836
Cradd	14.5801	14.5969	0.987913	0.0168819	16.5773	13.971	14.3673	13.4046	17.0204	13.6567	13.6674	14.0432
Crb2	14.7057	14.6421	0.822379	-0.0635379	14.8776	13.9176	14.9677	15.0598	14.8026	14.5632	14.6209	14.5818
Creb1	15.7149	15.446	0.170563	-0.268922	15.7315	15.4943	16.0767	15.5571	15.4116	15.7654	15.2343	15.3725
Creg1	12.1988	12.2188	0.986088	0.0200188	12.9507	14.1455	10.5197	11.1793	13.0063	10.0444	13.04	12.7845
Creld1	12.7175	13.1166	0.267356	0.399092	13.3067	12.1716	12.1472	13.2443	13.2063	13.1445	13.1445	12.9709
Crip2	15.9095	16.3169	0.00612154	0.407403	16.0103	15.9213	15.9791	15.7276	16.3348	16.5176	16.2517	16.1637
Crk	17.8405	17.7598	0.40573	-0.0806536	17.8961	17.8666	17.8961	17.703	17.6635	17.6743	17.7114	17.99
Crkl	15.9627	15.8369	0.641263	-0.12572	15.6016	15.586	16.2287	16.4343	15.6064	15.9004	16.1961	15.6448
Crlf3	15.3571	15.0052	0.0308569	-0.35195	15.3414	15.5296	15.2045	15.3531	14.7691	15.0673	14.9182	15.2662
Crmp1	19.5549	19.763	0.166782	0.208141	19.5004	19.2709	19.8798	19.5684	19.7427	19.7823	19.8635	19.6635
Crnkl1	16.5773	16.3347	0.129292	-0.242665	16.3007	16.7118	16.5477	16.7492	16.2778	16.4599	16.0974	16.5035
Crocc	17.8401	17.8854	0.866558	0.0453353	18.241	18.0549	17.4917	17.5727	18.0866	18.2745	17.7244	17.4561
Crot	17.6529	18.1775	0.444396	0.524591	18.0807	18.2662	15.7742	18.4906	18.3702	18.002	18.3584	17.9795
Crx	18.4486	17.8863	0.00134422	-0.562265	18.5863	18.522	18.4752	18.211	17.8082	17.9171	17.7875	18.0326
Cryaa	15.3232	14.712	0.74533	-0.611156	14.8992	13.8125	14.6489	17.932	11.4756	17.9614	12.7078	16.7031
Cryba1	15.4989	16.41	0.488455	0.911074	15.4986	14.1735	14.725	17.5984	15.7353	18.391	13.982	17.5316
Cryba2	14.4024	15.6721	0.135661	1.26966	14.4352	13.3729	14.3089	15.4928	15.1736	17.1131	14.3382	16.0634
Cryba4	15.2682	15.6546	0.644687	0.386392	14.745	14.3582	15.3477	16.622	14.4884	17.1245	14.7612	16.2443
Crybb1	17.1028	17.057	0.905105	-0.0458066	16.9817	16.8957	16.8906	17.643	16.7233	17.9634	17.0325	16.5086
Crybb2	17.0975	18.7199	0.233952	1.62246	17.3929	15.7606	16.6818	18.5546	18.1971	20.9783	15.9825	19.7219
Crybb3	14.9007	14.7929	0.902272	-0.107831	13.9317	15.7682	14.0136	15.8892	14.5108	16.3094	13.1986	15.1526
Crygb	11.359	13.3097	0.0767243	1.95068	13.269	10.4085	11.9951	9.76346	12.2334	14.4454	13.4668	13.0931
Crygf	13.917	14.2973	0.710103	0.380299	13.9273	13.5977	14.3599	13.7828	12.0422	16.5334	13.5939	15.0195
Crygs	16.3956	17.7641	0.0882244	1.36855	16.2253	15.5684	16.7528	17.0359	16.519	19.2975	17.2729	17.9671
Cryl1	14.828	15.0419	0.299033	0.213927	15.0123	14.7762	14.9068	14.6165	15.4097	15.2239	14.8613	14.6726
Crym	20.2543	21.4188	0.00140406	1.16448	19.9402	19.9474	20.6444	20.4852	21.2968	21.1986	21.622	21.5576
Cryz	19.1544	19.3733	0.0236249	0.218957	18.9732	19.2142	19.3012	19.129	19.3234	19.4213	19.3743	19.3743
Cryzl1	16.0929	16.329	0.0440274	0.236069	15.9921	15.9978	16.213	16.1687	16.142	16.345	16.3296	16.4993
Cs	22.0625	21.8322	0.198575	-0.23038	22.2956	22.1262	21.6144	22.214	21.9331	21.8102	21.7253	21.86
Csad	14.7828	14.3593	0.117296	-0.423509	14.8043	15.1571	14.5641	14.6059	14.2535	13.8778	14.7192	14.5868
Csde1	15.7079	15.9477	0.517622	0.239804	15.3903	15.2562	16.1036	16.0815	16.4805	15.5148	16.3359	15.4596
Cse1l	18.2775	18.0416	0.118243	-0.235919	18.4074	17.9821	18.2863	18.4344	17.906	17.9332	18.085	18.2423
Csk	15.1269	15.0034	0.795911	-0.123534	15.299	14.9094	14.7146	15.5845	14.0099	15.3337	14.7299	15.94
Csnk1a1	16.4629	16.5582	0.490341	0.0953451	16.3473	16.2176	16.6755	16.6112	16.3496	16.6089	16.6755	16.5989
Csnk1d	14.114	14.4261	0.0881961	0.312143	14.3206	14.2535	14.0843	13.7976	14.4569	14.3708	14.1983	14.6784
Csnk1g1	13.9002	13.5875	0.110212	-0.312634	13.724	13.8343	14.1371	13.9053	13.9154	13.6674	13.2323	13.5351
Csnk1g3	10.3962	12.4156	0.0624155	2.01937	8.45825	9.98073	10.9194	12.2267	13.1895	11.5324	12.9388	12.0019
Csnk2a1	19.0074	18.9226	0.566721	-0.0848798	18.8563	18.8402	19.2402	19.0931	18.8992	19.1739	18.9378	18.6794
Csnk2a2	16.5758	16.7828	0.362675	0.206959	16.6825	15.9766	16.8308	16.8133	16.6863	16.7943	16.9367	16.7138
Csnk2b	18.9629	18.8573	0.350663	-0.105598	18.9702	19.0441	18.9809	18.8563	18.8941	18.5797	19.0273	18.9282
Cspg4	13.9165	13.6954	0.470943	-0.22116	14.3558	13.4822	13.7426	14.0855	13.9666	13.7828	13.9666	13.0655
Cspg5	16.917	17.3117	0.139362	0.394698	17.0411	16.8335	16.9636	16.8296	17.8637	17.4055	17.2005	16.7768
Csrp1	16.6466	16.6063	0.76694	-0.0403324	16.517	16.6112	16.6302	16.8282	16.6311	16.2857	16.8016	16.7068
Cst3	15.1593	15.8601	0.000310804	0.700898	15.0569	15.1989	15.1768	15.2045	15.6891	16.1036	15.7936	15.8543
Cstb	18.8772	18.7766	0.574496	-0.100539	19.1184	18.9433	18.8865	18.5605	18.8759	18.4395	18.774	19.0172
Cstf1	16.1706	16.0513	0.488872	-0.119305	16.0541	16.142	16.2299	16.2563	15.7742	16.0438	16.4867	15.9004
Cstf2t	15.2146	14.7326	0.214591	-0.481967	15.4607	15.3821	14.5155	15.5	14.0447	15.0418	14.6497	15.1943
Cstf3	15.9169	15.6192	0.416288	-0.297672	15.7006	15.1026	16.2857	16.5786	15.7458	15.8199	15.4867	15.4244
Ctbp1	18.5824	18.6596	0.669057	0.0772316	18.1998	18.4906	18.9618	18.6773	18.798	18.6542	18.6904	18.4959
Ctbp2	18.869	18.6247	0.185649	-0.244263	18.7011	18.6292	19.0356	19.1102	18.5605	18.6822	18.8941	18.3622
Ctc1	14.4681	14.3329	0.595478	-0.135144	14.3802	14.1808	14.779	14.5322	14.7102	13.9355	14.6642	14.0218
Ctcf	16.4045	16.5275	0.618651	0.123043	17.0121	16.3244	16.1925	16.0889	16.207	16.5957	16.6333	16.674
Ctdp1	13.9622	13.178	0.063417	-0.784146	14.3151	13.1863	13.9874	14.3599	13.2857	12.5522	13.489	13.3853
Cth	16.1364	15.6567	0.0621197	-0.479619	16.0847	15.6798	16.3296	16.4514	15.6507	15.3376	15.708	15.9307
Ctnna1	17.362	17.5517	0.344504	0.189753	17.6622	17.6635	16.9989	17.1234	17.5465	17.5294	17.4244	17.7067
Ctnna2	17.0801	17.0451	0.877782	-0.0350316	17.0395	16.9035	17.0725	17.3049	17.1992	16.442	17.2558	17.2833
Ctnnb1	18.9878	19.0519	0.502463	0.0640809	18.8294	19.0887	19.0561	18.9771	18.8538	19.0685	19.163	19.1224
Ctnnbl1	16.6786	16.5489	0.161719	-0.129712	16.6702	16.7287	16.8133	16.5024	16.5794	16.4064	16.6029	16.607
Ctnnd1	16.2704	16.3046	0.875314	0.0342627	16.1508	16.7262	16.0288	16.1757	16.4147	16.3463	15.9042	16.5534
Ctnnd2	15.7297	15.6978	0.837141	-0.0319063	15.8726	15.6344	15.476	15.9359	15.8892	15.8592	15.4777	15.5651
Ctps1	13.7372	14.3741	0.0297695	0.636918	13.6567	13.4754	13.4417	14.3748	14.3908	14.2841	14.2968	14.5245
Ctps2	16.8772	17.0263	0.33319	0.149049	16.5553	17.2059	16.9312	16.8165	17.1032	16.981	17.0942	16.9268
Ctr9	14.7833	14.4989	0.136016	-0.284415	15.0366	14.7584	14.6908	14.6475	14.2166	14.3206	14.6335	14.8249
Ctsa	14.8929	15.1226	0.629384	0.229694	14.0565	15.5744	15.4618	14.479	15.2626	15.4968	15.3653	14.3657
Ctsb	18.6555	18.7766	0.637461	0.121134	18.5127	19.3664	18.3845	18.3584	18.7221	18.671	18.8782	18.8353
Ctsd	21.0443	21.5185	0.145609	0.474178	20.6898	21.7528	20.8566	20.878	21.6144	21.0832	21.7845	21.5918
Ctsf	15.2729	15.856	0.020466	0.583032	15.2626	15.4811	15.2174	15.1305	15.6921	15.4546	16.1797	16.0974
Ctsl	12.964	12.7264	0.596741	-0.237561	12.7863	13.5132	13.1977	12.3588	13.174	11.9567	13.4226	12.3524
Ctsz	12.3517	12.7437	0.446148	0.392004	12.5099	13.3014	11.4402	12.1554	12.613	12.0019	13.0556	13.3044
Cttn	16.8672	17.0879	0.462414	0.220645	17.1081	16.6568	17.44	16.264	17.2163	16.7768	17.0687	17.2895
Cttnbp2	14.3799	13.9615	0.448669	-0.418398	13.6172	14.5534	14.625	14.7239	12.6306	14.4677	14.2303	14.5173
Ctu1	14.0703	12.8656	0.293518	-1.20466	13.9053	14.0657	14.2622	14.0479	13.633	14.2993	9.76346	13.7667
Cul1	17.0029	16.9751	0.831718	-0.0278352	16.8834	17.0721	17.2816	16.7746	17.0174	16.8519	16.9163	17.1147
Cul2	15.64	15.6563	0.841546	0.0163085	15.6798	15.7828	15.5795	15.5178	15.753	15.5396	15.5973	15.7353
Cul3	18.1555	18.0317	0.437969	-0.123763	18.2745	18.2562	17.9442	18.1469	18.1878	18.04	17.6672	18.2318
Cul4a	15.9979	15.9071	0.639237	-0.0908194	15.8543	16.4099	15.9275	15.8	16.1309	15.7296	16.0952	15.6726
Cul4b	14.7066	14.7673	0.582258	0.0607526	14.7031	14.7957	14.7593	14.5683	14.7316	14.7612	15.0108	14.5657
Cul5	18.24	18.1808	0.396217	-0.059166	18.1706	18.1492	18.3634	18.2767	18.1106	18.2883	18.204	18.1201
Custos	13.9516	14.0012	0.946191	0.0496095	14.3216	13.5603	15.3951	12.5292	13.3751	14.6352	13.3751	14.6193
Cuta	15.0541	13.8414	0.20636	-1.21266	15.7206	15.8658	14.352	14.2779	15.7206	12.5292	14.3263	12.7896
Cutc	12.0246	13.704	0.0886464	1.67938	13.7385	10.4777	10.9048	12.9774	14.3964	13.4311	13.2972	13.6911
Cux1	13.4205	13.2782	0.541469	-0.142365	13.6506	12.8888	13.5191	13.6236	12.9388	13.4124	13.2396	13.5219
Cwc27	16.1785	16.0865	0.569448	-0.0919225	16.0502	16.5581	16.133	15.9725	15.9264	16.2017	16.2415	15.9766
Cwf19l1	15.8878	15.6901	0.545119	-0.197674	15.6958	16.1218	16.2941	15.4394	15.1608	15.4467	15.9264	16.2265
Cxadr	16.1064	15.6614	0.199216	-0.444994	16.4474	16.1465	16.2427	15.5889	15.5553	15.2088	15.5133	16.3681
Cyb5a	16.1424	16.4137	0.391923	0.271334	16.2319	16.7405	16.1004	15.4968	16.5824	15.9801	16.5099	16.5824
Cyb5b	16.9438	16.9997	0.870548	0.0559337	16.9341	16.5553	16.8743	17.4114	17.3507	17.5933	16.4973	16.5576
Cyb5r1	16.4986	16.6039	0.722158	0.105313	16.9561	16.4965	15.7863	16.7557	16.7178	16.8655	16.5243	16.3082
Cyb5r3	17.9254	18.2978	0.031125	0.372468	17.714	18.1615	17.7326	18.0933	18.4439	18.2662	18.3343	18.1469
Cybc1	13.5503	13.6367	0.637039	0.0863743	13.4956	13.2353	13.5617	13.9087	13.7022	13.7436	13.3253	13.7756
Cyc1	20.6883	20.6154	0.84415	-0.0729106	21.316	20.8566	19.875	20.7054	20.7379	21.0024	20.1005	20.6206
Cycs	17.1018	16.9863	0.716277	-0.115568	17.1864	16.8037	17.8592	16.5581	16.7897	16.8179	17.2182	17.1193
Cyfip1	14.6488	14.8173	0.475702	0.16853	14.9884	15.0387	14.1793	14.3886	14.8379	14.9554	14.7102	14.7657
Cyfip2	17.3259	17.5843	0.274055	0.258385	17.1772	17.2627	17.8097	17.0541	17.8036	17.2756	17.44	17.8182
Cygb	16.6134	16.7159	0.378754	0.102485	16.6176	16.6038	16.5901	16.6422	16.8411	16.6302	16.9353	16.457
Cyp2d26	15.0125	15.5048	0.714118	0.492302	11.7237	16.4639	14.8242	17.0385	16.3463	14.8287	14.5657	16.2787
Cyp51a1	13.2139	13.2399	0.943435	0.0259602	12.6818	13.2227	13.0773	13.874	13.6209	13.538	12.5292	13.2715
Czib	15.204	15.6387	0.380437	0.434644	13.8458	15.7497	15.6739	15.5467	15.4928	15.5725	15.7174	15.772
D1Ertd622e	12.8142	13.1285	0.713247	0.314252	10.5619	13.3519	13.9232	13.42	12.7896	13.7456	12.4966	13.4822
Dab1	11.7557	11.3113	0.319662	-0.444422	12.1237	10.9427	12.3805	11.576	10.9841	11.2995	12.0422	10.9194
Dach1	15.3179	15.4271	0.342452	0.109112	15.3046	15.4268	15.1989	15.3414	15.5932	15.4097	15.1672	15.5381
Dag1	16.5855	16.7886	0.471578	0.203095	16.2123	17.2766	16.4364	16.4168	16.8374	16.4374	16.9425	16.9372
Dagla	15.0499	14.7566	0.196958	-0.293314	15.3748	14.9783	15.1583	14.6882	14.4293	14.9495	14.6193	15.0283
Dap3	15.0135	14.6871	0.37994	-0.326419	15.1336	15.1016	15.0061	14.8127	14.9756	15.0366	13.678	15.0582
Dars	18.6864	18.771	0.470857	0.0846165	18.6399	18.5276	18.8042	18.774	18.8167	18.5409	18.9732	18.7532
Dazap1	19.5364	19.4604	0.551852	-0.0759815	19.3012	19.5569	19.6756	19.612	19.327	19.3071	19.6787	19.529
Dbi	22.3193	22.3233	0.982313	0.00398722	22.4833	22.3124	22.5679	21.9136	22.5837	22.1804	22.3306	22.1984
Dbn1	17.9748	18.0018	0.848015	0.0269624	18.1186	17.7526	18.2767	17.7515	18.0123	17.9402	18.056	17.9988
Dbnl	17.0654	17.1466	0.406305	0.0812263	17.0103	16.9252	17.2394	17.0866	17.1599	17.0739	17.3154	17.0373
Dbr1	13.2325	13.6393	0.024414	0.406779	13.356	13.3874	13.2893	12.8973	13.4604	13.8134	13.6934	13.5898
Dbt	14.5487	14.9988	0.400039	0.450094	14.8242	15.2427	14.9783	13.1496	15.4424	14.8179	14.8848	14.85
Dcaf1	15.1406	15.3575	0.455711	0.216884	14.5868	15.7742	14.8179	15.3835	15.3539	15.2541	15.4268	15.3951
Dcaf11	12.5989	13.4612	0.275142	0.862309	12.9774	13.4458	13.3598	10.6127	12.8888	13.9577	13.837	13.1614
Dcaf7	17.2545	17.7648	0.520335	0.510306	16.2468	18.1003	16.3192	18.3517	18.2745	16.3007	18.3814	18.1026
Dcaf8	15.8999	15.7474	0.675173	-0.152521	15.3314	15.6357	16.6057	16.027	15.5515	15.4152	15.6616	16.3614
Dcakd	15.5182	16.0635	0.113284	0.545359	14.9817	15.4197	15.6184	16.053	15.8249	16.6375	15.857	15.9347
Dclk1	15.4	15.9044	0.00279258	0.504401	15.5823	15.3764	15.1829	15.4583	15.8611	15.9456	15.7626	16.0482
Dclk2	15.4739	15.8719	0.0214101	0.397938	15.508	15.5823	15.1455	15.66	15.8823	15.9845	15.7023	15.9184
Dcps	19.3766	20.0468	0.0112765	0.670195	19.0828	19.2246	19.5939	19.6052	19.9064	20.1982	20.3266	19.7561
Dct	17.2892	18.1964	0.578516	0.907155	17.2044	21.053	15.3929	15.5067	17.4539	16.3411	19.0887	19.9019
Dctn1	18.328	18.3268	0.983618	-0.001228	18.3469	18.4031	18.3227	18.2395	18.3536	18.4284	18.3189	18.2063
Dctn2	19.8213	19.7656	0.713661	-0.0556928	19.897	19.7427	20.1368	19.5086	19.7259	19.6756	19.9402	19.7206
Dctn3	16.9691	17.1961	0.760841	0.227015	17.1778	17.2996	17.1599	16.239	16.7871	16.607	19.1714	16.2189
Dctn4	17.6087	17.4757	0.349377	-0.133001	17.8137	17.7599	17.3222	17.5392	17.4736	17.5069	17.2985	17.6239
Dctn5	13.2189	11.8715	0.143307	-1.34734	13.3122	13.102	13.2569	13.2044	12.9956	12.7134	12.2595	9.51755
Dctn6	16.2157	16.2065	0.937406	-0.00928204	16.1465	16.3533	16.3831	15.9801	16.1687	16.203	16.3766	16.0776
Dctpp1	14.7472	14.3087	0.202369	-0.438436	15.2023	14.6384	15.1502	13.9977	14.0263	14.5594	14.183	14.4662
Dcun1d1	16.2669	16.4962	0.507161	0.229302	16.4815	15.3301	16.6982	16.5576	16.488	16.5311	16.674	16.2915
Dcun1d2	15.3698	15.2293	0.140697	-0.140517	15.5167	15.3019	15.2375	15.423	15.3608	15.2687	15.1099	15.1777
Dcun1d5	11.798	11.7195	0.926798	-0.0784515	10.7667	11.1981	12.6468	12.5803	11.1981	13.1267	10.1262	12.4271
Ddah1	20.4573	20.6373	0.17361	0.180039	20.2946	20.4363	20.655	20.4433	20.6091	20.7893	20.3945	20.7564
Ddah2	21.1843	20.0848	0.0652149	-1.09955	20.8843	21.513	21.1413	21.1986	18.777	20.0742	20.9437	20.5441
Ddb1	19.7642	19.5338	0.0672463	-0.230386	19.5684	19.7823	19.8309	19.875	19.3422	19.6877	19.4765	19.6286
Ddhd1	15.4573	15.0378	0.00472956	-0.419502	15.4286	15.4442	15.6537	15.3029	15.0376	14.9446	15.2153	14.9539
Ddi2	16.6248	16.5305	0.515607	-0.0942816	16.6012	16.6317	16.689	16.5773	16.6695	16.1401	16.7378	16.5747
Ddost	19.0811	19.1335	0.836133	0.0523775	19.3071	19.1835	18.6681	19.1657	19.2494	18.582	19.1874	19.5152
Ddt	19.3971	19.3284	0.92872	-0.0687306	19.8014	20.7291	19.2653	17.7926	20.2724	18.9176	18.4358	19.6877
Ddx1	20.3913	20.5011	0.137401	0.109787	20.3721	20.3845	20.5499	20.2587	20.4938	20.5661	20.481	20.4635
Ddx17	20.3263	20.2207	0.540475	-0.105628	20.3144	20.3667	20.1005	20.5236	20.2946	20.357	19.8154	20.4157
Ddx18	10.2895	9.86381	0.549056	-0.42564	11.4402	9.61423	11.0619	9.04153	9.6853	10.0077	9.04153	10.7207
Ddx19a	16.0879	16.0365	0.505905	-0.0514058	16.1545	16.1231	16.0876	15.9863	16.1727	16.0921	16.001	15.88
Ddx20	13.6441	12.8867	0.0374584	-0.757365	14.2651	13.4388	13.2747	13.5977	12.5099	13.3729	12.9347	12.7294
Ddx21	15.7343	15.8353	0.685389	0.101019	15.7304	16.0974	15.3245	15.7848	15.7331	16.1687	15.3835	16.0558
Ddx39a	15.4135	16.1944	0.0233474	0.780837	15.1346	15.3653	15.5945	15.5597	15.7442	16.5421	15.8343	16.6568
Ddx39b	21.5327	21.3793	0.1144	-0.153345	21.5576	21.4017	21.622	21.5494	21.2477	21.2734	21.4981	21.4981
Ddx3x	17.5568	17.6503	0.310834	0.0935011	17.3456	17.6672	17.658	17.5565	17.7051	17.7308	17.5818	17.5835
Ddx3y	14.9678	14.6548	0.337035	-0.312926	15.2577	15.2812	14.9325	14.3996	14.0977	14.6059	14.7618	15.1539
Ddx42	17.9887	17.7255	0.0724104	-0.26327	18.0098	17.7538	18.1106	18.0807	17.4746	17.7172	17.8509	17.8592
Ddx46	17.9094	17.8263	0.326466	-0.083102	17.824	18.04	17.8375	17.9362	17.9148	17.9148	17.8122	17.6635
Ddx47	14.6092	14.5683	0.638764	-0.0408244	14.5619	14.4865	14.792	14.5962	14.657	14.6384	14.4358	14.542
Ddx5	21.7656	21.6214	0.268082	-0.144162	21.7147	21.8102	21.7845	21.7528	21.7253	21.7253	21.2734	21.7617
Ddx6	18.3388	18.4101	0.455194	0.0713229	18.4412	18.391	18.3189	18.204	18.2634	18.4176	18.6078	18.3517
Decr1	17.0193	17.0869	0.752507	0.0676005	17.067	17.5426	16.7427	16.7247	17.12	16.9636	16.9848	17.279
Dek	20.7517	20.4629	0.0507229	-0.288786	20.7687	20.6493	21.0286	20.5601	20.4212	20.5759	20.5441	20.3102
Deptor	13.1579	13.4076	0.284062	0.249679	12.6045	13.6055	13.1702	13.2514	13.4417	13.4291	13.4847	13.2747
Dera	15.4369	14.512	0.608297	-0.924977	17.5684	17.5565	12.7845	13.8383	12.8135	13.3067	17.9589	13.9687
Desi2	14.518	13.8462	0.303701	-0.671767	14.6543	14.5322	14.4497	14.4358	14.7052	12.5568	13.1239	14.999
Dffa	15.0381	14.7632	0.165455	-0.274862	15.3324	15.095	15.1305	14.5943	14.6915	14.6028	14.8066	14.9519
Dgke	18.7634	18.2511	0.00228514	-0.512237	18.9282	18.7753	18.4977	18.8523	18.3097	18.2928	18.258	18.1441
Dguok	16.9059	16.251	0.0154633	-0.654896	16.8655	16.9636	16.9571	16.8374	16.4938	16.3965	15.6751	16.4386
Dhcr7	15.8472	15.8974	0.562113	0.0502258	15.9529	15.9193	15.6591	15.8576	15.8056	15.9347	15.8318	16.0177
Dhdh	18.5507	18.6874	0.223607	0.136688	18.3376	18.6542	18.627	18.5841	18.7434	18.4787	18.777	18.7505
Dhodh	16.3129	14.6526	0.121437	-1.66029	17.8688	14.8446	17.9387	14.5994	14.6707	14.7408	14.5499	14.6489
Dhrs1	16.2805	16.5108	0.535023	0.230295	16.1937	17.1482	15.8813	15.8987	16.393	16.0558	16.6973	16.897
Dhrs13	14.8219	15.292	0.00106848	0.4701	14.6233	14.8822	14.8946	14.8874	15.1702	15.284	15.3748	15.3389
Dhrs4	16.5362	16.5975	0.633776	0.0612587	16.7024	16.7392	16.4715	16.2319	16.6568	16.6285	16.5035	16.6012
Dhrs7	11.4125	12.8637	0.313584	1.45125	9.09508	9.51755	13.3519	13.6854	12.9538	11.4242	13.6287	13.4482
Dhrs7b	16.81	16.8721	0.529809	0.0621298	16.8066	16.96	16.6038	16.8695	16.9896	16.8769	16.7262	16.8957
Dhx15	19.2133	19.105	0.212966	-0.10829	19.1338	19.163	19.3071	19.2494	19.1874	18.9809	19.2494	19.0024
Dhx30	13.647	13.5861	0.6552	-0.0609506	13.759	13.8277	13.4822	13.5191	13.6267	13.7976	13.3273	13.5927
Dhx36	13.7138	13.6822	0.873833	-0.0315684	13.6255	13.4728	13.6911	14.0657	13.2785	13.7939	13.7114	13.945
Dhx40	12.9708	12.5075	0.368046	-0.463267	13.2991	13.4012	12.9973	12.1854	13.0986	11.4658	12.3636	13.102
Dhx9	20.7446	20.6814	0.677113	-0.0631898	20.481	20.5499	21.0144	20.9332	20.6493	20.6397	20.5977	20.8391
Diablo	14.8879	15.2743	0.467879	0.386454	13.8102	15.1829	15.9489	14.6095	15.7978	15.1658	15.3514	14.7824
Diaph1	11.4348	11.4707	0.974854	0.0358482	11.8496	8.78873	12.6306	12.4704	12.0542	12.1797	12.0347	9.61423
Dido1	15.8175	15.8114	0.962545	-0.00610439	15.9612	15.7276	15.7672	15.8139	15.5957	16.0726	15.648	15.9291
Dimt1	13.4579	13.4234	0.922259	-0.0344175	13.5876	14.0286	12.5898	13.6255	13.5534	13.2443	13.1332	13.7628
Dip2a	14.2084	13.6073	0.298978	-0.601124	14.9052	14.7146	13.269	13.945	13.837	13.0024	14.5606	13.0292
Dip2b	16.3158	15.9161	0.346076	-0.399656	16.2358	15.486	17.3113	16.2299	15.8987	15.7575	15.7808	16.2274
Diras1	15.106	15.137	0.743562	0.0309352	15.0321	14.9115	15.3038	15.1768	15.1972	15.0853	15.1777	15.0877
Diras2	14.8943	15.2981	0.121798	0.40376	14.9873	14.9304	14.6697	14.99	15.1357	15.9275	15.0971	15.0321
Dis3	16.7923	16.4022	0.18472	-0.390116	16.9163	16.933	16.8713	16.4487	16.5243	16.6471	15.7128	16.7247
Dkc1	16.0697	15.7957	0.343214	-0.273994	16.5894	15.9588	15.9372	15.7936	16.2915	15.7394	15.3217	15.8304
Dkk3	15.0503	15.5624	0.206494	0.512082	15.5795	15.4148	14.4125	14.7946	15.6108	15.9441	15.8184	14.8765
Dlat	20.3388	20.4836	0.192517	0.144749	20.472	20.2125	20.3266	20.3441	20.5817	20.655	20.4099	20.2876
Dld	20.8523	20.9117	0.670111	0.0593253	20.8357	20.752	20.878	20.9437	21.0832	21.107	20.8964	20.5601
Dlg1	17.2927	17.591	0.201856	0.298286	17.6462	17.1004	16.8557	17.5684	17.7146	17.763	17.4084	17.4777
Dlg2	18.3246	18.5507	0.223672	0.226119	18.1077	18.0326	18.6773	18.4807	18.4395	18.5629	18.7321	18.4683
Dlg3	16.8628	16.3334	0.00803216	-0.529455	16.9252	16.7213	17.1094	16.6954	16.3489	16.2404	16.1517	16.5925
Dlg4	19.2288	19.0614	0.0987218	-0.167456	19.1657	19.0719	19.446	19.2318	19.1155	19.0273	19.1155	18.9873
Dlgap1	15.554	15.5376	0.860402	-0.0164138	15.6522	15.5591	15.4728	15.5318	15.5542	15.6275	15.6647	15.3038
Dlgap4	14.9551	14.9629	0.9041	0.00778403	14.8647	15.0274	15.0253	14.9031	14.9648	15.0387	14.8339	15.0141
Dlst	19.5829	19.5684	0.930165	-0.0144707	19.2494	19.6167	19.7537	19.7118	19.6086	19.8014	19.2744	19.5891
Dmac2l	14.8996	14.9454	0.700905	0.0457534	14.8054	14.8078	15.2324	14.753	14.9827	14.9068	14.9794	14.9126
Dmap1	12.9025	13.1873	0.355827	0.28473	13.4046	12.7134	12.2713	13.2208	12.9742	13.3223	12.9832	13.4693
Dmd	15.4631	15.0231	0.0554847	-0.440008	15.4015	15.6398	15.4424	15.3688	15.3892	15.0173	15.1346	14.5513
Dmtn	14.2742	15.0722	0.423054	0.797932	11.51	15.1455	15.4209	15.0206	15.0004	15.277	15.0877	14.9235
Dmwd	13.7376	12.9997	0.514489	-0.737947	14.735	13.1445	13.9378	13.1332	10.0274	14.1793	14.0376	13.7545
Dmxl2	18.3827	18.3897	0.951637	0.00705832	18.2423	18.1844	18.582	18.522	18.4031	18.3796	18.5127	18.2634
Dnaja1	17.487	17.4472	0.75546	-0.0398132	17.321	17.4221	17.6622	17.5426	17.5509	17.5524	17.5294	17.156
Dnaja2	17.8372	18.0995	0.140121	0.262336	17.4374	17.7926	18.1529	17.9657	18.1261	18.0766	18.1552	18.04
Dnaja3	12.3797	13.5844	0.0972737	1.2047	12.7316	11.5015	13.8912	11.3945	13.7075	13.1792	13.9989	13.4521
Dnaja4	16.324	15.9388	0.0176499	-0.385197	16.4836	16.2123	16.3533	16.2468	15.648	15.947	16.0726	16.0876
Dnajb1	15.8384	15.1664	0.0927712	-0.671972	15.9739	15.4394	16.0482	15.8921	14.4691	14.8312	15.7148	15.6507
Dnajb11	15.4135	15.6462	0.170872	0.232698	15.2211	15.388	15.5901	15.4546	15.8649	15.5067	15.8592	15.3539
Dnajb12	13.1711	14.1917	0.159096	1.02058	13.557	11.6783	13.356	14.0932	14.248	13.5927	13.7328	15.1933
Dnajb2	16.0734	15.8138	0.0597444	-0.259616	16.0876	16.2742	15.9835	15.9482	15.7606	15.5973	15.9347	15.9626
Dnajb4	13.4299	14.0598	0.23516	0.629941	14.1336	12.0542	13.607	13.9246	14.1005	14.058	13.8544	14.2263
Dnajb6	16.9345	17.0621	0.100938	0.127575	16.8846	16.9091	17.0279	16.9163	17.0385	17.222	17.0411	16.9466
Dnajc11	16.7675	16.6314	0.709854	-0.136102	17.7947	16.3732	16.446	16.4559	16.6236	16.4672	16.6586	16.7761
Dnajc16	14.0226	13.1702	0.210225	-0.852448	12.8104	13.6164	15.3547	14.3089	13.5201	12.672	12.7159	13.7727
Dnajc17	16.0082	15.6668	0.14285	-0.341357	16.1797	15.7331	16.1654	15.9546	15.4867	15.2708	15.9088	16.001
Dnajc19	14.3485	14.3864	0.788655	0.0378198	14.4023	14.4214	14.3865	14.1839	14.7423	14.3382	14.1808	14.2841
Dnajc2	12.4967	12.9054	0.370834	0.408744	12.7845	12.3588	12.7966	12.0467	13.2208	13.394	13.241	11.7659
Dnajc28	11.8628	11.4111	0.54494	-0.451668	12.3524	12.1797	12.2438	10.6753	12.2713	12.1854	11.4242	9.76346
Dnajc3	14.6154	13.7912	0.334822	-0.824204	14.7239	14.725	14.4662	14.5464	11.4874	14.4151	14.99	14.2722
Dnajc5	19.0256	18.9804	0.765559	-0.0452124	19.1959	19.2653	18.8906	18.7505	18.8025	18.9239	19.0294	19.1657
Dnajc6	18.7335	18.6333	0.227283	-0.100274	18.6164	18.7011	18.9239	18.6928	18.7349	18.6078	18.6041	18.5863
Dnajc7	15.9806	15.8974	0.250378	-0.0831558	15.9184	16.0682	16.0864	15.8492	15.846	15.8751	15.8823	15.9863
Dnajc8	18.0483	17.8243	0.0813557	-0.223988	17.906	17.9402	18.2704	18.0766	17.643	17.8509	17.8312	17.9721
Dnajc9	18.4992	18.0507	0.00878221	-0.448451	18.7109	18.6852	18.3427	18.258	18.0599	18.066	18.0005	18.0766
Dnal1	14.6837	14.5207	0.511107	-0.162943	14.9157	14.0209	14.9873	14.8108	14.3634	14.6836	14.5345	14.5014
Dnm1	21.9932	22.0537	0.718899	0.0604808	21.7528	21.7987	22.3672	22.054	22.1262	22.0982	22.1609	21.8294
Dnm1l	18.3981	18.4221	0.788936	0.024073	18.3845	18.2974	18.4031	18.5073	18.2883	18.3517	18.6309	18.4176
Dnm2	15.3309	15.2891	0.6091	-0.0418333	15.3407	15.1305	15.4962	15.3563	15.2386	15.2893	15.3046	15.3239
Dnm3	19.4372	19.6821	0.253569	0.244888	19.4322	18.9618	19.7702	19.5846	19.8457	19.7979	19.6246	19.4601
Dnmt1	15.1159	15.041	0.717822	-0.0749051	15.3951	15.4047	14.7691	14.8946	14.8446	15.1689	14.8738	15.2766
Dnmt3a	16.3182	15.8799	0.3884	-0.438289	15.8401	15.6958	16.8217	16.9151	15.1463	15.4333	16.53	16.4099
Dnpep	18.2738	18.2037	0.306227	-0.0701379	18.3154	18.1786	18.345	18.2562	18.2767	18.2834	18.1893	18.0654
Dnttip2	13.9969	13.7619	0.395259	-0.234924	13.8645	14.0263	14.0942	14.0025	14.0209	13.0063	13.9874	14.0331
Dock3	15.3862	14.6902	0.287682	-0.695992	15.3853	14.7408	15.7952	15.6237	15.577	14.4482	15.5034	13.2323
Dock7	12.0932	12.8687	0.748922	0.77555	12.7896	10.0274	16.2039	9.35193	12.6942	14.7239	15.9149	8.14192
Dock9	13.2725	12.9461	0.01816	-0.326373	13.1042	13.2127	13.4157	13.3574	12.8104	12.8506	12.9929	13.1306
Dolk	15.3989	15.2577	0.359478	-0.141203	15.3217	15.3337	15.4268	15.5133	15.2857	15.1099	15.01	15.6251
Dpf2	13.9591	14.3328	0.076352	0.373633	14.0304	14.3427	13.5201	13.9433	14.3748	14.3343	14.4073	14.2147
Dpf3	16.5467	16.107	0.0987902	-0.439683	16.6057	16.6159	16.8155	16.1496	16.1883	15.5889	16.316	16.3348
Dpm1	16.5619	16.8943	0.181554	0.332434	16.3311	16.1341	16.7308	17.0516	16.9072	16.7474	16.8106	17.1122
Dpp3	17.869	18.0524	0.0731164	0.183441	17.8637	17.8582	17.6915	18.0624	18.066	17.9538	18.1349	18.0549
Dpp6	17.7797	18.0692	0.0747418	0.289542	17.682	17.6406	17.7051	18.0909	18.1492	17.9038	18.2671	17.9567
Dpp7	12.6579	13.7488	0.337823	1.09085	13.1239	14.1594	10.0628	13.2857	13.9087	12.1617	14.5047	14.42
Dpy19l1	10.2829	10.8873	0.34402	0.604425	11.1379	8.99957	10.8504	10.1437	11.4242	10.1262	10.4777	11.5211
Dpy30	17.4753	17.4837	0.978898	0.00838412	17.597	17.6386	17.9795	16.6863	17.4503	17.172	17.5267	17.7858
Dpysl2	23.7595	23.7615	0.98737	0.00200278	23.723	23.6143	23.8268	23.874	23.5185	23.6459	23.9408	23.9408
Dpysl3	22.9024	23.1435	0.239141	0.241112	22.6217	22.6217	23.1673	23.1989	22.9498	23.0511	23.3405	23.2326
Dpysl4	20.6594	20.7459	0.699449	0.0865884	20.4635	20.3945	20.9437	20.8357	20.4327	20.5236	21.1494	20.878
Dpysl5	18.0491	18.0809	0.867489	0.0317147	17.8666	17.69	18.3622	18.2778	17.9238	17.9602	18.2818	18.1576
Dr1	15.1779	15.3354	0.638708	0.157503	15.1281	14.6405	15.7458	15.1972	15.0481	15.9699	15.3337	14.99
Drap1	17.3917	17.2075	0.465742	-0.184165	16.933	17.0866	17.7747	17.7723	17.2394	17.4196	17.0989	17.0721
Drg1	17.3118	17.5162	0.0734389	0.204414	17.4266	17.0555	17.4244	17.3407	17.4802	17.5727	17.436	17.576
Drg2	16.0633	16.0757	0.907261	0.0123894	15.9897	15.9993	16.0682	16.1961	15.9004	15.9422	16.2039	16.2563
Dsp	17.1467	14.924	0.131403	-2.22266	14.9702	15.0141	18.7658	19.8365	15.055	14.4762	14.9495	15.2153
Dst	13.6478	13.4723	0.729246	-0.175505	14.0803	12.678	13.8665	13.9666	12.9073	14.46	13.5335	12.9886
Dstn	20.9678	21.271	0.0353214	0.303241	20.8147	21.2477	20.7654	21.0434	21.3031	21.2477	21.2477	21.2857
Dtd1	15.9907	15.8684	0.516421	-0.122306	15.857	15.6681	16.1637	16.2742	15.8701	15.9055	16.1169	15.5812
Dtd2	16.1994	16.1935	0.958224	-0.00591106	16.2563	16.0575	16.1182	16.3656	16.27	16.2812	16.2787	15.9441
Dtna	16.0442	16.0354	0.955867	-0.00876837	16.2162	16.264	16.002	15.6945	16.137	15.8934	15.9074	16.2039
Dtx3	12.7123	12.669	0.929803	-0.0432903	12.7455	12.3524	12.8007	12.9507	13.1614	11.3097	13.0585	13.1466
Dtymk	15.7468	15.7912	0.648093	0.0443415	15.7254	15.8779	15.8056	15.5784	15.7768	15.9739	15.7575	15.6565
Dus3l	15.9105	15.7043	0.531981	-0.206233	15.6126	16.1654	16.2915	15.5725	16.203	15.9835	15.0715	15.5591
Dusp3	17.6772	17.9243	0.0905079	0.247073	17.5524	17.8082	17.4445	17.9038	17.9362	17.7657	18.053	17.9422
Dxo	11.268	12.3017	0.471888	1.03373	12.4393	11.7659	9.94733	10.9194	11.8759	15.8892	10.3798	11.0619
Dync1h1	20.4356	20.4418	0.947958	0.00610781	20.3055	20.4212	20.3667	20.6493	20.481	20.2946	20.5034	20.4881
Dync1i1	14.9438	14.9873	0.756406	0.0434575	14.8287	14.6846	15.1357	15.1265	14.9094	15.035	15.1689	14.8358
Dync1i2	17.8234	17.7211	0.597846	-0.102304	17.7526	17.4891	18.053	17.9988	17.9015	17.5038	17.989	17.49
Dync1li1	18.1751	18.2999	0.318625	0.124804	18.1759	17.9422	18.2634	18.3189	18.4151	18.0807	18.4176	18.2863
Dync1li2	17.4958	17.4313	0.474888	-0.0644865	17.5818	17.3669	17.5984	17.436	17.5426	17.2584	17.5045	17.4196
Dync2h1	13.1109	13.5919	0.733401	0.481031	15.2427	15.077	9.92366	12.2002	13.6389	14.8108	12.7193	13.1986
Dynll1	16.225	16.244	0.893159	0.0190047	16.3681	15.8277	16.4127	16.2915	16.2608	16.2457	16.2691	16.2004
Dynll2	19.3013	19.1985	0.663409	-0.102739	19.3397	19.1134	19.8086	18.9433	19.1772	19.4864	19.244	18.8865
Dynlrb1	18.6603	18.4964	0.110429	-0.163855	18.7349	18.7182	18.774	18.414	18.5012	18.4344	18.4807	18.5695
Dynlt1	15.6993	15.3391	0.483465	-0.360256	16.3032	16.1812	15.1689	15.1441	14.2911	15.3804	15.846	15.8389
Dynlt3	16.0697	15.7394	0.0780529	-0.330304	16.0815	15.9791	16.1231	16.0952	15.8862	15.9334	15.8532	15.2847
Dyrk1b	14.4777	14.4796	0.990374	0.00196688	14.7584	14.5754	14.2858	14.2911	14.2202	14.4375	14.7279	14.533
Ech1	13.6755	14.4008	0.303376	0.725305	13.9246	14.4581	11.8019	14.5173	14.6497	14.3865	14.2911	14.2759
Echdc1	17.537	17.7335	0.608516	0.196566	17.7875	18.0832	17.436	16.8411	17.116	17.5538	18.1639	18.1003
Echs1	19.1952	19.3746	0.405679	0.1794	19.2098	19.575	18.752	19.244	19.6343	19.1155	19.4252	19.3234
Eci1	19.5209	19.3097	0.137161	-0.211283	19.5201	19.8086	19.2929	19.4621	19.4601	19.3532	19.1959	19.2295
Eci2	16.6644	16.7065	0.760072	0.0420477	16.4254	16.8542	16.5794	16.7986	16.7039	16.8051	16.4649	16.8519
Ecpas	16.228	15.6989	0.160714	-0.529105	16.7845	15.772	16.6635	15.6921	15.9213	15.2174	15.7902	15.8667
Edc4	16.4413	16.756	0.110004	0.314682	16.649	16.6274	15.9646	16.5243	16.7172	16.6954	16.8957	16.7157
Edf1	16.9814	16.7628	0.308644	-0.218626	16.9976	17.1664	16.8144	16.9474	17.1245	16.5715	16.3473	17.008
Eea1	15.3967	15.4877	0.273043	0.0910063	15.4849	15.5	15.272	15.3301	15.4698	15.4507	15.6307	15.3998
Eef1a1	22.7528	23.1089	0.0104332	0.356089	22.5837	22.755	22.7229	22.9498	23.2326	22.9498	23.1673	23.086
Eef1a2	20.942	21.0235	0.636782	0.0815421	20.7806	20.5912	21.2071	21.1892	21.1147	20.8843	21.1297	20.9655
Eef1akmt2	15.1826	15.0699	0.695643	-0.112719	15.6726	14.869	15.3531	14.8358	14.8629	14.7044	15.5515	15.1608
Eef1b	18.3484	18.7513	0.0725765	0.402936	18.3097	18.1669	18.8592	18.0579	18.8402	18.6989	18.8353	18.6309
Eef1d	17.7594	18.1677	0.0773066	0.40825	17.6777	17.4868	17.9193	17.9538	17.8017	18.5678	18.1168	18.1844
Eef1e1	17.2324	17.3529	0.526869	0.120456	16.9686	17.008	17.5667	17.3866	17.0889	17.3957	17.3319	17.5951
Eef1g	19.7863	19.8007	0.931246	0.0144272	19.7823	19.8534	19.6787	19.8309	19.3706	19.8798	19.8392	20.1134
Eef2	21.5139	21.5265	0.904938	0.0125439	21.3902	21.5796	21.5062	21.5796	21.4371	21.3322	21.5918	21.7448
Eefsec	11.2427	12.1894	0.249242	0.946771	9.76346	10.5619	12.5522	12.0931	12.3805	11.5607	13.1129	11.7036
Efemp1	13.2747	13.6936	0.310359	0.418889	13.5734	13.8633	12.8554	12.8067	13.538	13.2464	13.5056	14.4845
Efhd2	17.4382	17.8655	0.0030303	0.427261	17.3957	17.5465	17.5045	17.3062	17.9465	17.9123	17.9485	17.6547
Efl1	9.84609	11.0183	0.177821	1.17225	11.277	7.99396	10.0077	10.1056	10.7371	10.4517	12.0542	10.8303
Efnb1	14.7952	14.5667	0.0428196	-0.228411	14.9225	14.6825	14.8848	14.6908	14.6028	14.6076	14.6726	14.384
Efr3a	16.6972	16.8075	0.573195	0.110254	16.7815	16.5894	16.4993	16.9189	16.8321	16.3496	17.0279	17.0204
Eftud2	19.2465	19.22	0.752127	-0.0264617	19.1714	19.2	19.4601	19.1546	19.2072	19.1484	19.3175	19.2072
Egflam	16.4509	15.5057	0.00016145	-0.945198	16.3625	16.457	16.5576	16.4264	15.5693	15.1989	15.6845	15.5701
Egfr	13.4962	13.9586	0.00104461	0.462456	13.5002	13.3574	13.542	13.5851	14.0331	13.9087	13.8125	14.0803
Ehd1	16.1335	16.5284	0.0115612	0.394855	15.9066	16.0712	16.1948	16.3614	16.3823	16.5221	16.6317	16.5773
Ehd3	17.3305	17.5405	0.0203836	0.209944	17.3493	17.2878	17.4084	17.2766	17.5015	17.7146	17.5038	17.442
Ehd4	17.2766	16.9594	0.359231	-0.317272	16.988	17.1419	18.1998	16.7768	17.0578	17.0006	16.8627	16.9163
Ei24	15.0934	15.0043	0.665461	-0.0890307	15.416	15.1608	14.5727	15.2239	14.8394	14.9358	15.0732	15.1689
Eif1	15.0534	14.7008	0.127376	-0.352616	15.1455	15.1658	15.1972	14.7052	14.8371	14.2641	14.6784	15.0236
Eif1a	12.6902	12.8968	0.264186	0.206596	12.658	12.8193	12.8888	12.3947	13.1496	12.6942	12.6631	13.0802
Eif1ax	17.0273	16.8139	0.410778	-0.213413	16.8004	16.6635	17.6697	16.9757	16.9252	16.6149	16.7084	17.0071
Eif1b	14.1298	13.7784	0.0900405	-0.351349	14.015	14.237	14.4482	13.8188	13.6172	13.6622	13.74	14.0942
Eif2a	15.1787	15.1943	0.923609	0.0156235	14.8066	15.3314	15.2876	15.2893	15.2142	15.2485	14.9325	15.3821
Eif2b1	13.6709	14.6292	0.332051	0.958226	14.657	14.1611	11.2218	14.6439	14.898	13.5002	14.9466	15.172
Eif2b2	15.5642	15.5855	0.94634	0.0213824	15.268	16.1593	15.5527	15.2766	15.6413	14.9435	15.9136	15.8438
Eif2b4	15.6229	15.3744	0.630958	-0.248467	14.7905	15.2607	15.4834	16.9571	14.9253	15.527	15.4928	15.5527
Eif2b5	16.1014	15.8203	0.12668	-0.281081	16.3732	16.203	15.7779	16.0514	15.5432	15.8611	15.9835	15.8934
Eif2s1	17.2984	17.2946	0.97087	-0.00378172	17.2756	17.1081	17.4816	17.3282	17.415	17.2833	17.3555	17.1245
Eif2s2	18.0708	18.0859	0.868981	0.0150533	18.0979	17.8978	18.0243	18.2634	17.9634	18.0949	18.13	18.1552
Eif2s3x	19.0842	18.9266	0.189393	-0.157642	19.2608	18.9203	19.1155	19.0403	18.7532	18.9079	19.1374	18.9079
Eif3a	18.8659	18.7186	0.504886	-0.147254	19.244	18.8906	18.3177	19.0112	18.7887	18.6794	18.8538	18.5526
Eif3b	17.7549	17.8475	0.36454	0.0925552	17.8715	17.9171	17.6672	17.564	17.8543	17.7339	17.8552	17.9465
Eif3c	16.6384	16.8606	0.265831	0.222157	16.3133	16.7761	17.0411	16.4232	16.6771	16.9133	16.8386	17.0134
Eif3d	16.9068	16.9043	0.982636	-0.00254457	16.9303	16.7845	17.1058	16.8066	17.0774	16.8941	16.6771	16.9686
Eif3e	17.8635	17.878	0.846707	0.0144598	17.8899	17.8899	17.6977	17.9765	17.9402	17.8552	17.9442	17.7723
Eif3f	18.3727	18.449	0.549848	0.0762775	18.3974	18.582	18.1739	18.3376	18.3427	18.3427	18.7031	18.4074
Eif3g	16.5316	16.5986	0.593586	0.0670509	16.4189	16.3581	16.5099	16.8394	16.53	16.7172	16.4965	16.6508
Eif3h	15.876	15.8955	0.806057	0.019448	15.8438	15.9275	16.0457	15.6872	15.8966	15.8742	15.8976	15.9136
Eif3i	16.9044	17.2658	0.00350291	0.361354	16.7832	16.868	16.897	17.0695	17.2336	17.1493	17.3818	17.2985
Eif3j2	17.2913	17.218	0.578683	-0.0733	17.1507	17.3765	17.4561	17.1819	17.2852	17.1819	17.442	16.9629
Eif3k	16.9939	17.059	0.141758	0.0651636	17.0346	16.9976	17.0121	16.9312	16.9686	17.0695	17.1131	17.0849
Eif3l	17.5632	17.6039	0.825762	0.0407519	17.1394	17.6743	17.7571	17.682	17.3407	17.5565	17.841	17.6777
Eif3m	16.3629	16.6075	0.315452	0.244576	15.7353	16.7456	16.4386	16.5322	16.527	16.6464	16.7145	16.5421
Eif4a1	18.7249	18.7905	0.470966	0.0655979	18.6464	18.752	18.7261	18.7753	18.9618	18.7927	18.5745	18.8332
Eif4a2	17.8604	17.6556	0.0228436	-0.204744	18.0112	17.7284	17.8509	17.8509	17.7295	17.5667	17.6811	17.6452
Eif4a3	19.915	19.694	0.151978	-0.220996	19.7307	19.9064	20.1433	19.8798	19.4864	19.5517	19.9226	19.8154
Eif4b	14.2456	14.6187	0.34361	0.373064	14.1708	14.495	15.0195	13.2972	14.6892	14.6091	14.6489	14.5275
Eif4e	17.376	17.4642	0.0665273	0.08818	17.3429	17.3429	17.3507	17.4673	17.5024	17.5109	17.4319	17.4114
Eif4ebp2	14.0877	13.5552	0.473335	-0.532496	14.4691	13.7426	14.2581	13.8809	14.3538	14.1516	11.5324	14.183
Eif4g1	15.2025	15.0829	0.617737	-0.119547	15.8207	14.961	14.9332	15.095	14.8592	15.246	15.022	15.2045
Eif4g2	17.1008	16.9004	0.0225824	-0.200447	17.2114	17.0146	17.116	17.0612	16.8941	17.0279	16.7815	16.8981
Eif4g3	14.9741	15.0849	0.708635	0.110763	14.2186	15.2731	15.155	15.2497	14.7279	15.1265	15.3149	15.1702
Eif4h	17.7239	17.4107	0.0387988	-0.313177	17.6892	17.5392	17.8263	17.841	17.4816	17.5908	17.4287	17.1419
Eif5	16.5722	16.2458	0.0829292	-0.326479	16.7118	16.3082	16.8957	16.3732	16.1517	16.4532	16.2358	16.1423
Eif5a	16.7777	16.7085	0.848946	-0.0691709	16.3887	16.442	17.5524	16.7276	16.8296	16.1004	17.1549	16.7492
Eif5b	15.6158	15.8042	0.247886	0.188371	15.6777	15.2577	15.6439	15.8841	15.6769	15.9027	15.9387	15.6986
Eif6	14.4219	14.3258	0.742708	-0.0960465	14.3399	14.292	14.4738	14.5818	14.4125	14.6666	14.6908	13.5335
Eipr1	15.6122	15.5909	0.83448	-0.0212534	15.5067	15.6439	15.6522	15.646	15.8304	15.3903	15.5542	15.5889
Elac2	15.9116	15.5256	0.0802527	-0.385979	15.9513	15.9951	16.1593	15.5406	15.5296	15.1803	15.7952	15.5973
Elavl1	20.3112	20.0823	0.0605146	-0.228924	20.2432	20.2388	20.5912	20.1716	20.0467	20.1678	20.0404	20.0742
Elavl3	17.9498	18.0837	0.305032	0.133881	17.7926	17.9845	18.1669	17.8552	17.8552	18.0654	18.1518	18.2624
Elavl4	15.8651	16.5485	0.105074	0.683372	16.1309	15.1441	15.5755	16.6099	16.7055	16.4772	16.133	16.8781
Elfn1	14.2179	13.3425	0.0466832	-0.875403	14.0879	13.5787	14.5929	14.6119	13.759	13.7921	12.877	12.9418
Elfn2	11.2101	11.4688	0.35573	0.258616	11.5852	11.0289	10.6753	11.5512	11.623	11.5015	11.0722	11.6783
Elmo2	15.1512	14.318	0.080052	-0.833135	14.6683	15.5502	15.5994	14.7868	15.0157	13.8322	14.6652	13.759
Elmod1	15.2919	15.2052	0.722867	-0.0867551	15.6577	15.3447	15.2005	14.9648	15.6237	14.7946	15.3714	15.031
Elmod2	17.0668	17.2442	0.262008	0.177331	17.4159	16.9189	16.8179	17.1147	17.3929	17.1262	17.2584	17.1992
Elob	15.6176	15.1717	0.132426	-0.445885	15.8479	15.7254	14.9638	15.9334	15.0195	15.4116	15.3638	14.892
Eloc	17.576	17.4443	0.390553	-0.131774	17.3882	17.4266	17.5933	17.8961	17.4621	17.6729	17.3266	17.3154
Elof1	16.5095	15.9787	0.00294406	-0.530794	16.6586	16.4374	16.6902	16.2517	16.0583	16.027	15.8813	15.9482
Elovl4	15.8533	15.9374	0.540742	0.0840767	15.7039	15.5838	16.1026	16.023	15.9417	15.8335	15.9801	15.9942
Elp1	16.9234	17.1128	0.31329	0.189414	17.0071	16.6624	17.3175	16.7068	17.1915	16.9112	17.2833	17.0654
Elp2	16.0872	16.0666	0.857926	-0.0205987	15.9441	15.9686	16.0737	16.3625	16.1352	15.9672	16.1825	15.9815
Elp3	15.4396	15.2915	0.61717	-0.148105	14.8249	15.5133	15.6872	15.7331	15.3207	14.7905	15.3628	15.6921
Emb	14.6417	14.5664	0.755582	-0.0753326	14.6751	14.957	14.6726	14.2622	15.01	14.6846	14.1687	14.4023
Emc1	16.5654	16.9449	0.0130926	0.379539	16.7247	16.7247	16.3681	16.444	16.9437	16.9734	16.7954	17.067
Emc2	16.5687	16.8075	0.048897	0.238742	16.488	16.4264	16.7954	16.565	16.8155	16.6568	16.8503	16.9072
Emc3	15.0534	15.2769	0.370409	0.223523	14.999	14.753	15.0173	15.4442	15.3112	14.7834	15.6522	15.3608
Emc4	10.4392	13.9411	0.0202812	3.50188	9.89209	12.1004	11.1443	8.62002	13.8277	14.07	11.9197	15.947
Emc6	14.4183	13.6408	0.409048	-0.777549	14.6666	13.7756	14.4548	14.7762	11.9305	12.4451	14.9648	15.2226
Emc8	15.2094	15.4483	0.494438	0.238926	15.5932	15.5663	14.3066	15.3714	15.7023	15.2313	15.6126	15.247
Emd	15.8837	15.7968	0.702008	-0.0869358	15.9801	15.7768	16.1241	15.6537	15.4384	16.3319	15.6872	15.7296
Eml1	14.8692	14.895	0.952635	0.0258458	15.1147	15.3459	15.0569	13.9593	14.0768	15.1455	15.3314	15.0265
Eml2	17.0424	17.1948	0.412842	0.152375	17.0695	17.4694	16.7024	16.9283	17.3031	17.0809	17.0889	17.3062
Eml3	16.5874	16.0549	0.100349	-0.532456	16.6678	16.3112	16.5975	16.773	16.1401	16.5576	16.1812	15.3407
Eml4	13.2152	13.9492	0.245807	0.734049	13.6992	14.105	13.4956	11.5607	13.8206	13.8206	14.0551	14.1005
Emsy	14.4624	14.7642	0.368923	0.301847	14.6312	14.8907	13.6872	14.6405	14.6059	14.8789	14.4151	15.1571
Enah	14.0454	11.9711	0.0571846	-2.07428	14.4114	13.6622	13.8778	14.2303	9.61423	11.7768	12.9538	13.5398
Endod1	16.124	16.3924	0.0954604	0.268379	16.4639	16.1379	15.8207	16.0737	16.3311	16.4449	16.3496	16.444
Endog	14.4351	14.6034	0.402138	0.168321	14.618	14.4469	14.6825	13.9928	14.6765	14.8629	14.4337	14.4404
Engase	17.3483	16.6675	0.0914551	-0.680853	17.5447	17.4621	17.6386	16.7478	16.2822	16.4272	16.4894	17.4711
Eno1	22.8636	22.6874	0.414998	-0.176209	22.7229	22.5408	23.2837	22.9069	22.755	22.7091	22.9383	22.347
Eno2	22.152	22.4226	0.133101	0.270661	21.8796	21.9792	22.4367	22.3124	22.3124	22.5837	22.5408	22.2536
Eno3	11.8265	11.5441	0.0623994	-0.282454	11.8907	11.832	11.8448	11.7388	11.7659	11.2617	11.7166	11.4321
Enoph1	18.1503	17.6529	0.0192888	-0.497345	18.1273	18.4284	18.066	17.9795	17.9646	17.4785	17.7326	17.436
Enpp5	16.2112	16.3163	0.0755783	0.1051	16.1727	16.3348	16.1717	16.1654	16.3473	16.3367	16.2372	16.3438
Entpd2	14.319	14.6135	0.358402	0.294473	14.041	14.1272	14.7519	14.3558	15.0833	14.8026	14.6553	13.9126
Entpd5	14.7936	14.6128	0.292559	-0.180825	15.1844	14.5369	14.6525	14.8005	14.4865	14.7483	14.7128	14.5035
Epb41	19.74	19.3891	0.0204789	-0.350878	19.6428	19.5815	19.982	19.7537	19.3809	19.1959	19.5032	19.4765
Epb41l1	16.0278	16.1716	0.225711	0.143847	16.0457	16.1786	16.1446	15.7422	16.2578	16.0797	16.207	16.142
Epb41l2	23.2147	22.5184	0.000856172	-0.696369	23.3096	23.3096	23.086	23.1538	22.5133	22.2536	22.5837	22.7229
Epb41l3	19.3151	19.4523	0.271302	0.137244	19.3627	19.1546	19.4823	19.2608	19.3664	19.2608	19.5118	19.6703
Epdr1	13.753	14.3428	0.145351	0.589887	12.9452	13.9317	13.6194	14.5155	14.2722	14.0054	14.6012	14.4926
Epha4	14.076	13.9143	0.557903	-0.161638	14.213	14.5492	13.4046	14.1371	14.0843	13.6287	13.9905	13.9538
Ephb2	15.4339	15.7576	0.125521	0.323705	15.0299	15.7139	15.5085	15.4834	15.8813	15.7056	15.9739	15.4698
Ephx1	16.1233	16.8186	0.0560742	0.695269	16.6236	16.565	15.4659	15.8389	16.835	16.5824	16.9133	16.9437
Ephx2	16.2867	16.0927	0.0609266	-0.194019	16.4374	16.295	16.2628	16.1517	15.9766	16.2176	16.1737	16.0031
Epm2aip1	18.8593	18.9553	0.319418	0.0960171	18.795	18.6949	18.9505	18.9967	18.9809	18.8025	19.0606	18.9771
Epn1	14.9148	15.3346	0.623062	0.419785	12.7632	15.428	15.9921	15.476	14.2693	15.6769	15.7276	15.6647
Epn2	16.0052	15.8731	0.457633	-0.13208	15.8015	16.0619	15.9626	16.1948	15.6999	16.1717	15.5626	16.0583
Eprs	18.5408	18.4519	0.222929	-0.0888663	18.466	18.4509	18.5998	18.6464	18.4872	18.4704	18.3252	18.5249
Eps15	16.3738	15.2236	0.174872	-1.15024	16.133	15.3725	18.4601	15.5296	14.6152	15.6413	15.2201	15.4178
Eps15l1	17.2065	17.2332	0.845162	0.0267337	17.3407	17.4172	17.2124	16.8557	17.1633	17.1664	17.3338	17.2694
Eps8	14.5028	14.7526	0.369266	0.249746	14.1005	14.8946	14.8738	14.1425	14.3599	14.9396	14.8822	14.8287
Erap1	14.8723	14.7229	0.723486	-0.149334	15.0673	15.0505	14.7223	14.6489	14.7995	13.6055	15.3038	15.1829
Erbin	12.5693	12.6795	0.559898	0.110197	12.4784	12.8486	12.2267	12.7237	12.6155	12.5848	13.0134	12.5044
Erc1	14.6246	14.8761	0.348676	0.251556	14.2494	14.6784	15.0283	14.542	14.4225	14.725	15.1073	15.2497
Ercc2	14.6645	13.6461	0.185229	-1.01842	14.5962	14.5776	14.4011	15.0833	14.46	14.5155	11.6937	13.9154
Ercc3	12.557	12.3053	0.729107	-0.251704	12.3805	12.2551	13.3729	12.2195	12.7386	13.1204	10.4085	12.9538
Ergic1	16.0049	16.4515	0.221005	0.446638	16.3917	16.2517	15.095	16.2812	16.322	16.6012	16.1872	16.6957
Erh	18.0537	17.8595	0.433659	-0.194186	17.7367	18.0259	18.6504	17.8017	17.5922	18.044	17.9821	17.8197
Eri3	16.2291	16.1021	0.158793	-0.127009	16.3489	16.2964	16.27	16.001	16.1081	16.0856	16.0767	16.1379
Erich5	12.5406	13.2002	0.111358	0.659594	12.8888	12.5265	13.1239	11.623	12.8554	13.4693	13.2715	13.2044
Erlin2	18.7103	18.9556	0.0247365	0.245245	18.7031	18.774	18.5461	18.8181	18.9044	18.8495	19.1134	18.955
Ermn	15.0335	14.7158	0.575024	-0.317705	15.5878	14.9285	14.1687	15.449	15.2541	14.6489	15.4298	13.5304
Ero1a	16.3841	16.2892	0.805345	-0.0948299	16.7922	16.9001	15.8624	15.9815	15.5361	16.5113	16.5221	16.5873
Erp29	19.077	19.2985	0.149857	0.221458	19.3869	18.9328	19.1102	18.8782	19.2929	19.129	19.3012	19.4708
Erp44	17.3794	17.6861	0.459019	0.306691	17.2124	16.4532	18.1469	17.7051	17.4319	17.4816	17.99	17.841
Esd	19.8971	19.9176	0.961266	0.0205195	19.5333	19.451	20.2321	20.3721	18.9521	20.0467	20.2946	20.3771
Espn	15.5012	15.2398	0.208836	-0.261371	15.7331	15.2239	15.7148	15.333	15.5113	15.4178	15.0519	14.9783
Esrrb	16.6491	15.9669	1.63202e-06	-0.682279	16.685	16.685	16.6029	16.6236	15.9291	16.0575	15.9422	15.9387
Esyt1	15.445	15.6482	0.196419	0.20317	15.4796	15.6338	15.1053	15.5615	15.5251	15.6496	15.5571	15.8611
Esyt2	15.0285	15.4962	0.32459	0.467736	14.9031	14.6765	14.6882	15.846	15.8976	14.5578	16.0575	15.4719
Etf1	17.2502	17.483	0.00285505	0.232785	17.2059	17.3507	17.1839	17.2603	17.5232	17.4114	17.4547	17.5426
Etfa	19.3507	19.4059	0.716639	0.0552118	19.1134	19.7702	19.2361	19.2832	19.4286	19.4148	19.4175	19.3627
Etfb	19.3321	19.2459	0.420869	-0.0862147	19.2246	19.4947	19.2184	19.3906	19.3488	19.396	19.1202	19.1184
Etfdh	16.3704	16.4332	0.84588	0.062851	16.5633	16.9383	15.4943	16.4856	16.4364	16.4223	16.5086	16.3656
Ethe1	17.4699	17.3898	0.874515	-0.0800539	17.158	17.3338	16.7943	18.5935	17.1419	17.4547	18.1576	16.8051
Ewsr1	17.141	17.0152	0.399336	-0.125808	17.2263	17.1864	16.9793	17.172	17.1778	17.0451	16.6464	17.1915
Exoc2	15.2697	15.7735	0.0326463	0.503841	15.3029	15.01	15.7682	14.9976	15.8419	15.7411	15.7331	15.7779
Exoc4	15.2333	15.3119	0.253971	0.0786576	15.2562	15.1336	15.3577	15.1855	15.2153	15.2847	15.3929	15.3547
Exoc5	14.3699	14.0601	0.65359	-0.309814	14.3231	14.3996	14.0959	14.6611	14.8884	12.1326	14.6312	14.5884
Exoc7	12.041	10.9218	0.156146	-1.11922	12.0592	12.6468	11.6563	11.8019	11.7768	11.1793	11.7317	8.99957
Exoc8	12.6838	13.7368	0.285488	1.05298	13.3519	10.0077	13.7188	13.6567	13.5663	13.6893	13.8435	13.848
Exog	15.9346	15.7862	0.502474	-0.148457	16.2812	16.0199	15.3608	16.0767	15.7506	15.9042	15.6344	15.8555
Exosc10	13.047	13.2769	0.742438	0.229874	13.1938	12.9956	12.9388	13.0598	13.1377	15.1672	12.0931	12.7094
Exosc2	16.8607	16.7112	0.195329	-0.149456	16.7761	16.9367	16.9466	16.7832	16.8981	16.7099	16.4639	16.773
Exosc3	13.7713	13.5545	0.223591	-0.216807	13.9126	13.607	14.1099	13.4558	13.4311	13.724	13.5398	13.5231
Exosc4	15.6747	15.3438	0.173461	-0.330962	15.5901	15.5199	15.7487	15.8401	15.5527	14.7706	15.3698	15.682
Exosc5	15.857	15.7615	0.644747	-0.0955466	15.9088	16.0438	15.5047	15.9707	16.2123	15.6945	15.6376	15.5013
Exosc6	15.1243	15.3085	0.668326	0.18417	15.7902	14.1393	15.3688	15.1989	14.8657	15.7742	15.537	15.0569
Exosc7	16.2155	16.1427	0.405616	-0.0728401	16.0575	16.2111	16.3766	16.2169	16.001	16.1557	16.2162	16.1978
Exosc8	15.5526	15.5266	0.864727	-0.0259566	15.5478	15.2088	15.8262	15.6275	15.5823	15.6798	15.4881	15.3563
Exosc9	16.3652	16.2601	0.2418	-0.105096	16.3949	16.2486	16.5715	16.2457	16.3172	16.2004	16.2769	16.2457
Extl2	15.2525	15.6093	0.313661	0.356787	14.5943	15.6064	15.5615	15.2477	15.7056	16.1486	15.523	15.0598
Ezr	17.8751	18.1952	0.323617	0.320096	18.0034	17.9193	17.1493	18.4284	18.258	18.1003	18.5265	17.8961
F11r	14.5653	13.4527	0.399733	-1.11265	14.5035	14.5275	14.015	15.2153	14.5275	9.89209	14.2291	15.1621
F8a1	14.116	14.0167	0.649558	-0.0992223	13.8576	14.1775	14.0447	14.384	13.6934	14.0286	14.5014	13.8435
Faah	14.75	15.0386	0.584535	0.288683	15.5467	15.2324	13.8794	14.3413	15.3563	15.5422	14.1215	15.1346
Fabp12	13.8604	13.4238	0.0800743	-0.436665	14.3036	13.874	13.7685	13.4956	13.4458	13.6992	13.1042	13.4458
Fabp5	18.0499	18.2493	0.49345	0.199412	17.8855	17.8607	17.7394	18.7141	17.9975	18.5303	17.9567	18.5127
Fabp7	16.5836	15.3754	0.102691	-1.20826	16.0056	15.9739	17.3544	17.0006	14.5285	14.4214	16.3463	16.2052
Fadd	11.7322	11.95	0.729993	0.217791	11.9197	10.5945	12.6379	11.7768	12.5005	10.6753	12.2438	12.3805
Fads1	15.2692	14.2923	0.165165	-0.976855	15.4209	15.2541	15.3346	15.0673	14.316	15.1736	15.1305	12.5492
Faf1	14.0202	14.0782	0.720994	0.0579038	14.1066	13.8322	14.213	13.9291	14.3382	14.1628	14.0855	13.7261
Faf2	17.6179	17.6646	0.557056	0.0466855	17.7339	17.6082	17.4947	17.6347	17.7284	17.7259	17.7092	17.4947
Fahd1	16.2916	15.8607	0.06752	-0.430895	16.5176	15.9921	16.4142	16.2427	15.4907	15.8	16.2457	15.9066
Fahd2	17.8049	17.7994	0.909914	-0.00553565	17.8607	17.7809	17.7198	17.8582	17.8495	17.8472	17.7893	17.7114
Faim	18.525	17.7108	0.206206	-0.814282	19.1897	19.1714	17.2142	18.5249	17.9567	18.2671	16.7213	17.8978
Fam114a2	17.1043	17.0916	0.894588	-0.0126657	17.0957	17.0071	17.3479	16.9666	17.1437	17.1032	17.1234	16.9963
FAM120A	17.0235	16.9184	0.554605	-0.10509	17.2766	17.067	16.7276	17.023	16.8743	17.1747	16.5944	17.0303
Fam120b	12.6752	13.0115	0.63465	0.336267	12.9929	10.9667	13.0241	13.7172	13.5701	13.3543	12.1383	12.9832
Fam120c	16.7889	16.8836	0.464683	0.0947178	16.8924	16.9451	16.5066	16.8114	17.0809	16.7504	16.8155	16.8876
Fam126b	15.5513	15.1154	0.146477	-0.435988	15.2516	15.4867	15.7614	15.7056	15.4047	14.4238	15.4047	15.2282
Fam136a	16.8182	16.404	0.037604	-0.41423	17.0289	17.0314	16.8114	16.401	16.4474	16.2691	16.4099	16.4894
Fam160b1	12.5155	14.5174	0.186284	2.0019	14.4303	12.3752	8.78873	14.4677	14.4114	14.763	14.707	14.1882
Fam162a	17.3557	17.4078	0.815244	0.0520651	17.5015	16.8503	17.5509	17.5203	17.7244	17.5145	17.1599	17.2323
Fam169a	20.3345	20.092	0.0834633	-0.242471	20.4099	20.1005	20.6091	20.2183	20.1065	20.1482	20.1232	19.99
Fam172a	11.9434	12.3912	0.714385	0.447757	10.1913	12.5955	11.3515	13.6354	14.1078	13.7057	10.4517	11.2995
Fam177a1	16.385	16.2707	0.761285	-0.114322	16.5334	15.5626	17.0849	16.3592	16.0974	16.5944	15.8667	16.5243
Fam192a	15.4212	14.2367	0.310666	-1.18453	15.5597	15.3245	15.5845	15.2162	15.1053	11.054	15.1943	15.5932
Fam210b	14.662	14.7218	0.377128	0.0597558	14.495	14.6683	14.7192	14.7657	14.7754	14.7117	14.6751	14.725
Fam241b	14.2858	13.3673	0.0290459	-0.918505	14.4293	14.6497	13.8868	14.1775	13.8665	13.0773	12.7316	13.7939
Fam3c	16.6566	16.8216	0.11317	0.164965	16.5516	16.5099	16.8824	16.6825	16.7883	16.773	16.9072	16.8179
Fam49a	15.0855	15.1107	0.884363	0.0251612	15.2497	15.0195	14.9756	15.0971	15.3058	15.0659	15.3783	14.6927
Fam49b	17.672	17.854	0.242147	0.181992	17.5697	17.5127	17.7308	17.8747	17.7538	17.5835	18.0832	17.9955
Fam50a	15.6253	15.5206	0.305834	-0.104752	15.7562	15.567	15.6986	15.4796	15.5889	15.6784	15.4453	15.3698
Fam76b	12.9819	12.7756	0.72381	-0.20632	12.3211	13.5398	12.416	13.6506	11.6937	13.6719	12.539	13.1977
Fam91a1	13.9443	13.6998	0.687608	-0.244481	15.3138	13.4179	14.256	12.7896	13.8544	14.0099	13.7939	13.1412
Fam98a	13.1552	13.4761	0.319113	0.320959	13.6872	12.7679	13.42	12.7455	13.1585	13.9246	13.5927	13.2287
Fam98b	19.4074	19.5504	0.0687957	0.142954	19.2929	19.327	19.529	19.4807	19.6167	19.529	19.4807	19.575
Farp1	14.9646	15.0173	0.794888	0.0527016	15.1073	15.0376	14.9744	14.739	15.1829	15.1608	14.4894	15.236
Farsa	18.6372	18.6616	0.786936	0.0244053	18.7221	18.6464	18.7141	18.466	18.4832	18.6773	18.7141	18.7716
Farsb	19.4652	19.3406	0.229384	-0.124602	19.6286	19.5846	19.3356	19.3121	19.3012	19.2361	19.4105	19.4148
Fasn	17.4549	17.4857	0.732753	0.0308396	17.6315	17.4746	17.2669	17.4466	17.5163	17.3882	17.5881	17.4503
Fau	17.9077	18.5538	0.0282916	0.646179	18.2537	17.3091	18.204	17.8637	18.4683	18.4439	18.6662	18.6371
Fbl	17.563	17.5453	0.898582	-0.0177432	17.8876	17.5861	17.3338	17.4445	17.7067	17.442	17.5538	17.4785
Fbn1	15.9018	15.5734	0.807925	-0.3284	15.3725	18.8042	14.7261	14.7044	14.999	14.2104	15.0481	18.0361
Fbxl16	14.8032	15.2132	0.480705	0.41002	14.1078	14.4497	15.3239	15.3314	16.4639	14.6266	15.2577	14.5047
Fbxl2	14.3328	13.8347	0.725216	-0.498081	13.5959	15.3477	12.4109	15.9766	15.5334	15.8649	12.0238	11.9167
Fbxl20	15.679	15.666	0.936051	-0.01307	15.708	15.6251	15.508	15.8751	15.8098	15.3485	15.9588	15.5467
Fbxo2	18.969	18.8199	0.613971	-0.149019	18.7584	18.8941	18.7683	19.4551	19.2832	19.1338	18.4487	18.414
Fbxo22	17.4727	17.8071	0.0514888	0.334363	17.49	17.1934	17.6044	17.603	17.77	17.5861	17.8097	18.0624
Fbxo3	15.1056	14.8478	0.402422	-0.257843	15.1393	15.4185	15.1099	14.7547	14.9884	14.1412	15.333	14.9285
Fbxo38	12.5111	13.138	0.269814	0.626954	12.6631	11.2995	12.9832	13.0986	13.3174	12.7547	13.9232	12.5568
Fbxo41	13.5923	12.8844	0.259757	-0.707886	13.4439	13.2287	13.6164	14.0803	13.2464	13.759	11.3097	13.2227
Fbxo7	15.1654	15.0311	0.647798	-0.134384	15.4553	15.296	14.6384	15.272	15.4197	15.1073	15.1748	14.4225
Fchsd2	10.8027	11.5792	0.237409	0.776465	9.24959	12.0238	10.7931	11.1443	11.2329	11.8146	11.6346	11.6346
Fcsk	15.2598	15.4388	0.796052	0.178947	14.9827	16.8695	14.4375	14.7495	14.7799	16.2198	14.8269	15.9284
Fdps	17.8425	17.6012	0.239764	-0.241271	17.7461	17.8312	17.8312	17.9614	17.8876	17.0759	17.7129	17.7284
Fdx2	13.5847	13.707	0.599115	0.12225	13.7858	14.0136	13.3655	13.174	13.5056	13.9848	13.7713	13.5663
Fech	14.4711	14.8098	0.361327	0.338739	14.9006	14.058	14.9039	14.0218	15.1658	14.1317	14.8528	15.0891
Fem1b	11.5909	11.7345	0.923089	0.143542	12.2595	12.2002	8.99957	12.9045	13.607	13.5959	10.6399	9.09508
Fga	12.7213	14.537	0.0293125	1.81562	11.7036	13.2309	12.76	13.191	15.5187	14.5657	15.0036	13.0598
Fgb	12.6729	12.9983	0.67719	0.325322	13.4693	13.6306	12.5955	10.9964	13.6194	11.832	12.836	13.7057
Fgf2	15.6856	18.3708	0.000293373	2.68513	16.4559	15.8335	15.2687	15.1844	18.3198	18.955	18.0112	18.1971
Fh	18.8263	18.6692	0.1769	-0.157072	18.9176	18.6989	18.798	18.8906	18.6399	18.7753	18.8332	18.4284
Fhit	13.834	13.3196	0.406441	-0.514395	14.2406	12.9538	14.1839	13.9577	11.8567	13.6209	13.9291	13.8718
Fhl1	15.8576	16.0498	0.447072	0.192195	16.12	15.8184	16.1872	15.3046	15.9825	16.1579	15.7394	16.3192
Fibp	13.9059	13.4863	0.563821	-0.419605	13.3044	13.4922	14.5594	14.2676	11.6346	14.0902	14.1479	14.0725
Fip1l1	17.5674	17.0484	0.20158	-0.518956	17.742	17.4979	17.603	17.4266	15.9835	17.3929	17.4483	17.3689
Fis1	18.5709	18.4638	0.467084	-0.107111	18.6904	18.8294	18.4284	18.3354	18.6213	18.2624	18.5372	18.4344
Fkbp1a	19.1435	19.0878	0.698033	-0.0556989	19.3324	19.2832	19.1959	18.7627	19.2098	19.0561	19.0719	19.0136
Fkbp2	18.1732	18.2248	0.963416	0.0516039	16.8627	16.9024	19.5569	19.3706	19.5004	16.9647	16.7883	19.6456
Fkbp3	17.821	17.7385	0.457541	-0.0824656	18.066	17.8375	17.7259	17.6547	17.682	17.8582	17.6264	17.7875
Fkbp4	19.2042	19.0604	0.258511	-0.143763	19.1155	19.0356	19.5201	19.1457	18.9967	18.9967	19.1657	19.0828
Fkbp5	16.1672	16.4609	0.10406	0.293628	15.9564	15.8987	16.491	16.3229	16.3542	16.6159	16.4313	16.442
Fkbp8	18.3261	18.5877	0.000135927	0.261544	18.414	18.3097	18.2834	18.2974	18.5797	18.5769	18.5901	18.6041
Flad1	13.5992	13.0046	0.143839	-0.594564	13.3491	13.1517	13.9784	13.9176	12.8007	13.5939	12.2967	13.3273
Flcn	12.8535	13.0813	0.65203	0.227751	13.515	13.0931	13.2208	11.5852	12.6268	13.6118	12.9073	13.1792
Flii	12.7453	13.294	0.236446	0.548653	12.2654	13.0471	12.2334	13.4354	12.7134	13.5851	13.97	12.9073
Flna	16.5589	17.0253	0.430583	0.466354	16.6436	17.8122	16.0575	15.7223	17.3689	16.3473	16.6957	17.6892
Flnb	14.5727	14.6	0.925981	0.0273039	14.4522	15.0908	14.1565	14.5914	14.6489	14.0183	14.7824	14.9504
Flnc	13.4232	13.8981	0.0783487	0.474883	13.7667	13.3351	13.0513	13.5398	14.3802	13.8231	13.6506	13.7385
Flot1	15.8835	16.1573	0.0381614	0.27387	16.1231	15.9626	15.7368	15.7115	16.1182	16.2578	16.1352	16.1182
Flot2	15.8567	16.2829	0.020835	0.426155	15.9359	15.6945	15.6902	16.1062	16.3112	16.2542	16.0583	16.5079
Flywch1	13.7104	13.716	0.996067	0.00560945	11.6346	14.5606	13.4439	15.2023	14.9325	14.9729	11.8253	13.1332
Flywch2	12.3354	11.8868	0.471489	-0.448603	12.3877	12.2713	12.4329	12.2497	12.2438	12.0422	10.2549	13.0063
Fmr1	14.0965	14.191	0.801559	0.0944811	14.5994	14.319	13.0624	14.4054	14.1721	13.9619	14.2888	14.3413
Fn3k	15.0114	14.182	0.144283	-0.829464	15.3149	13.9835	15.5684	15.179	13.4644	15.0376	13.8068	14.4191
Fn3krp	17.5027	17.4634	0.77925	-0.0392994	17.3765	17.4608	17.8437	17.3301	17.6386	17.4736	17.415	17.3266
Fnbp1	13.8501	14.2056	0.379713	0.35543	13.7889	14.4262	13.1646	14.0209	13.6757	13.8188	14.6363	14.6915
Fnbp4	10.8662	10.4357	0.512862	-0.430414	11.4548	10.2968	10.3615	11.3515	9.35193	11.8759	10.5074	10.0077
Fnta	16.079	15.9523	0.336338	-0.126698	15.9815	15.8592	16.3473	16.1279	15.9245	15.966	15.8124	16.1062
Fntb	14.2994	14.6633	0.165292	0.363928	14.0363	13.8612	14.8776	14.4225	14.7848	14.6012	14.5792	14.6882
Folh1	15.9313	15.9913	0.906373	0.0599293	15.9225	16.1169	15.9564	15.7296	16.0575	15.7682	17.2362	14.9031
Folr1	15.6214	16.5546	0.374442	0.933277	16.9989	17.1394	14.9348	13.4124	15.423	16.6863	16.9989	17.1104
Foxj2	13.6002	13.8287	0.580604	0.228503	13.526	13.3375	14.0768	13.4604	14.8127	13.2857	13.8879	13.3284
Foxk1	12.9152	13.5411	0.580959	0.625849	14.85	11.5211	14.5439	10.746	13.2248	13.6554	13.0773	14.2067
Frg1	16.7066	16.651	0.546676	-0.05552	16.6818	16.7331	16.6317	16.7796	16.4304	16.7883	16.7537	16.6317
Frmd4a	13.4495	13.5654	0.684698	0.115939	13.394	13.1496	14.1078	13.1466	13.1239	13.6596	13.7889	13.6893
Frmd5	14.903	15.001	0.65112	0.0979962	14.746	14.6091	14.869	15.388	14.792	15.3314	14.9693	14.9115
Frmpd1	12.4899	11.9587	0.273654	-0.531174	13.3957	12.4109	12.0467	12.1062	12.2002	12.0467	12.5158	11.0722
Fry	15.5051	15.361	0.198551	-0.144101	15.3389	15.4075	15.5133	15.7606	15.4333	15.3964	15.3547	15.2595
Fscn1	20.1031	20.1151	0.933676	0.0120537	19.9064	19.897	20.3364	20.2724	20.1134	20.1368	20.2876	19.9226
Fscn2	15.2016	14.8686	0.243313	-0.333044	15.3989	15.693	15.1118	14.6028	14.961	15.0743	14.557	14.8822
Fsd1	12.6221	13.2141	0.393101	0.592005	10.9194	12.8822	13.5603	13.1267	12.658	12.8888	13.8343	13.4754
Fsd1l	14.8636	14.7931	0.592352	-0.0704426	14.6784	14.7881	15.1441	14.8436	14.7569	15.0141	14.6961	14.7052
Fth1	14.1046	12.898	0.131247	-1.20661	14.1735	14.0218	13.8322	14.3908	14.0349	12.2334	11.2995	14.0241
Fto	17.8791	17.738	0.138954	-0.141068	17.8728	17.8197	17.7875	18.0361	17.5684	17.7413	17.8592	17.7831
Fubp1	18.5436	18.4741	0.551298	-0.0695411	18.5998	18.4197	18.8122	18.3427	18.4074	18.4467	18.5718	18.4704
Fundc2	14.0388	14.0605	0.923179	0.0216727	13.9651	14.2417	13.9495	13.9989	13.6354	13.7873	14.3762	14.443
Fuom	16.3231	16.47	0.392884	0.146904	16.2443	16.2778	16.2241	16.5461	16.8114	16.3533	16.5608	16.1545
Fus	20.5422	20.8559	0.306959	0.313704	20.8964	20.7108	20.8357	19.7259	20.8566	21.0211	20.7654	20.7806
Fxn	15.4621	15.6714	0.165908	0.209381	15.6739	15.629	15.1463	15.3989	15.7213	15.5932	15.5713	15.8
Fxr1	17.1494	17.1468	0.979944	-0.00256985	17.3062	16.9963	17.0957	17.1992	16.9734	17.1019	17.3113	17.2005
Fxr2	16.1769	16.4033	0.268902	0.226387	15.7779	16.1727	16.1937	16.5633	16.5391	16.5608	16.1579	16.3554
Fxyd6	15.6348	15.9302	0.678603	0.295434	16.5731	16.0797	13.6255	16.2608	15.94	16.0369	15.8335	15.9104
Fxyd7	13.5368	13.929	0.347774	0.3922	13.7172	12.5044	14.1455	13.7803	14.0304	13.5764	13.848	14.2612
Fyco1	16.2283	16.24	0.949595	0.0117646	16.4946	16.322	16.3244	15.772	16.2404	16.1825	16.0682	16.469
Fyn	14.1127	14.177	0.805373	0.0643109	13.9515	14.2622	14.5275	13.7097	13.9413	13.9473	14.6825	14.1371
G3bp1	17.4412	17.3281	0.409498	-0.113046	17.3669	17.4917	17.4547	17.4515	17.5408	16.9699	17.3645	17.4374
G3bp2	18.0951	18.0845	0.866902	-0.010618	18.056	18.1722	17.9765	18.1759	18.1441	17.9795	18.1235	18.0909
G6pc3	16.6987	16.9214	0.11544	0.222686	16.9151	16.8016	16.386	16.6923	16.7973	16.9571	16.9666	16.9647
G6pdx	19.8588	19.6024	0.170105	-0.256467	19.8309	19.8577	19.7611	19.9855	19.7561	19.1311	19.7963	19.7259
Gaa	17.3106	17.5681	0.159137	0.257523	17.2778	17.5447	17.4681	16.9517	17.3882	17.436	17.7284	17.7198
Gab1	12.8564	12.5865	0.567609	-0.269927	12.6432	13.6567	12.4906	12.635	12.8672	13.1986	11.5607	12.7193
Gabarapl2	15.8238	15.5872	0.11402	-0.236586	15.7936	15.9815	15.8508	15.6693	15.6307	15.272	15.66	15.7863
Gabbr1	16.2746	16.0864	0.594582	-0.188189	16.023	15.9291	15.9672	17.179	16.0422	15.7952	16.0215	16.4867
Gabbr2	14.4589	13.7237	0.0752581	-0.735169	14.4054	14.4404	14.1916	14.7981	13.5231	13.0471	13.7545	14.57
Gabpa	17.1633	16.4124	0.0498285	-0.750815	17.8822	16.6485	16.6662	17.4561	16.3192	16.4715	16.4264	16.4326
Gabra1	16.0391	16.3474	0.134093	0.308274	16.1004	16.1508	15.5693	16.3359	16.3993	16.492	16.328	16.1703
Gabra3	14.0269	14.3452	0.0717531	0.318324	14.298	14.0241	13.9577	13.8277	14.5559	14.4638	14.07	14.2911
Gabrb3	14.7454	14.8561	0.284741	0.110664	14.7483	14.8327	14.7929	14.6076	14.7365	15.0241	14.9621	14.7015
Gabrg2	16.5158	16.6026	0.485507	0.0867563	16.3614	16.3696	16.6937	16.6385	16.7378	16.6788	16.6089	16.3846
Gabrr1	12.4162	12.7583	0.0845685	0.342159	12.0019	12.5099	12.7078	12.4451	12.7159	12.9606	12.6155	12.7413
Gad1	17.5322	17.523	0.949595	-0.00921065	17.415	17.404	17.7427	17.5671	17.6656	17.2336	17.7444	17.4483
Gad2	16.9699	16.8228	0.0747707	-0.14711	16.9451	16.8865	17.1369	16.9112	16.7118	16.8386	16.8695	16.8713
Gak	14.118	12.7344	0.326041	-1.38362	13.8941	14.0447	13.9835	14.5499	14.0725	13.8633	8.88155	14.1203
Gale	16.2465	16.5061	0.0128604	0.259581	16.3192	16.0457	16.2443	16.3766	16.5311	16.5259	16.5113	16.4559
Galk1	17.0498	16.9316	0.417192	-0.118219	17.0629	17.0612	17.1019	16.9734	16.5944	16.8472	17.1071	17.1778
Galk2	16.2999	16.4458	0.114496	0.145941	16.2608	16.1401	16.4514	16.3473	16.4856	16.4386	16.5311	16.328
Galnt2	13.9382	13.9609	0.980398	0.022734	14.5322	11.9567	14.4352	14.8287	12.8396	14.8446	13.0624	15.0971
Ganab	20.026	20.463	0.153638	0.436988	19.4807	20.5817	20.357	19.6847	20.3909	20.4212	20.4363	20.6037
Ganc	14.2028	14.4724	0.398948	0.269572	14.7733	14.5962	13.6691	13.7727	14.618	14.6475	14.3599	14.2641
Gap43	13.5019	13.9017	0.146517	0.399773	13.1129	13.408	13.8941	13.5927	14.1752	13.4046	14.1158	13.9111
Gapdh	26.8888	26.7875	0.133975	-0.101271	26.8888	26.8888	26.8888	26.8888	26.6863	26.8888	26.6863	26.8888
Gapvd1	14.2993	14.387	0.432269	0.0877183	14.352	14.2504	14.3927	14.2021	14.6439	14.2779	14.2177	14.4087
Gar1	15.444	15.6789	0.0831819	0.23485	15.3714	15.6427	15.3459	15.416	15.6647	15.8779	15.4424	15.7304
Gars1	19.1368	19.4218	0.121111	0.285022	19.1052	19.0403	19.046	19.3557	19.2876	19.0993	19.7066	19.5939
Gart	16.8508	16.3893	0.0366788	-0.461549	17.222	16.8217	16.4761	16.8834	16.2274	16.322	16.4047	16.6029
Gatad2a	15.6261	15.6795	0.568371	0.0534077	15.4679	15.7442	15.7562	15.5361	15.6798	15.7304	15.5396	15.7682
Gatad2b	15.3241	15.3912	0.402152	0.0670715	15.1803	15.4607	15.4015	15.2541	15.4834	15.3207	15.3447	15.416
Gatd1	16.5879	16.7065	0.403237	0.118551	16.5794	16.732	16.5773	16.463	16.3592	16.8106	16.9024	16.7537
Gatd3a	18.5639	18.4687	0.657188	-0.0952084	18.5322	18.5409	18.5249	18.6577	18.218	19.0047	18.5461	18.1062
Gba	15.5067	14.9693	0.466423	-0.537387	14.3382	14.6996	16.7871	16.2017	14.4151	16.0066	14.5108	14.9446
Gba2	16.3739	16.417	0.791013	0.0430751	16.2145	16.5435	16.401	16.3367	16.4532	16.0682	16.7492	16.3974
Gbe1	17.5759	17.5831	0.974446	0.00719901	17.9026	17.7326	17.4016	17.2669	17.9422	17.6607	17.1772	17.5524
Gbp2	14.165	15.3541	0.0768551	1.18907	13.4728	13.5191	14.735	14.9332	15.6398	15.2343	16.2217	14.3206
Gca	15.1531	14.9609	0.596593	-0.192165	14.6095	15.4097	15.3337	15.2595	15.3821	15.2766	15.0751	14.1099
Gcat	15.7022	15.2855	0.0513755	-0.416718	16.002	15.5973	15.6726	15.537	15.3547	15.5812	15.2847	14.9214
Gcdh	14.2662	14.2578	0.974104	-0.0084744	14.0753	14.8312	14.0069	14.1516	14.1226	13.9593	14.2345	14.7146
Gclc	16.1599	16.0677	0.577626	-0.0921607	16.4386	16.2404	16.1703	15.7902	16.2176	16.0974	15.8479	16.1081
Gclm	14.4362	14.5791	0.420926	0.14287	14.6223	14.5345	14.3964	14.1916	14.5896	14.1916	14.7423	14.7929
Gcn1	14.4883	14.452	0.614379	-0.0362738	14.4845	14.542	14.442	14.4845	14.443	14.2771	14.5035	14.5845
Gcsh	17.281	17.1041	0.442844	-0.176981	17.8375	17.3456	17.0629	16.8781	17.2124	17.0687	17.1617	16.9734
Gdap1	17.7752	17.825	0.726075	0.0498863	17.6729	17.5483	17.7831	18.0963	17.6529	17.7831	17.8995	17.9646
Gdap1l1	15.9774	16.2634	0.16387	0.28598	15.7296	15.6777	16.3974	16.1048	16.1764	16.137	16.3656	16.3745
Gde1	16.634	16.581	0.616813	-0.0529971	16.5975	16.6937	16.5659	16.6788	16.5435	16.4946	16.4272	16.8586
Gdi1	22.2945	22.4529	0.129564	0.158379	22.2345	22.15	22.5133	22.2803	22.4833	22.3672	22.5679	22.3933
Gdi2	19.674	19.9168	0.214288	0.242879	19.655	19.6962	19.7066	19.638	19.7823	19.5086	20.0621	20.3144
Gdpd1	15.9657	16.278	0.224915	0.312337	16.0482	15.449	15.8862	16.4792	16.2986	16.0422	16.2941	16.4772
Gdpgp1	14.5081	14.2962	0.391827	-0.211859	14.385	14.4894	14.7365	14.4214	14.4762	13.6649	14.4101	14.6335
Get4	16.9258	16.9962	0.394664	0.070422	16.9268	17.0451	16.7474	16.9837	17.0121	16.933	16.9303	17.1094
Gfap	19.3975	22.8073	5.13104e-05	3.40985	19.8577	19.9775	19.0515	18.7031	22.8288	23.1368	22.7229	22.5408
Gfer	14.6232	14.3144	0.44802	-0.30877	14.9304	15.0439	14.012	14.5063	14.6012	14.6765	13.4179	14.5619
Gfm1	16.0899	16.2765	0.409339	0.186636	16.3533	15.4728	16.3172	16.2162	16.1757	16.3145	16.3172	16.2986
Gfpt1	15.2892	14.7102	0.190052	-0.579037	15.4185	15.4733	15.077	15.188	13.6962	14.6119	15.0647	15.4679
Gfra1	14.3682	14.8307	0.289724	0.462478	14.4884	14.7223	13.6236	14.6384	15.0582	13.9232	15.2938	15.0474
Gfra2	14.6198	14.43	0.29275	-0.189766	14.4509	14.3112	14.8671	14.85	14.5464	14.2067	14.3886	14.5784
Gga1	13.1775	13.2529	0.743592	0.0754191	13.04	13.1042	13.7261	12.8396	13.426	13.1239	13.4482	13.0134
Gga3	14.0935	13.1604	0.418059	-0.933098	14.0959	14.2435	14.3538	13.6811	14.213	9.98073	14.4271	14.0209
Ggps1	16.8922	16.9621	0.643623	0.0698464	17.179	16.9666	16.5435	16.8798	16.9647	16.8627	16.9035	17.1173
Ggt1	13.5535	13.7	0.600045	0.14649	13.7685	13.8544	12.8672	13.724	14.058	13.7075	13.4494	13.5851
Ggt7	16.3149	16.5665	0.185052	0.251624	16.5541	16.3007	15.8789	16.5259	16.4559	16.5099	16.7438	16.5565
Ghdc	11.6764	12.8642	0.27146	1.18782	8.88155	12.5777	12.3909	12.8554	12.7094	12.1062	13.3825	13.2587
Gid8	16.0675	15.976	0.315335	-0.0914892	16.1401	15.9546	16.2666	15.9088	15.9754	15.9951	15.9546	15.9791
Gigyf2	14.4322	14.6822	0.197973	0.250035	14.2535	14.2888	14.5513	14.6352	14.3066	14.6335	14.9861	14.8026
Gipc1	14.6122	14.5578	0.830111	-0.0544049	14.0902	14.3772	14.9539	15.0274	14.498	14.6497	14.739	14.3444
Git1	16.1349	16.1918	0.536466	0.056979	15.9835	16.0876	16.3046	16.1637	16.2198	16.3348	16.1004	16.1123
Gja1	13.7389	14.866	0.355411	1.12712	13.8698	15.2401	15.125	10.7207	15.3217	13.6757	15.1488	15.3179
Gjd2	14.5561	14.4887	0.580931	-0.0673283	14.707	14.5641	14.3748	14.5784	14.3943	14.3066	14.519	14.735
Gk	16.9487	17.0817	0.293859	0.13295	17.0725	16.8781	16.9383	16.9059	17.1802	17.3354	16.8743	16.9367
Glb1	14.2104	14.4587	0.205086	0.248256	14.319	14.5245	14.2391	13.759	14.4454	14.2818	14.5818	14.5257
Glb1l2	14.7957	14.3449	0.0522573	-0.450754	14.7678	14.6525	14.5047	15.2577	14.319	14.1565	14.5929	14.3112
Gldc	15.3194	15.4957	0.550424	0.176288	15.4087	15.7562	15.0236	15.0891	16.0438	15.0598	15.6591	15.2201
Glg1	18.199	18.1749	0.888145	-0.0241605	18.2276	18.3634	18.1201	18.085	18.0034	18.4906	17.8393	18.3661
Glmn	17.2415	18.0211	0.201549	0.779662	17.2323	17.1906	17.3266	17.2163	17.4608	17.6764	19.6343	17.313
Glo1	22.1061	22.2359	0.295698	0.129855	22.2803	22.1729	22.1609	21.8102	22.2536	22.15	22.3672	22.1729
Glod4	20.2897	20.4067	0.225813	0.117025	20.1889	20.2654	20.4099	20.2946	20.2587	20.3102	20.4852	20.5729
Glra2	14.9246	14.873	0.879922	-0.0515246	14.4087	15.2142	14.7547	15.3207	15.2239	15.2023	14.9094	14.1565
Glrb	15.678	15.7274	0.768116	0.0494475	15.6921	15.6184	15.7794	15.6221	15.9225	15.9588	15.7472	15.2812
Glrx	16.0653	15.8098	0.227804	-0.255489	15.9725	16.5221	15.9149	15.8518	15.7926	15.7614	15.5744	16.1109
Glrx3	17.0117	17.1001	0.746456	0.088463	17.4183	16.9402	17.2627	16.4254	17.0759	17.5045	16.9629	16.8572
Glrx5	17.208	17.1775	0.827954	-0.0305207	17.4547	16.8394	17.3301	17.2077	17.179	17.1934	17.1193	17.2182
Gls	19.9989	20.0753	0.629335	0.0763708	20.1949	19.9487	20.0128	19.8392	20.2876	20.3144	19.8457	19.8534
Gltp	14.4582	12.3002	0.119154	-2.15805	14.5079	14.2345	14.5139	14.5766	14.3865	9.51755	11.1443	14.1524
Glud1	20.4971	20.4105	0.428962	-0.0866092	20.5661	20.6397	20.2946	20.4881	20.6142	20.3909	20.3102	20.3266
Glul	25.6005	25.106	0.0254916	-0.49459	25.6403	25.3244	25.7187	25.7187	25.3244	25.3244	25.0285	24.7464
Glyr1	17.9451	17.8006	0.40491	-0.14447	18.0909	18.0194	17.7367	17.9332	17.5316	17.9422	17.5984	18.13
Gmds	16.0009	15.8275	0.74085	-0.173384	15.2687	16.5565	15.8335	16.345	16.0847	16.1883	14.6165	16.4208
Gmeb1	13.2102	13.249	0.980072	0.0388346	11.8448	12.4543	17.5127	11.0289	12.8067	13.3122	12.8396	14.0376
Gmeb2	14.4704	14.6113	0.761976	0.140955	14.1353	14.1336	15.7296	13.8829	14.5047	15.01	14.4252	14.5055
Gmfb	15.9536	15.8992	0.553733	-0.0543966	15.9334	16.1004	15.8318	15.9489	16.0558	15.9598	15.7614	15.8199
Gmppb	16.0424	16.1496	0.25419	0.107184	15.8719	16.1557	15.9417	16.2004	16.0655	16.1896	16.1676	16.1757
Gmpr	13.5962	13.7034	0.665288	0.10719	13.4521	13.8794	13.7889	13.2643	13.9619	13.9835	13.6872	13.1809
Gmps	17.3136	17.1968	0.388423	-0.116768	17.2425	17.5015	17.3555	17.1549	17.0071	17.0395	17.3929	17.3479
Gna11	18.319	18.5301	0.0379737	0.211038	18.4872	18.211	18.3481	18.2299	18.4113	18.6309	18.5012	18.5769
Gna13	16.1397	16.377	0.0911696	0.237255	16.2822	16.113	15.829	16.3348	16.446	16.3846	16.295	16.3823
Gnai1	16.7383	16.6537	0.49528	-0.0845996	16.8743	16.7474	16.4815	16.8498	16.7492	16.527	16.527	16.8114
Gnai2	20.0589	19.8438	0.691875	-0.215115	19.2793	20.457	20.0893	20.4099	20.752	18.8563	19.3758	20.3909
Gnai3	16.1004	16.2585	0.430015	0.158066	16.5001	16.2226	15.7006	15.9783	16.3319	16.4147	16.2253	16.0619
Gnao1	23.353	23.7179	0.0208034	0.364875	23.1538	23.2564	23.4833	23.5185	23.6735	23.9408	23.5838	23.6735
Gnaq	18.4709	18.5426	0.857567	0.0716878	18.0746	17.99	18.7471	19.0719	18.9676	18.1893	19.065	17.9485
Gnas	18.8194	18.5044	0.252352	-0.314987	18.5073	18.4322	19.2494	19.0887	18.1809	18.8122	18.374	18.6504
Gnat1	24.8915	24.1014	0.00320808	-0.790132	25.0285	25.0285	24.4806	25.0285	23.9857	24.3836	23.9857	24.0506
Gnat2	18.0237	17.8592	0.602127	-0.164469	18.3814	17.9671	17.7893	17.9567	17.2603	18.3634	17.5426	18.2704
Gnaz	18.0962	17.5128	0.00181044	-0.583457	18.1168	18.1552	17.9927	18.1201	17.3805	17.7599	17.3062	17.6044
Gnb1	23.6744	23.0672	0.0100676	-0.607164	23.9408	23.6735	23.2564	23.8268	23.0093	23.1989	23.1538	22.9069
Gnb2	20.0761	20.2451	0.18844	0.168981	20.2654	20.2432	19.8185	19.9775	20.3102	20.2471	20.2799	20.1433
Gnb3	19.6715	20.5144	0.0460994	0.842884	20.0404	19.1052	20.1298	19.4105	20.6617	20.7291	20.8274	19.8392
Gnb5	20.1366	19.5436	0.0188176	-0.592981	20.4157	20.3364	19.6877	20.1065	19.6847	19.6507	19.5461	19.2929
Gne	14.6068	13.2244	0.218328	-1.38244	13.3461	14.6298	15.5725	14.8789	12.5044	14.1687	15.125	11.0995
Gng10	16.2756	15.904	0.00236058	-0.371535	16.3421	16.1717	16.3257	16.2628	15.9739	15.8492	15.7562	16.0369
Gng12	15.2231	15.6624	0.143216	0.439293	15.277	15.8074	14.9554	14.8528	15.9646	15.2595	15.663	15.7626
Gng13	17.2404	17.503	0.189666	0.262646	17.3592	16.7909	17.3282	17.4832	17.6476	17.6264	17.4777	17.2603
Gng2	18.5152	18.6496	0.514774	0.134477	18.5718	18.7221	18.3311	18.4358	19.0515	18.2352	18.7854	18.5265
Gng3	17.8121	17.648	0.629571	-0.164162	17.9217	17.4849	17.929	17.913	17.3338	18.345	16.981	17.932
Gng4	17.8631	17.6623	0.0594861	-0.200753	17.9721	17.6656	17.8794	17.9351	17.8197	17.6044	17.597	17.6282
Gng5	14.5149	15.3747	0.552099	0.859877	16.0767	10.5074	16.0901	15.3853	14.7128	15.772	15.5651	15.449
Gng7	17.738	17.5187	0.673888	-0.219267	17.8082	17.5278	17.7284	17.8876	17.9733	16.0541	17.929	18.1186
Gngt1	20.7943	18.8823	0.02788	-1.91203	21.6973	21.2244	19.1897	21.0659	19.6756	17.9217	18.798	19.1338
Gngt2	17.1714	16.4246	0.000324242	-0.746856	17.2627	17.2451	17.0889	17.0889	16.5726	16.1836	16.393	16.549
Gnl1	16.8093	16.868	0.710133	0.0586844	16.8572	17.0318	16.425	16.9234	16.6973	16.9989	16.8093	16.9666
Gnpda1	15.8321	16.0564	0.094399	0.224354	16.0168	15.5478	15.9754	15.7883	16.0246	15.9904	16.1593	16.0514
Gnpda2	17.0834	17.0742	0.890292	-0.00922493	17.0314	17.1207	17.1681	17.0134	17.2199	16.9722	17.0359	17.0687
Gnpnat1	12.7053	13.7052	0.416278	0.99994	9.27586	13.7956	13.9126	13.837	13.6491	13.8829	13.5534	13.7354
Gns	16.4764	16.5373	0.75654	0.0608913	16.4613	16.9341	16.4064	16.1036	16.5086	16.3517	16.5715	16.7172
Golga1	14.2677	14.283	0.969374	0.0152688	15.212	13.6118	13.8544	14.3927	14.2454	14.5014	14.4865	13.8987
Golga2	16.3586	16.0536	0.0044617	-0.305029	16.264	16.4114	16.4805	16.2787	15.9588	16.1625	16.0066	16.0864
Golga5	13.5698	14.1417	0.0610222	0.57194	13.2587	13.2948	14.0565	13.6691	13.8517	14.0977	14.6091	14.0083
Golga7	15.1426	15.338	0.685253	0.195411	16.1717	15.0036	14.7799	14.6152	15.1393	15.5178	14.6511	16.0438
Golph3	14.749	14.9434	0.129204	0.194391	14.6825	14.7117	14.9292	14.6726	15.1001	15.0833	14.88	14.7102
Golph3l	11.4101	12.9268	0.113478	1.51677	11.5607	10.2323	13.5717	10.2755	13.1306	12.2551	13.3574	12.9642
Golt1b	14.451	14.2984	0.691451	-0.152682	13.9762	14.2034	14.5393	15.0853	13.5335	14.8528	14.3908	14.4164
Gon7	15.0101	14.9272	0.763096	-0.0829412	15.5251	14.3206	15.2153	14.9794	14.8738	14.9539	15.0853	14.7957
Gorab	13.6132	12.0524	0.0451073	-1.56081	13.0241	14.4509	14.4911	12.4867	10.9964	12.5044	12.3211	12.3877
Gorasp2	18.4038	18.5282	0.392557	0.124464	18.5461	18.5303	18.5127	18.0259	18.4565	18.6425	18.4395	18.5745
Gosr2	14.2179	14.157	0.707941	-0.0608336	14.5173	14.2202	13.9728	14.1611	13.8941	14.0768	14.319	14.3382
Got1	22.8561	23.0893	0.026523	0.233184	22.8288	22.7949	22.8623	22.9383	23.1368	23.2726	23.0093	22.9383
Got2	23.4875	23.64	0.234877	0.152506	23.5474	23.723	23.2326	23.4471	23.7422	23.723	23.5474	23.5474
Gpalpp1	14.2761	14.1833	0.693957	-0.0927997	14.2841	13.7298	14.6511	14.4393	14.1939	14.4622	13.9378	14.1393
Gpatch8	12.7634	10.5377	0.0366732	-2.22572	12.0238	12.8506	12.613	13.5663	11.041	12.4827	9.1747	9.45232
Gpc6	13.141	13.3813	0.723698	0.240345	12.3588	13.9538	13.8458	12.4055	12.539	12.6976	14.5896	13.6992
Gpd1l	17.4094	17.4729	0.500809	0.063449	17.4832	17.5697	17.3014	17.2833	17.5908	17.3282	17.4746	17.4979
Gpd2	16.8324	16.8974	0.538408	0.0650566	16.7557	16.9793	16.7344	16.8601	16.6998	16.8695	16.92	17.1004
Gphn	19.1441	19.2048	0.652648	0.0606838	19.1422	19.0206	19.4807	18.9328	19.0828	19.2142	19.2975	19.2246
Gpi	23.2753	23.4407	0.0545117	0.165385	23.1989	23.1989	23.4471	23.2564	23.4833	23.5185	23.4043	23.3567
Gpkow	15.0285	15.4255	0.454303	0.396968	15.2847	13.5717	15.5571	15.7006	15.3698	15.5838	15.416	15.3324
Gpm6a	22.1884	22.1233	0.637028	-0.0651191	22.2536	22.0982	22.3306	22.0713	21.9136	22.4367	21.993	22.15
Gpm6b	20.1431	19.7476	0.0267095	-0.39548	20.0621	19.9956	20.2348	20.2799	19.9108	19.8534	19.8264	19.3998
Gpnmb	15.4497	16.7519	0.485774	1.3022	15.7848	20.1433	12.6222	13.2485	16.6471	15.6647	17.4374	17.2584
Gpr107	13.6958	13.3024	0.181788	-0.393452	13.3972	14.0304	13.8829	13.4728	13.7298	12.7294	13.4354	13.315
Gpr37	17.0478	16.2731	0.000272753	-0.774661	17.1969	16.9862	16.9252	17.0829	16.3082	16.416	16.3348	16.0336
Gprin1	18.0054	18.3383	0.455243	0.332918	18.0361	17.1493	18.4565	18.3796	18.752	18.4601	18.6542	17.4868
Gps1	17.6484	17.6941	0.820862	0.0456812	17.1234	17.824	17.7339	17.9123	17.7475	17.8607	17.6518	17.5163
Gpsm2	14.8055	14.6267	0.655111	-0.178753	14.479	14.8671	15.1026	14.7733	14.8528	14.735	13.6172	15.3019
Gpx1	18.3651	18.3157	0.611279	-0.0494147	18.1552	18.5354	18.3376	18.4322	18.2087	18.414	18.3557	18.2844
Gpx3	15.0477	15.2874	0.82145	0.239735	15.7626	17.023	13.6506	13.7545	16.1786	13.5717	15.3179	16.0815
Gpx4	21.1376	20.6224	0.00606296	-0.515236	21.0144	21.1147	21.1628	21.2585	20.4157	20.4635	20.7054	20.9049
Gramd1b	14.3714	14.5781	0.33998	0.206712	14.6974	14.0363	14.1158	14.6363	14.6095	14.6825	14.2841	14.7365
Grb2	17.3826	17.7397	0.20696	0.357068	17.6998	16.6608	17.716	17.4539	17.8437	17.6147	17.7413	17.7592
Grcc10	15.5159	15.2378	0.142855	-0.278114	15.6559	15.5878	15.671	15.1488	15.4015	14.9657	15.1571	15.4268
Grhpr	18.8286	18.6626	0.339064	-0.166046	19.0273	18.9676	18.6598	18.6598	18.6949	18.2974	18.8042	18.8538
Gria1	12.3767	12.343	0.870976	-0.0337373	12.2002	12.2595	12.5265	12.5206	12.4543	12.3752	12.6976	11.8448
Gria2	15.3798	15.251	0.517305	-0.128841	15.682	15.0241	15.2201	15.5932	15.5067	15.2607	15.244	14.9926
Gria3	15.1088	15.1262	0.900891	0.0174375	15.1777	14.8537	15.268	15.1357	15.403	15.0195	15.1357	14.9466
Gria4	15.4986	15.4749	0.819588	-0.02378	15.4467	15.2766	15.5553	15.716	15.5795	15.4442	15.4728	15.403
Grik1	13.5218	13.4692	0.928361	-0.0525474	14.1139	13.6412	12.077	14.255	13.356	13.8068	12.7966	13.9176
Grip1	15.3792	15.0793	0.472687	-0.299941	15.4424	15.2272	15.6784	15.1689	14.99	14.1425	15.9575	15.2272
Gripap1	16.3398	16.6042	0.146113	0.264363	16.4621	16.0847	16.6274	16.185	16.521	16.386	16.8394	16.6702
Grk1	20.5234	20.117	0.225673	-0.406448	21.0659	20.7054	19.7219	20.6006	20.2388	20.1716	20.2267	19.8309
Grk2	13.2194	13.2466	0.779776	0.027139	13.2044	13.0345	13.408	13.2309	13.241	13.3972	13.174	13.174
Grm2	14.1325	13.8491	0.0876011	-0.283457	14.2779	14.1793	13.9317	14.1412	13.5603	13.8665	14.1393	13.8302
Grm7	13.1649	14.3221	0.0537266	1.15723	13.971	13.356	11.7834	13.5491	14.1667	14.5079	14.2738	14.3399
Grm8	11.9306	12.454	0.0222625	0.52346	12.0682	11.7166	11.6937	12.2438	12.1716	12.416	12.613	12.6155
Grn	16.0005	16.025	0.968675	0.0245123	15.8921	17.658	14.8894	15.5626	15.88	15.8543	16.0901	16.2757
Grpel1	16.1796	16.2688	0.801431	0.0892512	16.7308	16.4621	15.1943	16.3311	16.2832	16.3244	16.2287	16.239
Grsf1	16.2702	16.2202	0.72933	-0.0499738	16.1435	16.1925	16.2492	16.4954	16.1812	15.9149	16.4114	16.3732
Grtp1	13.8558	13.6895	0.500543	-0.166368	14.1036	14.1861	13.9473	13.1863	13.5927	13.6635	13.7188	13.7828
Gsdme	12.1193	12.2285	0.682029	0.109206	12.1062	12.4867	12.2497	11.6346	12.2195	11.9682	12.7386	11.9878
Gsk3a	16.136	16.3181	0.469603	0.18211	16.3965	15.4477	16.328	16.3719	16.3438	16.457	16.2176	16.2542
Gsk3b	17.4678	17.4721	0.980014	0.00429588	17.3645	17.4084	17.597	17.5015	17.0188	17.5278	17.7216	17.6204
Gsn	16.2328	16.8445	0.158952	0.61168	15.8987	17.3245	16.0056	15.7023	16.9341	16.5794	16.8763	16.988
Gspt1	15.9328	16.3388	0.191837	0.406033	15.4746	15.857	16.6957	15.7039	16.2769	16.5139	16.3917	16.1727
Gspt2	11.9743	12.4293	0.527456	0.454976	10.3615	11.8146	12.6942	13.027	12.0682	12.7193	13.191	11.7388
Gsr	18.822	18.7105	0.358367	-0.111453	18.7238	18.5998	19.0024	18.9618	18.5959	18.6464	18.8563	18.7434
Gss	16.1957	16.6017	0.41103	0.406002	16.492	14.8379	16.8093	16.6436	16.6485	16.7055	16.4946	16.5581
Gsta4	18.0094	17.8824	0.566932	-0.126958	17.8784	18.374	18.044	17.7413	18.2961	17.5892	17.9634	17.6811
Gstk1	15.1233	14.867	0.625238	-0.256327	15.4107	14.2911	15.3504	15.4412	14.6736	15.7472	15.2313	13.8159
Gstm1	18.9772	19.5528	0.125	0.575677	18.9967	19.8185	18.6371	18.4565	19.8857	19.4823	19.3627	19.4807
Gstm2	14.5863	14.2052	0.442872	-0.381118	13.5073	15.5784	14.2779	14.9817	14.5513	13.9728	14.1916	14.105
Gstm5	19.2408	19.2888	0.617439	0.0480148	19.2709	19.4042	19.244	19.0441	19.3906	19.3397	19.2793	19.1457
Gstm7	15.3991	15.9694	0.0325768	0.570309	14.8528	15.4135	15.803	15.527	15.8356	16.013	16.0776	15.9513
Gsto1	14.0346	12.9212	0.387926	-1.11343	13.7298	14.5766	14.3036	13.5286	14.2186	14.0932	13.9619	9.41124
Gstp1	22.3053	22.3711	0.458951	0.0658051	22.3306	22.4833	22.1729	22.2345	22.3933	22.3933	22.4634	22.2345
Gstt1	17.0838	17.1416	0.812854	0.0577732	17.1915	17.5744	16.7492	16.8202	17.5483	17.0071	17.0134	16.9976
Gstt2	16.1232	16.2478	0.262006	0.124623	16.2274	16.0031	16.2333	16.0288	16.4326	16.0655	16.3094	16.1836
Gstt3	14.8785	15.1162	0.666819	0.237723	15.476	15.6647	13.6567	14.7165	15.6376	15.1829	14.3927	15.2516
Gstz1	16.278	16.1339	0.656115	-0.144128	16.3846	16.3438	15.9863	16.3974	16.5873	15.4384	16.6442	15.8658
Gtf2a1	14.9435	14.7933	0.206796	-0.150214	14.8108	14.8249	15.1346	15.0036	14.6996	14.6611	14.8295	14.9827
Gtf2b	16.3301	16.5861	0.536116	0.256002	16.6471	16.4867	15.8074	16.3792	16.549	16.032	17.5684	16.1948
Gtf2e1	15.1826	13.708	0.210783	-1.47454	15.3594	14.9134	15.6751	14.7824	14.6553	14.7495	14.8147	10.6127
Gtf2f1	15.4534	15.6011	0.163061	0.147692	15.5	15.648	15.2792	15.3864	15.6221	15.5626	15.4943	15.7254
Gtf2f2	14.4366	13.9289	0.00595499	-0.5077	14.6809	14.5139	14.298	14.2535	13.8188	14.0725	14.0286	13.7956
Gtf2i	18.3336	18.3596	0.855904	0.0260652	18.391	18.0624	18.6184	18.2624	18.301	18.466	18.4906	18.1809
Gtf3c1	16.3197	16.3346	0.895464	0.0149112	16.0941	16.3846	16.4856	16.3145	16.3554	16.2757	16.1883	16.519
Gtf3c2	16.0533	14.4712	0.150284	-1.58201	15.577	15.7761	17.2654	15.5945	15.5713	15.3346	15.0992	11.88
Gtf3c4	16.5748	16.3455	0.190095	-0.229313	16.4313	16.6203	16.7537	16.4938	16.3974	16.1786	16.7118	16.0941
Gtf3c5	16.7343	16.4353	0.327577	-0.298964	16.4779	16.521	16.4254	17.5127	16.4024	16.1568	16.5421	16.64
Gtpbp1	17.5183	17.3376	0.196281	-0.180765	17.3616	17.5727	17.6843	17.4547	17.0484	17.3555	17.4196	17.5267
Guca1a	17.8755	17.3908	0.0853052	-0.484694	18.2562	18.0123	17.509	17.7244	17.3592	17.6622	17.6184	16.9234
Guca1b	17.5297	17.0323	0.00764045	-0.49743	17.643	17.3592	17.6204	17.4963	16.9636	16.8824	17.3527	16.9303
Gucy1a1	17.0699	17.0829	0.862206	0.0130044	17.0188	17.0134	17.12	17.1273	17.1455	16.9561	16.9963	17.2336
Gucy1b1	18.4434	18.3684	0.549374	-0.074986	18.5354	18.2276	18.6852	18.3252	18.3481	18.2126	18.466	18.4467
Gucy2e	19.7983	19.431	0.432773	-0.367221	20.5393	20.2587	18.6885	19.7066	19.5622	19.5461	19.6456	18.9702
Gucy2f	17.4399	16.8999	0.37441	-0.540033	17.9148	18.0491	15.9104	17.8855	17.0612	17.0974	17.2394	16.2017
Guf1	13.8474	14.8429	0.580205	0.995542	15.486	15.3112	9.27586	15.3164	12.5898	15.5994	15.8767	15.3058
Guk1	20.7719	20.7216	0.756844	-0.0502709	20.5817	20.5661	21.0832	20.8566	20.7108	20.6687	20.9783	20.5286
Gulo	14.7088	15.3472	0.00919909	0.638485	14.5534	14.4691	14.88	14.9325	14.9843	15.4644	15.5251	15.4152
Gulp1	15.0931	14.6462	0.395382	-0.4469	15.4719	15.4209	15.3149	14.1649	15.0927	14.6553	15.2541	13.5829
Gyg1	13.9819	13.6541	0.291469	-0.327793	14.3284	13.6992	13.8302	14.07	14.1916	13.0345	13.526	13.8645
H1-0	18.1551	18.5983	0.129784	0.443215	18.2778	18.5695	18.0303	17.7427	18.627	18.8906	18.0807	18.795
H1-1	16.3549	16.3108	0.910537	-0.0441277	16.6149	17.1311	15.8976	15.7761	16.023	16.7986	15.94	16.4815
H1-5	17.8303	18.0104	0.414328	0.180135	17.6452	18.219	17.5649	17.8921	18.0348	17.6379	18.0314	18.3376
H2afx	16.5591	15.6701	0.264904	-0.888998	16.549	16.2986	16.5672	16.8217	16.2162	16.7796	13.5701	16.1147
H2afy	20.8104	21.3375	0.00452063	0.527085	20.6206	20.8065	21.0765	20.7379	21.2857	21.2968	21.5429	21.2244
H2afy2	19.0213	19.5133	0.0629878	0.492086	18.8816	18.9176	19.0206	19.2653	19.2402	19.1134	19.9175	19.7823
H2az1	14.2527	13.3662	0.147795	-0.886467	14.6266	14.1005	14.385	13.8987	13.6532	14.2858	13.6164	11.9095
H2-D1	13.8131	14.0648	0.448875	0.251716	13.9952	13.6962	14.0855	13.4754	14.4911	14.5534	13.4012	13.8134
H2-K1	13.2226	15.0216	0.00675063	1.79896	12.5701	14.4677	13.1517	12.7009	14.8874	15.2189	15.1621	14.8179
H3-3a	19.1095	19.4694	0.196071	0.359915	18.4584	19.1374	19.2608	19.5815	19.5891	19.4392	19.575	19.2744
H3c1	16.8395	16.4196	0.368779	-0.419901	16.2492	16.7039	17.0261	17.3788	15.3853	17.0484	16.5957	16.649
H4c1	22.9428	22.512	0.481147	-0.430792	23.5185	23.5474	21.7147	22.9905	21.7448	23.1673	21.9686	23.1673
Habp4	14.7813	14.9327	0.622606	0.151339	15.0791	13.9687	15.0398	15.0376	15.1844	14.9926	14.8884	14.6652
Hacd3	18.7297	18.6742	0.597817	-0.0554253	18.8042	18.5048	18.7505	18.8592	18.6773	18.5012	18.7349	18.7835
Hadh	18.1215	18.1151	0.968488	-0.00642623	17.989	18.5265	18.1086	17.8619	18.2299	18.1106	17.9507	18.169
Hadha	17.5933	17.4441	0.317303	-0.149189	17.6406	17.7571	17.5799	17.3957	17.5835	17.1273	17.4309	17.6347
Hadhb	18.7297	18.6943	0.874799	-0.0353971	18.8523	19.1657	18.2844	18.6164	18.9127	18.7109	18.3974	18.7562
Hagh	17.9869	18.0096	0.897544	0.022678	17.5727	18.085	18.1372	18.1529	18.2797	17.8654	18.014	17.8794
Haghl	13.1095	13.3752	0.666649	0.265787	13.2948	14.255	12.0542	12.8338	12.672	14.0432	12.8193	13.9666
Hars	16.7074	16.6467	0.74443	-0.06075	16.521	16.8282	16.8981	16.5824	16.8187	16.2563	16.9466	16.565
Hars2	12.0686	12.6275	0.0970584	0.558973	11.7556	11.6685	12.4393	12.4109	12.2826	12.3066	13.0471	12.8739
Hba	23.7522	23.3272	0.211972	-0.424975	23.1368	24.3836	23.874	23.6143	23.3096	22.9734	23.2837	23.7422
Hbb-b1	22.4791	22.0466	0.220892	-0.432516	21.7617	23.1041	22.755	22.2956	22.3306	21.7617	21.9331	22.1609
Hccs	15.9356	15.9261	0.968583	-0.00943232	16.0831	15.3138	16.2052	16.1401	15.8658	15.682	16.0993	16.0575
Hcfc1	18.5187	18.4259	0.551459	-0.0928193	18.6794	18.5249	18.4509	18.4197	18.1168	18.3177	18.7471	18.522
Hcn1	15.983	15.9075	0.365277	-0.0754618	16.1812	15.8249	15.9202	16.0056	15.9334	15.8667	15.9213	15.9088
Hdac1	16.5438	16.5494	0.949612	0.00560541	16.5565	16.3359	16.6552	16.6274	16.4272	16.5391	16.6038	16.6274
Hdac11	14.7284	14.954	0.595788	0.225581	15.5684	14.7437	13.7097	14.892	15.3019	14.8165	14.9358	14.7618
Hdac2	17.1487	17.123	0.869453	-0.0256553	17.4947	16.9629	17.23	16.9072	17.0695	17.1353	16.993	17.2944
Hdac3	13.1578	11.9201	0.367653	-1.23768	11.3854	13.8868	13.5073	13.8517	14.1282	10.9298	9.24959	13.3729
Hdac6	15.3967	15.4434	0.742563	0.0466905	15.3477	15.179	15.5178	15.5422	15.5167	15.1526	15.6565	15.4477
Hdgf	19.2368	18.7398	0.000859241	-0.496987	19.1202	19.2318	19.4365	19.1588	18.7109	18.6904	18.8592	18.6989
Hdgfl2	16.6164	16.5051	0.432984	-0.111294	16.6798	16.5815	16.9112	16.2931	16.4954	16.5726	16.4147	16.5377
Hdgfl3	18.5795	18.3365	0.271138	-0.243035	19.0356	18.2797	18.5276	18.4752	18.1893	18.6852	18.2974	18.1739
Hdhd2	18.4083	18.5262	0.568704	0.117895	18.7261	18.5106	17.9362	18.4601	18.582	18.7011	18.5863	18.2352
Hdhd5	12.8766	12.6434	0.700819	-0.233194	12.017	13.557	13.191	12.7413	12.8506	13.3957	13.0655	11.2617
Hdlbp	17.1207	17.2545	0.529012	0.133857	17.2469	17.2778	16.6702	17.2878	17.3765	17.2526	16.8876	17.5015
Heatr3	14.734	14.6654	0.72704	-0.0685991	14.6475	14.3673	14.9926	14.9285	14.6266	14.3718	14.7044	14.9587
Heatr5b	14.6418	13.9345	0.0355622	-0.707348	14.3582	14.5632	14.6335	15.0123	14.2948	13.4521	13.6567	14.3343
Heatr6	11.3758	11.8336	0.69506	0.457819	14.4178	9.63523	10.5074	10.9427	12.8486	11.8657	11.4756	11.1443
Hectd1	14.7337	14.8584	0.441772	0.124729	14.9182	14.8436	14.8592	14.3138	14.9292	14.9157	14.6927	14.8961
Heph	14.4249	14.4361	0.949025	0.0111803	14.5257	14.5212	14.0643	14.5884	14.6948	14.1455	14.3828	14.5212
Herc4	15.1179	15.1208	0.967844	0.00290409	15.2893	15.0061	15.0992	15.077	15.1502	15.1346	15.0236	15.1748
Hexa	15.5774	14.8983	0.034654	-0.679117	15.8199	15.3835	15.4811	15.6251	14.7044	15.5901	14.6475	14.6511
Hexb	13.2469	13.7057	0.278291	0.458786	13.3223	13.8698	12.3877	13.408	13.1792	14.0855	13.4728	14.0855
Hexim1	15.9295	15.8194	0.826915	-0.110008	16.0838	16.1737	16.3696	15.0908	16.3581	14.6697	16.1703	16.0797
Hexim2	12.5607	12.7686	0.813301	0.207924	13.1377	12.9418	13.7114	10.4517	12.599	11.612	13.538	13.3253
Hgs	16.2384	16.2086	0.894795	-0.0297741	16.1703	16.3902	16.4474	15.9456	16.425	16.2169	15.6902	16.5024
Hibadh	19.1689	19.4209	0.35543	0.25206	19.2876	19.4252	18.7753	19.1874	19.6006	19.9278	19.0561	19.0993
Hibch	17.9009	17.795	0.392548	-0.105982	18.0599	17.9877	17.7526	17.8036	17.8899	17.9465	17.5447	17.7986
Hint1	18.2605	18.1182	0.407918	-0.142315	18.3177	18.2844	18.391	18.0491	18.2229	18.3311	18.219	17.6998
Hint2	17.2493	17.1509	0.525471	-0.0984423	17.1819	17.4777	17.1884	17.1493	17.1864	17.44	16.8335	17.1437
Hint3	14.7125	14.8026	0.538392	0.0901314	14.5369	15.0927	14.5994	14.6209	14.9539	14.7261	14.7881	14.7423
Hip1	15.4155	14.4301	0.140617	-0.985431	15.9825	14.8043	16.0081	14.8671	13.2095	14.5766	14.4142	15.5199
Hip1r	15.893	16.2853	0.0833952	0.392289	15.6999	15.7213	15.8249	16.3257	16.29	16.5851	16.002	16.264
Hist1h3b	9.5807	8.70525	0.282697	-0.875445	11.623	9.09508	9.09508	8.5096	9.24959	8.78873	8.78873	7.99396
Hist2h2aa1	14.5053	13.5518	0.274843	-0.953515	14.3673	14.0855	14.739	14.8295	11.5434	15.3046	13.5002	13.859
Hist2h2bb	17.1666	16.568	0.118781	-0.598577	17.0829	17.0922	16.8257	17.6656	16.1978	17.3091	16.0941	16.6711
Hist2h2be	15.6481	15.2107	0.313347	-0.437476	15.9291	15.9245	15.0036	15.7353	14.384	15.9489	15.0474	15.4624
Hk1	21.7529	22.0128	0.00100525	0.259907	21.8294	21.7147	21.7528	21.7147	22.0332	22.0713	22.0332	21.9136
Hk2	19.5859	19.7548	0.180517	0.168831	19.7963	19.4601	19.6224	19.465	19.8365	19.8577	19.8014	19.5234
Hkdc1	14.8834	15.2186	0.491058	0.335252	15.2045	15.035	13.9593	15.3346	15.6095	14.2243	15.5478	15.4928
Hltf	11.5369	10.3767	0.207788	-1.16017	11.6937	10.9141	11.1173	12.4223	9.41124	11.5512	11.7556	8.78873
Hmbs	12.4087	12.1153	0.117345	-0.293474	12.4486	12.1326	12.6268	12.4271	11.8019	12.0682	12.2002	12.3909
Hmg20a	14.306	14.191	0.579853	-0.115052	14.1412	13.9557	14.618	14.5092	14.3206	14.012	14.4662	13.9651
Hmga1	17.4589	17.6368	0.454805	0.177884	17.8951	17.509	17.442	16.9896	17.9614	17.5818	17.3661	17.6379
Hmgb1	22.9249	22.7907	0.274479	-0.134149	22.9734	22.9069	23.1368	22.6824	22.9069	22.8623	22.6388	22.755
Hmgb2	21.4779	20.6933	0.0153939	-0.78466	21.9136	21.6055	21.0024	21.3902	20.6006	20.9541	20.357	20.8614
Hmgb3	19.3363	18.8425	0.0366286	-0.493754	19.6635	19.4148	19.0772	19.1897	18.7753	18.5276	18.9127	19.1546
Hmgcl	17.1985	17.269	0.31017	0.0704495	17.1245	17.1437	17.2996	17.2263	17.2816	17.2005	17.1906	17.4033
Hmgcs1	16.3672	15.946	0.0561374	-0.421233	16.3592	16.2358	16.3625	16.5113	16.1109	15.4394	16.1435	16.0901
Hmgn2	9.97577	11.4564	0.260293	1.48068	8.59192	10.9298	9.89209	10.4893	12.9203	9.09508	13.6103	10.2001
Hmgn5	14.5407	14.2603	0.223984	-0.280374	14.5228	14.3413	14.7981	14.5005	14.6511	13.7685	14.2581	14.3634
Hmox2	15.562	15.9879	0.321764	0.425919	15.6357	15.537	14.8026	16.2727	16.607	16.0767	15.8966	15.3714
Hnmt	15.3007	15.3225	0.899028	0.0217466	15.5406	15.1844	15.5361	14.9417	15.3864	15.1317	15.486	15.2857
Hnrnpa0	22.111	22.1098	0.986246	-0.00123405	21.9472	22.0824	22.2536	22.1609	22.054	22.1609	22.0982	22.1262
Hnrnpa1	23.2304	23.2345	0.965637	0.0040843	23.0511	23.2326	23.4706	23.1673	23.1989	23.2837	23.2564	23.1989
Hnrnpa2b1	21.1012	21.149	0.846609	0.0478471	20.6277	21.2071	21.6594	20.9105	21.2394	21.2585	21.2071	20.8911
Hnrnpa3	22.2315	22.3304	0.354584	0.0989105	22.0982	22.3306	22.15	22.347	22.1804	22.2345	22.3933	22.5133
Hnrnpab	21.3281	20.9048	0.0652113	-0.423334	21.2394	21.4225	21.7253	20.9252	20.9655	20.8357	20.7108	21.107
Hnrnpc	21.5634	21.492	0.557895	-0.0714274	21.6144	21.5918	21.7617	21.2857	21.489	21.622	21.3438	21.513
Hnrnpd	21.9623	21.9327	0.797279	-0.0296398	21.9048	21.8796	22.2803	21.7845	21.9048	21.9331	21.9136	21.9792
Hnrnpdl	18.942	19.0023	0.519964	0.0602712	18.9127	19.0515	19.0931	18.7109	19.0403	18.9902	18.955	19.0238
Hnrnpf	20.186	20.0951	0.547814	-0.0908582	19.9775	20.0678	20.472	20.2267	19.9663	19.9855	20.3667	20.0621
Hnrnph1	21.6169	21.5823	0.476715	-0.0346048	21.5796	21.7055	21.6502	21.5321	21.5796	21.513	21.6144	21.622
Hnrnph2	18.8999	19.1894	0.194686	0.28948	18.5745	18.7658	19.4551	18.8042	19.1959	19.2566	19.2608	19.0441
Hnrnpk	23.9854	24.0541	0.598561	0.0686615	23.6459	24.0298	24.1711	24.0949	24.0298	23.9857	24.1711	24.0298
Hnrnpl	22.0843	22.2263	0.0468421	0.142023	21.9792	22.0332	22.1984	22.1262	22.214	22.1984	22.3124	22.1804
Hnrnpll	17.6041	17.6205	0.606046	0.0163309	17.6204	17.5881	17.5782	17.6298	17.6607	17.5621	17.6729	17.5861
Hnrnpm	20.5214	20.3455	0.267398	-0.175905	20.1835	20.481	20.8006	20.6206	20.1949	20.4938	20.3364	20.357
Hnrnpu	23.1778	23.1399	0.678531	-0.0379007	23.3405	23.086	23.1989	23.086	23.1041	23.0093	23.1368	23.3096
Hnrnpul1	17.665	17.6589	0.965627	-0.0061408	17.7444	17.3527	17.7974	17.7657	17.4593	17.5799	17.7358	17.8607
Hnrnpul2	20.5071	20.6102	0.260993	0.103137	20.4433	20.4852	20.7054	20.3945	20.4881	20.5977	20.6444	20.7108
Hook1	15.6871	15.6352	0.636065	-0.0518963	15.7213	15.5795	15.8518	15.5957	15.6016	15.5361	15.8779	15.5251
Hook3	16.3929	16.4187	0.702072	0.0258076	16.3463	16.4364	16.5311	16.2578	16.463	16.4542	16.4086	16.3489
Hp1bp3	18.9183	19.3374	0.229883	0.41912	19.1835	19.1897	18.2395	19.0606	18.955	19.3175	19.1338	19.9434
Hpca	15.8177	16.0345	0.18748	0.216781	15.5812	15.6986	16.1687	15.8224	15.9672	16.0889	16.2052	15.8767
Hpcal1	17.5653	17.659	0.617019	0.0936786	17.9523	17.6379	17.3049	17.3661	17.6005	17.4466	17.9193	17.6697
Hpcal4	15.9607	16.3173	0.067021	0.356639	15.7023	15.6845	16.253	16.203	16.2052	16.3211	16.3887	16.3542
Hpf1	13.0039	12.5503	0.149907	-0.453676	13.0443	12.3947	13.282	13.2948	12.3588	13.0706	12.4577	12.314
Hprt1	21.5294	21.5914	0.57489	0.0620499	21.6594	21.6594	21.4371	21.3616	21.7617	21.4225	21.6322	21.5494
Hpx	15.2138	15.093	0.711374	-0.120812	14.994	15.8649	15.0376	14.9587	15.2607	15.6357	14.6384	14.8371
Hras	17.1527	17.1292	0.861188	-0.0235465	17.2245	17.2182	16.8472	17.321	16.9946	17.0411	17.3354	17.1455
Hs1bp3	14.8821	14.8691	0.983142	-0.0129531	14.4214	14.3306	15.7606	15.0157	15.663	14.9332	15.3998	13.4804
Hsbp1	18.8234	18.7745	0.861416	-0.0488986	19.2142	19.0931	18.8447	18.1418	18.9505	18.9873	18.6852	18.4752
Hscb	15.2707	15.4362	0.668354	0.165496	14.2166	15.7978	15.5034	15.5651	15.2045	15.6251	15.4333	15.4819
Hsd17b10	18.5415	18.368	0.110109	-0.173557	18.4787	18.7434	18.4176	18.5265	18.5048	18.219	18.4031	18.345
Hsd17b11	16.1779	16.5364	0.296904	0.358534	16.2265	16.8519	15.4185	16.2145	16.6937	16.4487	16.264	16.7392
Hsd17b12	17.6651	17.7741	0.369969	0.108958	17.703	17.5805	17.5163	17.8607	17.8715	17.559	17.9332	17.7326
Hsd17b4	17.5456	17.4624	0.831136	-0.0831562	17.1094	17.8137	16.8853	18.374	17.1934	17.2362	17.5649	17.8552
Hsd17b8	15.8507	16.0259	0.438032	0.175226	16.1241	16.1637	15.8304	15.2847	16.1896	15.9482	15.9372	16.0288
Hsdl1	18.114	17.988	0.217117	-0.125953	18.219	18.1235	17.8666	18.2467	17.9602	18.0326	18.04	17.9193
Hsdl2	15.6224	15.5087	0.476676	-0.113697	15.9686	15.6591	15.4412	15.4209	15.6144	15.6693	15.4097	15.3414
Hsp90aa1	23.4478	23.4478	1	0	23.4043	23.4341	23.5185	23.4341	23.4341	23.4043	23.5185	23.4341
Hsp90ab1	20.6366	20.8067	0.0284118	0.170099	20.6142	20.655	20.7379	20.5393	20.773	20.7687	20.9332	20.752
Hsp90b1	20.6701	21.031	0.00102377	0.36086	20.7054	20.7564	20.6687	20.5499	20.9049	21.0659	21.0765	21.0765
Hspa12a	19.1776	19.4419	0.111321	0.264277	18.9433	18.9902	19.3557	19.4213	19.5846	19.2832	19.3664	19.5333
Hspa13	14.6247	14.8384	0.224211	0.213702	14.7612	14.7031	14.7706	14.2641	15.0123	14.9827	14.5776	14.7812
Hspa14	15.0737	15.3666	0.245128	0.292951	14.718	15.022	15.6413	14.9134	15.6681	15.3864	15.2239	15.188
Hspa1a	18.4055	18.0508	0.0529868	-0.354639	18.6577	18.5546	18.3536	18.056	18.0418	18.0303	18.2229	17.9084
Hspa1b	16.7751	15.0277	0.338898	-1.74744	17.0866	17.1696	16.2253	16.6189	16.6436	16.8438	10.0274	16.5957
Hspa2	20.9057	21.1549	0.129698	0.249181	20.8391	20.773	20.9963	21.0144	21.1844	21.4742	21.1147	20.8463
Hspa4	20.3082	20.3755	0.466739	0.0673437	20.1368	20.2538	20.4852	20.357	20.3601	20.5034	20.3441	20.2946
Hspa4l	21.3076	21.2157	0.031854	-0.0919568	21.3616	21.2394	21.2857	21.3438	21.2585	21.2306	21.1844	21.1892
Hspa5	22.1227	22.5086	0.0181807	0.385845	22.15	22.2536	22.054	22.0332	22.347	22.2956	22.6824	22.7091
Hspa8	22.702	22.8624	0.0426345	0.160325	22.6824	22.7091	22.7949	22.6217	22.7949	22.755	22.9498	22.9498
Hspa9	20.6774	20.695	0.860508	0.0175904	20.6333	20.6898	20.7108	20.6756	20.8614	20.8463	20.5912	20.481
Hspb1	13.8229	13.8358	0.983757	0.0129345	13.2643	14.5024	13.9111	13.6137	14.3263	14.5559	12.196	14.2651
Hspb11	14.7664	14.8409	0.503635	0.0745176	14.88	14.8127	14.7716	14.6012	14.5994	15.0036	14.8537	14.9068
Hspbp1	14.0296	14.022	0.93825	-0.00765967	14.1524	14.0551	14.1425	13.7685	14.0902	14.0025	13.9473	14.0479
Hspd1	21.3123	21.3864	0.362513	0.0741002	21.2968	21.2306	21.2477	21.4742	21.4017	21.4475	21.4571	21.2394
Hspe1	21.4396	19.4896	0.164573	-1.94999	21.7716	21.4371	21.0434	21.5062	18.0624	21.6973	16.7832	21.4153
Hspg2	16.3671	16.5876	0.570652	0.220521	16.0199	17.3882	15.9739	16.0864	16.6651	16.2253	16.5747	16.8853
Hsph1	16.9644	17.4104	0.00753264	0.445983	16.6755	17.1369	17.1071	16.9383	17.4547	17.3661	17.3245	17.4963
Htatsf1	18.0074	17.796	0.113378	-0.211428	17.9988	17.9094	18.2562	17.8654	17.9765	17.6204	17.8171	17.77
Htra2	17.1221	17.1761	0.499194	0.0539908	17.2199	17.0957	17.0739	17.0989	17.2766	17.2996	17.1094	17.0188
Htt	16.0934	16.1506	0.675434	0.0571975	16.1654	16.3172	16.032	15.8592	16.2666	16.0031	16.0031	16.3296
Huwe1	17.3755	17.2405	0.16307	-0.134999	17.4114	17.156	17.4309	17.5038	17.3075	17.2878	17.1369	17.23
Hyou1	18.2871	18.3841	0.306118	0.0969928	18.2671	18.2634	18.3661	18.2518	18.5106	18.1441	18.4704	18.4113
Hypk	15.1916	15.1103	0.850153	-0.0813131	14.7015	15.0673	15.0751	15.9225	15.0751	14.8043	16.0168	14.545
Iars	17.0082	17.0179	0.968398	0.00974716	17.3338	16.8763	16.6258	17.1969	16.993	16.5356	17.2963	17.2469
Iars2	18.324	18.2077	0.639844	-0.116317	18.3517	18.3177	18.2818	18.345	18.5155	18.5526	18.2276	17.5353
Ice1	11.3612	11.1526	0.62305	-0.208598	11.88	10.7667	11.3661	11.4321	11.576	10.4777	11.8496	10.7072
Icmt	16.7916	16.746	0.778905	-0.0455245	16.9848	17.0013	16.3554	16.8247	16.7746	16.6552	16.8257	16.7287
Ide	17.6267	17.4955	0.318286	-0.131232	17.4068	17.6843	17.5818	17.834	17.3376	17.4483	17.7198	17.4763
Idh1	20.5832	20.3811	0.00449667	-0.202148	20.5499	20.4881	20.6333	20.6617	20.3845	20.4433	20.3601	20.3364
Idh2	18.6809	18.6175	0.80563	-0.0634322	18.7389	19.1959	18.4227	18.3661	18.4787	18.2395	18.8759	18.8759
Idh3a	21.8567	21.9567	0.403937	0.100019	21.8468	21.9686	21.6322	21.9792	21.9686	22.1262	21.9792	21.7528
Idh3g	19.6806	19.5229	0.332878	-0.157775	19.9855	19.6756	19.4864	19.575	19.6052	19.7118	19.5427	19.2318
Idi1	16.562	16.2255	0.000889117	-0.336476	16.5079	16.6788	16.488	16.5731	16.2486	16.1379	16.3032	16.2123
Ifit3	14.1425	14.6494	0.137104	0.506958	14.2504	14.7365	13.7563	13.8267	15.0598	14.8647	14.2263	14.4469
Ift140	13.532	13.1953	0.279227	-0.336671	12.8229	13.8987	13.7756	13.6306	13.4822	12.7896	13.2785	13.2309
Ift22	14.5154	15.1933	0.156684	0.677929	15.1195	14.9157	13.2912	14.735	15.2812	15.1053	15.2876	15.0992
Ift27	13.0413	12.8966	0.46189	-0.144701	13.027	12.7719	12.836	13.5304	12.9709	13.0134	12.7134	12.8888
Igbp1	16.4539	16.2454	0.0959992	-0.208528	16.3792	16.3021	16.7664	16.3681	16.2372	16.2443	16.2628	16.2372
Igf1r	14.9303	14.7317	0.384379	-0.198671	14.8517	14.9126	14.6459	15.3112	14.7678	14.9861	14.2722	14.9006
Iglon5	15.3648	15.4773	0.537858	0.112515	15.3019	14.9953	15.7235	15.4384	15.3531	15.5478	15.6769	15.3314
Igsf21	16.6628	16.8182	0.14673	0.155388	16.8452	16.7713	16.4532	16.5815	16.8781	16.7478	16.8133	16.8335
Igsf8	17.9457	17.5818	0.185388	-0.363894	18.0074	17.6452	18.1129	18.0173	18.219	17.2323	17.5203	17.3555
Ik	17.1631	17.1785	0.865575	0.0153447	17.3031	17.1945	17.1122	17.0427	17.1549	17.3592	17.0395	17.1603
Ikbkg	13.3815	13.73	0.756758	0.348557	12.4109	12.7294	15.7039	12.6818	12.2125	15.0791	14.9277	12.7009
Il6st	13.8847	13.7844	0.881887	-0.100303	13.0986	14.3908	13.876	14.1735	12.0467	14.2581	14.5245	14.3082
Ilf2	21.1462	21.1753	0.821784	0.0290723	21.0286	20.9655	21.2585	21.3322	21.0765	20.984	21.2968	21.3438
Ilf3	19.6968	19.7616	0.646665	0.0648025	19.6086	19.7219	19.7259	19.7307	19.655	20.0279	19.446	19.9175
Ilk	13.9161	14.6892	0.221914	0.773087	14.5301	15.1357	13.3044	12.6942	14.7946	14.3996	14.6836	14.8789
Ilkap	17.5263	17.3157	0.0585517	-0.210658	17.3997	17.5267	17.6743	17.5045	17.4934	17.3635	17.1915	17.2142
Ilvbl	13.7839	13.9363	0.525164	0.152365	13.3422	13.9905	13.5534	14.2494	13.74	13.874	13.945	14.1861
Immt	20.4814	20.3026	0.412446	-0.178809	20.655	20.6091	20.1678	20.4938	20.5759	20.5393	20.2587	19.8365
Impa1	19.878	19.8696	0.96299	-0.00832227	20.0182	20.2267	19.612	19.655	19.9855	20.0553	19.7259	19.7118
Impact	16.6877	16.7616	0.513542	0.0738881	16.7986	16.4938	16.8016	16.6568	16.6258	16.7871	16.9699	16.6635
Impad1	15.8315	15.1528	0.252085	-0.678691	15.3608	17.0188	15.2211	15.7254	15.5626	14.5734	14.5632	15.9121
Impdh1	22.5235	22.3237	0.0617858	-0.199835	22.4634	22.4634	22.5837	22.5837	22.1609	22.214	22.4367	22.4833
Impdh2	16.6515	16.3522	0.0210267	-0.299236	16.7213	16.463	16.6333	16.7883	16.3766	16.5053	16.3421	16.185
Impg1	19.7358	21.1182	0.00478053	1.38244	20.3667	19.9855	19.1588	19.4322	21.316	21.4371	21.0144	20.7054
Impg2	18.9836	20.3874	0.000810558	1.40381	19.4896	19.1422	18.7068	18.5959	20.457	20.4033	20.5661	20.1232
Ina	18.2249	18.2231	0.989243	-0.00177484	18.1026	17.9442	18.5048	18.3481	18.2395	18.2562	18.1706	18.2263
Inpp1	18.6018	18.4672	0.183851	-0.134573	18.4395	18.627	18.6904	18.6504	18.5546	18.258	18.5155	18.5409
Inpp4a	15.4945	15.9892	0.0788481	0.494747	15.0036	15.8139	15.9088	15.2516	16.027	15.8689	15.8518	16.2092
Insr	14.1891	14.0225	0.716781	-0.166638	14.1282	14.2612	14.0932	14.2738	13.8343	14.2651	12.9507	15.0398
Ints1	14.5961	15.7604	0.019458	1.16426	14.4358	14.7981	14.5805	14.57	16.0776	16.1925	16.0889	14.6825
Ints10	11.928	11.3987	0.110039	-0.52929	11.6685	12.416	12.1617	11.4658	11.8907	11.1981	11.0818	11.4242
Ints2	13.4691	14.0571	0.664281	0.587967	14.7657	13.6287	14.745	10.7371	14.9157	14.9031	11.4402	14.9693
Ints3	13.7292	13.5589	0.222797	-0.170207	13.7456	13.4956	13.982	13.6934	13.7756	13.4494	13.5464	13.4644
Ints4	10.3125	10.0176	0.78655	-0.294856	10.8819	11.4321	8.45825	10.4777	8.14192	9.1747	11.5211	11.2329
Ints5	10.3808	10.9125	0.110164	0.531631	9.94733	11.0619	10.1056	10.4085	10.9427	11.0619	11.1379	10.5074
Ipo11	14.0685	13.8651	0.477246	-0.203383	14.0516	13.5105	14.292	14.42	13.3792	14.0825	13.8267	14.1721
Ipo13	14.703	14.2052	0.000942114	-0.497802	14.7165	14.8108	14.7618	14.5228	14.0753	14.3089	14.1628	14.2738
Ipo4	14.9028	15.3138	0.321169	0.411021	15.2226	13.8435	15.3714	15.1736	14.9677	15.4811	15.5663	15.2401
Ipo5	18.4884	19.1662	0.00108375	0.677759	18.7434	18.5073	18.3354	18.3674	19.0772	19.0206	19.2876	19.2793
Ipo7	18.3998	18.2542	0.00986034	-0.145626	18.3481	18.3845	18.4256	18.4412	18.3276	18.26	18.2624	18.1669
Ipo8	10.0654	11.3971	0.00366822	1.33176	10.2755	10.3274	10.0444	9.61423	11.0619	11.7166	10.9194	11.8907
Ipo9	15.4859	15.2942	0.257884	-0.191646	15.5347	15.4453	15.2857	15.6777	15.4733	15.4268	14.9115	15.3653
Iqgap1	15.0912	15.0771	0.958577	-0.0141003	14.9381	15.3363	14.5792	15.5113	14.8811	14.7437	15.3725	15.3112
Iqgap2	16.1836	16.4439	0.711745	0.260306	16.5377	17.5038	15.449	15.244	16.4946	15.268	16.7768	17.2362
Iqsec1	17.278	16.9291	0.00621525	-0.34889	17.3222	17.1992	17.2451	17.3456	16.981	16.9517	16.7099	17.0739
Iqsec3	17.4053	17.6524	0.0944196	0.247115	17.3689	17.179	17.7444	17.3289	17.6104	17.7067	17.5835	17.7092
Irf2bpl	15.5237	15.3885	0.375057	-0.135213	15.6095	15.7779	15.428	15.2792	15.4881	15.118	15.4583	15.4895
Irf3	13.9616	14.1578	0.360203	0.196237	13.5534	13.8188	14.2738	14.2005	14.1687	13.9633	14.443	14.0565
Irgm1	14.3941	15.0312	0.031704	0.637112	14.9554	14.385	14.2651	13.971	15.3073	14.9285	15.0299	14.8592
Irgq	14.8851	14.5634	0.572816	-0.321712	15.4256	15.2847	14.316	14.5139	15.2226	13.2208	14.6707	15.1393
Isca1	12.3296	12.633	0.703787	0.303476	12.2497	12.7078	12.3066	12.0542	13.6468	13.1646	13.3122	10.4085
Isca2	18.2166	18.1179	0.453649	-0.0986174	18.4906	18.2928	18.0326	18.0502	17.991	18.0716	18.1492	18.26
Isoc1	17.1748	17.0482	0.286794	-0.126622	16.9474	17.3282	17.3765	17.0471	16.9837	17.0427	17.1147	17.0516
Isoc2a	18.1683	17.9444	0.0783183	-0.223862	18.1739	18.0746	18.0624	18.3622	18.002	18.1129	17.7339	17.929
Ist1	14.0918	13.8879	0.12093	-0.203915	13.9291	14.3399	13.9741	14.1241	13.859	13.8576	13.765	14.07
Isy1	14.5247	14.4349	0.570267	-0.0898098	14.4337	14.8371	14.5063	14.3216	14.6384	14.1965	14.3467	14.5578
Itfg1	14.484	15.2704	0.00796509	0.786392	14.6059	14.7733	13.9087	14.648	15.1933	15.2662	15.4152	15.2067
Itgav	16.6974	16.5807	0.304432	-0.116761	16.7031	16.7024	16.5391	16.8452	16.6057	16.4745	16.8051	16.4374
Itgb1	15.5582	15.9392	0.0620975	0.38102	15.4384	15.9066	15.6565	15.2313	16.0031	15.7848	15.829	16.1401
Itgb5	11.5051	11.5558	0.961366	0.0506508	11.9305	11.1675	12.9418	9.98073	13.0624	12.0069	9.35193	11.8019
Itgb8	12.9605	13.0848	0.260598	0.124229	13.1466	13.0292	12.7094	12.957	13.1843	12.9973	13.0802	13.0773
Itm2b	12.9671	13.1555	0.842048	0.188417	13.6854	13.5286	13.8879	10.7667	13.5764	11.5954	13.5549	13.8955
Itm2c	15.3384	15.5392	0.484088	0.20086	15.7761	15.3547	15.5381	14.6846	15.7654	15.5755	15.1583	15.6577
Itpa	18.67	18.6202	0.840852	-0.0497922	18.04	18.7261	18.9902	18.9239	18.3416	18.696	18.6681	18.7753
Itpk1	13.5727	12.4886	0.134225	-1.0841	13.7097	13.0513	13.2715	14.2581	13.0292	13.7727	11.2218	11.9305
Itpr1	12.758	12.5051	0.226399	-0.25293	12.7754	12.8433	12.7237	12.6897	12.5492	11.9951	12.599	12.877
Itsn1	16.5819	16.6359	0.615517	0.0539975	16.7537	16.4449	16.6099	16.519	16.4047	16.6982	16.7308	16.7099
Ivd	16.6701	16.5086	0.344824	-0.161491	16.6923	17.0829	16.4894	16.416	16.4723	16.393	16.6258	16.5435
Iws1	16.1586	15.8775	0.202437	-0.281118	16.4208	16.2162	16.2111	15.7863	16.0144	15.4659	15.9055	16.1241
Jagn1	15.7902	15.8675	0.561201	0.0772607	16.0864	15.6376	15.5889	15.8479	15.8438	15.8987	15.7353	15.9921
Jak1	12.6147	12.3138	0.598752	-0.300906	11.9878	12.5158	12.2125	13.7426	12.9418	11.243	12.3805	12.6897
Jakmip1	13.4572	13.6695	0.907667	0.21226	14.9843	15.1526	15.1001	8.59192	13.982	11.7036	14.352	14.6405
Jam3	15.67	15.3655	0.597188	-0.304505	15.7442	15.9967	15.5878	15.3514	13.8633	16.0754	16.137	15.3864
Jpt1	15.7132	15.328	0.345313	-0.385179	15.6591	15.6522	16.0177	15.5238	15.7614	14.2738	15.8262	15.4507
Jrkl	12.6749	12.485	0.47676	-0.189896	12.9098	12.0347	13.117	12.6379	12.3253	12.3805	12.5206	12.7134
Jup	15.6221	14.9831	0.601744	-0.639012	14.2948	15.0206	14.1215	19.0515	15.0877	14.8765	14.9729	14.9953
Kars1	17.9479	18.013	0.731264	0.0650469	17.9671	17.9863	17.8899	17.9485	18.345	17.6452	18.2961	17.7657
Kat8	14.6885	14.6843	0.995369	-0.0042378	15.1748	15.118	13.2227	15.2386	15.1455	15.4962	13.2309	14.8647
Kbtbd11	17.7153	17.9582	0.0245008	0.242918	17.6282	17.7461	17.9123	17.5744	18.014	18.0123	17.913	17.8934
Kcmf1	12.7472	13.2945	0.362192	0.54731	11.1675	12.8229	13.6027	13.3957	13.2287	13.1843	13.3067	13.4585
Kcna2	11.8889	11.8139	0.881998	-0.0749841	11.4874	11.4548	11.4548	13.1585	11.1793	11.9777	11.8019	12.2967
Kcna5	12.5266	12.7677	0.28796	0.241054	12.7966	12.0722	12.6155	12.6222	12.8846	13.027	12.76	12.3992
Kcnab2	12.7447	12.5315	0.542051	-0.213174	12.7294	12.196	13.0189	13.0345	13.0002	12.9452	11.9095	12.2713
Kcnb1	17.7654	16.7719	0.000161819	-0.993516	17.9362	17.9332	17.5316	17.6607	16.9312	16.6236	16.773	16.7599
Kcnc1	13.393	13.8448	0.190799	0.451833	12.8554	13.1466	13.6831	13.8868	13.5717	14.2202	14.1317	13.4558
Kcnd3	15.7764	16.2764	0.203188	0.500008	15.0992	15.3698	16.1825	16.4542	16.3533	15.8726	16.4514	16.4285
Kcnh2	12.3591	12.4888	0.664625	0.129704	12.5206	11.9878	11.9305	12.9973	12.115	12.7237	12.6379	12.4784
Kcnip4	15.3638	15.4262	0.87491	0.0624061	14.4271	15.5553	15.4107	16.0619	15.3964	15.3073	15.1118	15.8892
Kcnj10	15.0901	14.4169	1.40095e-05	-0.673121	15.0751	15.1502	15.1488	14.9861	14.5079	14.4358	14.3772	14.3467
Kcnj14	12.7055	11.5913	0.116838	-1.11411	13.0706	12.7754	12.8433	12.1326	11.3515	12.4784	10.0628	12.4727
Kcnv2	17.6061	17.3974	0.120638	-0.208779	17.6379	17.4996	17.5426	17.7444	17.1819	17.4711	17.6452	17.2912
Kctd12	15.8839	16.3897	0.0247197	0.505864	15.8098	15.4777	16.0693	16.1786	16.4745	16.4189	16.191	16.4745
Kctd15	13.1193	12.9635	0.81574	-0.155786	13.5171	12.0592	13.5491	13.3519	11.4085	13.8102	13.2643	13.3709
Kctd16	13.3837	13.268	0.515969	-0.115783	13.408	13.3709	13.4494	13.3067	13.498	12.7845	13.4585	13.3309
Kctd8	16.9	16.6813	0.329177	-0.218708	16.8165	16.7557	17.0578	16.9699	16.8165	16.9059	16.1026	16.9001
Kdelr1	16.6245	16.8292	0.373196	0.2047	16.2017	16.3367	16.92	17.0395	16.8627	16.8906	16.8615	16.7018
Kdm1a	16.7308	16.6893	0.625152	-0.0414362	16.7172	16.5477	16.8503	16.8078	16.6089	16.622	16.7943	16.732
Kdm3b	14.0786	13.1727	0.385748	-0.905968	14.9435	14.9194	14.0879	12.3636	12.4906	12.3334	12.4271	15.4394
Kdm5c	13.4059	13.1841	0.498487	-0.221777	13.2785	13.4226	13.3284	13.5939	12.329	13.2044	13.5959	13.607
Kdsr	16.4556	16.5984	0.137308	0.142827	16.5534	16.5786	16.2189	16.4715	16.5815	16.5731	16.6352	16.6038
Khdrbs1	16.4377	16.7057	0.219077	0.267986	16.2299	16.0831	16.9035	16.5345	16.8865	16.7031	16.6998	16.5334
Khdrbs2	15.3972	15.6657	0.178119	0.268463	15.3245	15.0299	15.8	15.4344	15.5148	15.8249	15.5615	15.7614
Khdrbs3	18.0244	18.1382	0.424268	0.113827	18.2263	17.9927	18.0314	17.8472	18.0949	18.4227	17.9026	18.1327
Khsrp	21.0629	20.8803	0.178482	-0.182648	21.1986	21.0024	21.1892	20.8614	20.6397	20.9049	20.9105	21.0659
Kiaa0513	19.5161	19.2528	0.0639723	-0.2633	19.3906	19.3743	19.7963	19.5032	19.2295	19.3809	19.3121	19.0887
Kiaa1107	14.2897	14.3412	0.735396	0.0514842	14.3112	14.5784	14.2818	13.9874	14.283	14.2968	14.2083	14.5766
Kiaa1109	12.3686	12.5331	0.796518	0.164578	12.5458	13.0598	12.8846	10.9841	13.1559	11.4085	12.8135	12.7547
Kiaa1549	15.8484	15.7563	0.789519	-0.0921259	16.1593	15.9564	15.753	15.5251	14.8928	16.0952	16.2274	15.8098
Kif1a	17.1498	17.0244	0.065039	-0.125421	17.2005	17.0489	17.2558	17.0942	17.0471	17.0638	16.9383	17.0484
Kif1b	15.0435	15.2689	0.631512	0.225367	14.9713	15.5845	14.2034	15.4148	15.803	14.4303	15.095	15.7472
Kif21a	16.6459	16.425	0.266123	-0.22094	16.3411	16.7832	16.7883	16.6711	16.328	16.8542	16.1948	16.3229
Kif2a	16.7585	16.8048	0.584436	0.0462799	16.8615	16.689	16.7157	16.7677	16.8179	16.993	16.6608	16.7474
Kif3a	15.8091	15.1379	0.0891127	-0.671189	15.423	15.6264	16.2468	15.94	14.5619	15.1702	14.9381	15.8813
Kif3b	15.0288	14.6176	0.145961	-0.411116	14.9115	14.7239	15.3138	15.1658	14.7618	15.0474	14.0565	14.6049
Kif5b	17.5866	17.778	0.407625	0.191353	17.8552	17.1058	18.0123	17.3732	17.6518	17.8495	17.836	17.7747
Kif5c	16.0127	15.8013	0.187069	-0.211457	15.7768	15.8934	16.207	16.1737	16.0066	15.7174	15.9015	15.5795
Kifbp	15.3965	15.3143	0.561888	-0.0821572	15.428	15.4834	15.6307	15.0439	15.3447	15.2731	15.4307	15.2088
Kin	12.1921	11.8015	0.546903	-0.390516	10.7931	12.3674	13.0585	12.5492	12.4223	11.8907	10.746	12.1472
Klc1	15.917	16.0643	0.32657	0.147374	15.7883	15.9027	15.772	16.2048	16.1252	16.1062	16.2333	15.7926
Klc2	14.0262	13.8804	0.707433	-0.145823	14.7812	13.2464	13.6649	14.4125	14.1565	13.5491	13.9317	13.8844
[truncated: 2,383 more rows]

## Sheet: P15&P56 overlap proteins
SYMBOL	Mean_P56 WT	Mean_P56 Rs1 KO	P56 pvalue	logFC P56	Mean_P15 WT	Mean_P15 Rs1 KO	P15 pvalue	logFC P15
[truncated: 3,632 more rows]

[truncated: 2 more sheets: P15-DEPs, P56-DEPs]
