# Supplementary material for: Retinal Proteomic Alterations and Combined Transcriptomic-Proteomic Analysis in the Early Stages of Progression of a Mouse Model of X-Linked Retinoschisis
Source: Cells. 2022 Jul 8;11(14):2150. doi: 10.3390/cells11142150 (PMC9321393; doi:10.3390/cells11142150)
Supplement: Supplementary file 1 [file cells-11-02150-s001.zip › Table S2 Summary of the functional analysis of the differentially expressed proteins.xlsx]

## Sheet: P56 DEPs metascape analysis
GroupID	Category	Term	Description	LogP	Log(q-value)	InTerm_InList	Genes	Symbols
1_Summary	GO Biological Processes	GO:0007601	visual perception	-16.5677	-12.3858	19/162	11304,14539,14685,16513,19739,19881,20147,22248,52028,63859,67378,70335,75124,77974,170735,218756,224224,243923,100038570,14688,14699,11545,14697,16952,108138	Abca4,Opn1mw,Gnat1,Kcnj10,Rgs9,Rom1,Rs1,Unc119,Bbs1,Impg1,Bbs2,Reep6,Nxnl2,Rdh12,Arr3,Slc4a7,Impg2,Rgs9bp,Prcd,Gnb1,Gngt1,Parp1,Gnb5,Anxa1,Xrcc4
2_Summary	Reactome Gene Sets	R-MMU-2187338	Visual phototransduction	-11.4762	-7.67231	12/87	11304,11816,14539,14685,14688,14697,14699,19659,19739,22139,77974,243923,14695,14710,16513,16500,20147,19057,72961,14763,16952,11747,12759,14161,232345,20846,20848,13822,14390,22042,26569,57776,74104,12505,78287,14173,21960,22370	Abca4,Apoe,Opn1mw,Gnat1,Gnb1,Gnb5,Gngt1,Rbp1,Rgs9,Ttr,Rdh12,Rgs9bp,Gnb3,Gngt2,Kcnj10,Kcnb1,Rs1,Ppp3cc,Slc17a7,Gpr37,Anxa1,Anxa5,Clu,Fga,A2m,Stat1,Stat3,Epb41l2,Gabpa,Tfrc,Slc27a4,Ttyh1,Abcb6,Cd44,Rbsn,Fgf2,Tnr,Vtn
3_Summary	GO Biological Processes	GO:0046530	photoreceptor cell differentiation	-6.41904	-3.48041	8/87	12803,14685,14699,19881,20848,23958,52028,218756,14173,20147,224224,14688,22352,74206,14972,26380	Cntf,Gnat1,Gngt1,Rom1,Stat3,Nr2e3,Bbs1,Slc4a7,Fgf2,Rs1,Impg2,Gnb1,Vim,Sipa1l3,H2-K1,Esrrb
4_Summary	GO Biological Processes	GO:0045494	photoreceptor cell maintenance	-5.84348	-3.09391	6/46	11304,26380,52028,67378,75124,234404,72569,319845,22042,27220,72961,11747,19881,16513,98376,16668,78287,14390,57423	Abca4,Esrrb,Bbs1,Bbs2,Nxnl2,Nxnl1,Bbs5,Bbs9,Tfrc,Cartpt,Slc17a7,Anxa5,Rom1,Kcnj10,Gorab,Krt18,Rbsn,Gabpa,Atp5j2
5_Summary	GO Biological Processes	GO:0009642	response to light intensity	-5.78461	-3.04762	4/12	14685,14697,19739,20147,11545,14539,14390,21817	Gnat1,Gnb5,Rgs9,Rs1,Parp1,Opn1mw,Gabpa,Tgm2
6_Summary	WikiPathways	WP163	Cytoplasmic ribosomal proteins	-5.03553	-2.48687	7/95	14109,20044,20084,20116,26451,270106,319195,20848,22352,68916,69305,228994,319278,69499	Fau,Rps14,Rps18,Rps8,Rpl27a,Rpl13,Rpl17,Stat3,Vim,Cdkal1,Dcps,Ythdf1,Shfl,Tsr2
7_Summary	Reactome Gene Sets	R-MMU-2453902	The canonical retinoid cycle in rods (twilight vision)	-4.81495	-2.28208	4/20	11304,19659,22139,77974,11816,14173,14695,18979,72562,12971,52028,14763,23959,107747	Abca4,Rbp1,Ttr,Rdh12,Apoe,Fgf2,Gnb3,Pon1,Pcbd2,Crym,Bbs1,Gpr37,Nt5e,Aldh1l1
8_Summary	GO Biological Processes	GO:0046666	retinal cell programmed cell death	-4.43012	-1.96198	3/9	12803,14173,218756	Cntf,Fgf2,Slc4a7
9_Summary	GO Biological Processes	GO:0010001	glial cell differentiation	-3.75974	-1.37078	9/255	12759,12803,14173,14580,16513,19283,20848,22352,22370,16952,16668,233335,72961	Clu,Cntf,Fgf2,Gfap,Kcnj10,Ptprz1,Stat3,Vim,Vtn,Anxa1,Krt18,Synm,Slc17a7
10_Summary	GO Biological Processes	GO:0009201	ribonucleoside triphosphate biosynthetic process	-3.61557	-1.26393	5/72	11545,20848,27369,51797,57423,11565,20133,23959,106821,22139,26380	Parp1,Stat3,Dguok,Ctps,Atp5j2,Adssl1,Rrm1,Nt5e,Oard1,Ttr,Esrrb
11_Summary	GO Biological Processes	GO:0010977	negative regulation of neuron projection development	-3.55962	-1.21306	7/162	11816,14580,14972,19283,21960,22352,27369,11545,12661,12759,12803,16500,19141,20848,108138,20846,22042,22248,54723,14173,16952,21817,97165	Apoe,Gfap,H2-K1,Ptprz1,Tnr,Vim,Dguok,Parp1,Chl1,Clu,Cntf,Kcnb1,Lgmn,Stat3,Xrcc4,Stat1,Tfrc,Unc119,Tfip11,Fgf2,Anxa1,Tgm2,Hmgb2
12_Summary	GO Biological Processes	GO:0032102	negative regulation of response to external stimulus	-3.53556	-1.19402	11/399	11747,11816,12505,14161,14173,21960,23959,27220,67378,231712,232345,12803,16952,12971,14695,16500,19659,22139,52028,77974,11746,14580,18826	Anxa5,Apoe,Cd44,Fga,Fgf2,Tnr,Nt5e,Cartpt,Bbs2,Trafd1,A2m,Cntf,Anxa1,Crym,Gnb3,Kcnb1,Rbp1,Ttr,Bbs1,Rdh12,Anxa4,Gfap,Lcp1
13_Summary	GO Biological Processes	GO:0060627	regulation of vesicle-mediated transport	-3.51726	-1.18069	14/612	11816,12554,12759,14161,16500,16952,17698,19057,20977,21817,22248,22370,72961,213326,22042,170735,320473	Apoe,Cdh13,Clu,Fga,Kcnb1,Anxa1,Msn,Ppp3cc,Syp,Tgm2,Unc119,Vtn,Slc17a7,Scyl2,Tfrc,Arr3,Heatr5b
14_Summary	GO Biological Processes	GO:0045652	regulation of megakaryocyte differentiation	-3.26026	-0.976884	3/21	14390,97165,229700,20846,20848,19659,27220,11816,12554,14173,12505,16952,20044,22042	Gabpa,Hmgb2,Rbm15,Stat1,Stat3,Rbp1,Cartpt,Apoe,Cdh13,Fgf2,Cd44,Anxa1,Rps14,Tfrc
15_Summary	GO Biological Processes	GO:0030534	adult behavior	-3.14463	-0.912793	7/190	11545,12661,15211,16513,27220,52028,67378,11816,14763,19141,19283,20848,21960,72961,228994	Parp1,Chl1,Hexa,Kcnj10,Cartpt,Bbs1,Bbs2,Apoe,Gpr37,Lgmn,Ptprz1,Stat3,Tnr,Slc17a7,Ythdf1
16_Summary	GO Biological Processes	GO:1901185	negative regulation of ERBB signaling pathway	-2.79778	-0.67206	3/30	19141,28084,78388,12554,12505,12803,19283,22248,22370	Lgmn,Vps25,Mvp,Cdh13,Cd44,Cntf,Ptprz1,Unc119,Vtn
17_Summary	GO Biological Processes	GO:0010875	positive regulation of cholesterol efflux	-2.75604	-0.656826	3/31	11816,18979,217258,99031,108138,11304,15211,16952,26569	Apoe,Pon1,Abca8a,Osbpl6,Xrcc4,Abca4,Hexa,Anxa1,Slc27a4
18_Summary	GO Biological Processes	GO:0030198	extracellular matrix organization	-2.51307	-0.50848	8/312	14580,18826,21960,22370,54723,63859,224224,268780	Gfap,Lcp1,Tnr,Vtn,Tfip11,Impg1,Impg2,Egflam
19_Summary	Reactome Gene Sets	R-MMU-3000171	Non-integrin membrane-ECM interactions	-2.49984	-0.499817	3/38	14173,22139,22370,12505,14161,21960,232345,12759	Fgf2,Ttr,Vtn,Cd44,Fga,Tnr,A2m,Clu
20_Summary	GO Biological Processes	GO:0009991	response to extracellular stimulus	-2.45307	-0.470866	9/391	11364,11816,16500,19659,22042,26569,27220,67378,69305,11545,20848,14695,16952,26380	Acadm,Apoe,Kcnb1,Rbp1,Tfrc,Slc27a4,Cartpt,Bbs2,Dcps,Parp1,Stat3,Gnb3,Anxa1,Esrrb

## Sheet: P15 DEPs metascape analysis
GroupID	Category	Term	Description	LogP	Log(q-value)	InTerm_InList	Genes	Symbols
1_Summary	Reactome Gene Sets	R-MMU-8953854	Metabolism of RNA	-4.96377	-0.748575	18/546	11737,18458,19170,19981,19989,20382,20383,51796,59028,67197,67996,69241,69878,71997,72124,103554,210529,225363,12729,13046,19656,66978,72162,73158,74203,112403,11739,22099,208606,24015,66409,66711,69499	Anp32a,Pabpc1,Psmb1,Rpl37a,Rpl7,Srsf2,Srsf3,Srrm1,Rcl1,Zcrb1,Srsf6,Polr2d,Snrpf,Smg9,Seh1l,Psme4,Mettl14,Etf1,Clns1a,Celf1,Rbmxl1,Luc7l,Dhx36,Larp1,Eif4enif1,Dxo,Slc25a4,Tsn,Rsrc2,Abce1,Rsl1d1,Sbds,Tsr2
2_Summary	GO Biological Processes	GO:0050779	RNA destabilization	-4.59144	-0.748575	7/86	13046,18458,69241,72162,74203,112403,210529,71997,73158,225363,12028,12496,15254,18979,19656,20382,20383,67996,11739,20333,22218,56438,66615,13495,19981,19989,24015,68916,105148,207214,319765,236900,20602	Celf1,Pabpc1,Polr2d,Dhx36,Eif4enif1,Dxo,Mettl14,Smg9,Larp1,Etf1,Bax,Entpd2,Hint1,Pon1,Rbmxl1,Srsf2,Srsf3,Srsf6,Slc25a4,Sec22b,Sumo1,Rbx1,Atg4b,Drg2,Rpl37a,Rpl7,Abce1,Cdkal1,Iars,Larp4,Igf2bp2,Pdk3,Ncor2
3_Summary	GO Biological Processes	GO:0048593	camera-type eye morphogenesis	-4.53431	-0.748575	9/156	11668,12028,17364,19126,20147,20687,21838,76260,224224,12577,19434,71997,106633,26941	Aldh1a1,Bax,Trpm1,Prom1,Rs1,Sp3,Thy1,Ttc8,Impg2,Cdkn1c,Rax,Smg9,Ift140,Slc9a3r1
4_Summary	GO Biological Processes	GO:0043254	regulation of protein-containing complex assembly	-4.25327	-0.748575	15/452	12028,13829,14489,19241,22153,22218,50907,56320,56378,56699,66397,73242,75339,101706,328572,14976,74392,235431,76260,12421,12729,26941,54214,107723,14775,20333,22601,56150,18189,21838,27369,56807,16644,11739,12034,24015,57376,66734,225363,18536,59069	Bax,Dmtn,Mtpn,Tmsb4x,Tubb4a,Sumo1,Preb,Dbn1,Arpc3,Cdc42ep4,Sar1b,Atat1,Mphosph8,Numa1,Ep300,Pfdn6,Specc1l,Coro2b,Ttc8,Rb1cc1,Clns1a,Slc9a3r1,Golga4,Slc12a6,Gpx1,Sec22b,Yap1,Mad2l1,Nrxn1,Thy1,Dguok,Scamp5,Kng1,Slc25a4,Phb2,Abce1,Smarce1,Map1lc3a,Etf1,Pcm1,Tpm3
5_Summary	GO Biological Processes	GO:0072657	protein localization to membrane	-3.88593	-0.748575	17/602	11931,12028,13829,16500,16776,17938,18189,21838,26941,52250,54214,56320,65962,68032,69035,76260,213056,16561,101706	Atp1b1,Bax,Dmtn,Kcnb1,Lama5,Naca,Nrxn1,Thy1,Slc9a3r1,Reep1,Golga4,Dbn1,Slc9a3r2,Emc4,Zdhhc3,Ttc8,Fam126b,Kif1b,Numa1
6_Summary	GO Biological Processes	GO:0031503	protein-containing complex localization	-3.43944	-0.623558	10/265	18189,18536,20383,24015,56320,69035,69241,72124,76411,106633,11739,20524,226747,319765,72162	Nrxn1,Pcm1,Srsf3,Abce1,Dbn1,Zdhhc3,Polr2d,Seh1l,Ift43,Ift140,Slc25a4,Slc25a17,Ahctf1,Igf2bp2,Dhx36
7_Summary	Reactome Gene Sets	R-MMU-9711123	Cellular response to chemical stress	-3.28385	-0.615695	7/139	11657,14775,19170,20602,56438,66359,103554,67673,328572,18002,218214,235134,22153,106633,17219,11737,18458	Alb,Gpx1,Psmb1,Ncor2,Rbx1,Cox20,Psme4,Elob,Ep300,Nedd8,Kdm1b,Nfrkb,Tubb4a,Ift140,Mcm6,Anp32a,Pabpc1
8_Summary	Reactome Gene Sets	R-MMU-204005	COPII-mediated vesicle transport	-3.21591	-0.578922	5/68	20333,27096,50907,66397,78232,22153	Sec22b,Trappc3,Preb,Sar1b,Trappc6b,Tubb4a
9_Summary	KEGG Pathway	ko05016	Huntington's disease	-3.13059	-0.578922	8/192	11739,12028,12866,14775,69241,70316,72900,328572,12034,12421,15356,66098,66359,66734,68316	Slc25a4,Bax,Cox7a2,Gpx1,Polr2d,Ndufab1,Ndufv2,Ep300,Phb2,Rb1cc1,Hmgcl,Chchd6,Cox20,Map1lc3a,Apoo
10_Summary	GO Biological Processes	GO:0097300	programmed necrotic cell death	-3.04641	-0.536209	4/43	11739,12028,69718,268749	Slc25a4,Bax,Ipmk,Rnf31
11_Summary	Reactome Gene Sets	R-MMU-382551	Transport of small molecules	-3.02481	-0.525566	16/652	11657,11739,11931,12034,13829,14702,17364,18002,19170,20525,20539,26373,66397,103554,107723,217265	Alb,Slc25a4,Atp1b1,Phb2,Dmtn,Gng2,Trpm1,Nedd8,Psmb1,Slc2a1,Slc7a5,Clcn7,Sar1b,Psme4,Slc12a6,Abca5
12_Summary	GO Biological Processes	GO:0035601	protein deacylation	-2.98426	-0.522752	6/114	20602,56399,68904,76192,214742,328572	Ncor2,Akap8,Abhd13,Abhd12,Rcor3,Ep300
13_Summary	Reactome Gene Sets	R-MMU-9615933	Postmitotic nuclear pore complex (NPC) reformation	-2.93439	-0.479409	3/21	22218,72124,226747,12577,17219,18536,19170,22153,56150,56438,59046,101706,103554	Sumo1,Seh1l,Ahctf1,Cdkn1c,Mcm6,Pcm1,Psmb1,Tubb4a,Mad2l1,Rbx1,Arpp19,Numa1,Psme4
14_Summary	GO Biological Processes	GO:0060428	lung epithelium development	-2.76714	-0.370335	4/51	20602,22601,67996,101706,16776,20687,20692,328572,12034	Ncor2,Yap1,Srsf6,Numa1,Lama5,Sp3,Sparc,Ep300,Phb2
15_Summary	KEGG Pathway	ko00563	Glycosylphosphatidylinositol (GPI)-anchor biosynthesis	-2.70934	-0.349322	3/25	27392,72084,276846,68904,69035,76192,12034,18979,71795,213056	Pign,Pigx,Pigs,Abhd13,Zdhhc3,Abhd12,Phb2,Pon1,Pitpnc1,Fam126b
16_Summary	Reactome Gene Sets	R-MMU-5696398	Nucleotide Excision Repair	-2.48814	-0.219918	5/99	22218,56438,69241,235134,328572,20525,67673,12577,17219,56150	Sumo1,Rbx1,Polr2d,Nfrkb,Ep300,Slc2a1,Elob,Cdkn1c,Mcm6,Mad2l1
17_Summary	GO Biological Processes	GO:0007007	inner mitochondrial membrane organization	-2.43754	-0.193912	3/31	12028,66098,68316	Bax,Chchd6,Apoo
18_Summary	GO Biological Processes	GO:0010155	regulation of proton transport	-2.43754	-0.193912	3/31	11739,12034,26941,12421,66734,20333,66615,73158	Slc25a4,Phb2,Slc9a3r1,Rb1cc1,Map1lc3a,Sec22b,Atg4b,Larp1
19_Summary	Reactome Gene Sets	R-MMU-8939243	RUNX1 interacts with co-factors whose precise effect on RUNX1 targets is not known	-2.35978	-0.170199	3/33	57376,83766,328572	Smarce1,Actl6b,Ep300
20_Summary	Reactome Gene Sets	R-MMU-927802	Nonsense-Mediated Decay (NMD)	-2.29319	-0.131457	5/110	18458,19981,19989,71997,225363	Pabpc1,Rpl37a,Rpl7,Smg9,Etf1

## Sheet: P15 subcellulr locatin analysis
Category	Term	Count	%	PValue	Genes	List Total	Pop Hits	Pop Total	Fold Enrichment	Bonferroni	Benjamini	FDR
GOTERM_CC_DIRECT	GO:0005737~cytoplasm	101	49.5098	5.50493e-07	TRIO, SPARC, PLEKHB1, SAT2, PHB2, RPL7, RPS6KA3, EIF4ENIF1, GOLGA4, DACH1, EP300, ACOT8, TPM3, MIF, THNSL1, RBX1, CLNS1A, PSME4, SPECC1L, SBDS, SRSF3, DXO, PKP4, SNRPF, NUMBL, LXN, TXNDC9, ANP32A, DIABLO, MAX, KRT42, NDRG1, ARPP19, TRHDE, SLC9A3R2, SLC9A3R1, DGUOK, LARP1, EPB41L1, DHX36, TRAPPC3, DHCR24, CORO2B, REEP1, NACA, ARPC3, ALB, SP3, IARS, AVL9, CDKN1C, AHCTF1, GMEB1, NUMA1, CELF1, SLC2A1…	198	6631	19662	1.51253	0.000176142	0.000176158	0.000173405		trio, sparc, plekhb1, sat2, phb2, rpl7, rps6ka3, eif4enif1, golga4, dach1, ep300, acot8, tpm3, mif, thnsl1, rbx1, clns1a, psme4, specc1l, sbds, srsf3, dxo, pkp4, snrpf, numbl, lxn, txndc9, anp32a, diablo, max, krt42, ndrg1, arpp19, trhde, slc9a3r2, slc9a3r1, dguok, larp1, epb41l1, dhx36, trappc3, dhcr24, coro2b, reep1, naca, arpc3, alb, sp3, iars, avl9, cdkn1c, ahctf1, gmeb1, numa1, celf1, slc2a1…
GOTERM_CC_DIRECT	GO:0005634~nucleus	92	45.098	2.83509e-06	CDKN1C, PRDM8, AHCTF1, GMEB1, SPARC, NUMA1, KDM1B, CELF1, CTNND2, RAX, SRA1, CHD4, PHB2, PITPNC1, RPL7, RPS6KA3, EIF4ENIF1, HINT1, METTL14, DACH1, DBP, SUMO1, RB1CC1, TMSB4X, LUC7L, EP300, NFRKB, GPX1, ACTL6B, IPMK, WRNIP1, MIF, ZCRB1, THNSL1, TSN, SRRM1, RBX1, NCOR2, RBMXL1, CLNS1A, PSME4, RPL37A, ALDH1A1, SBDS, SRSF2, SRSF3, DXO, PREB, PABPC1, MCM6, SNRPF, SRSF6, SLC25A4, PFDN6, YAP1, LAMA5, MT…	198	6019	19662	1.51784	0.000906819	0.000453614	0.000446527		cdkn1c, prdm8, ahctf1, gmeb1, sparc, numa1, kdm1b, celf1, ctnnd2, rax, sra1, chd4, phb2, pitpnc1, rpl7, rps6ka3, eif4enif1, hint1, mettl14, dach1, dbp, sumo1, rb1cc1, tmsb4x, luc7l, ep300, nfrkb, gpx1, actl6b, ipmk, wrnip1, mif, zcrb1, thnsl1, tsn, srrm1, rbx1, ncor2, rbmxl1, clns1a, psme4, rpl37a, aldh1a1, sbds, srsf2, srsf3, dxo, preb, pabpc1, mcm6, snrpf, srsf6, slc25a4, pfdn6, yap1, lama5, mt…
GOTERM_CC_DIRECT	GO:0070062~extracellular exosome	51	25	6.74249e-06	AHCTF1, NUMA1, SLC2A1, SAT2, PHB2, RPL7, HINT1, GOLGA4, CHL1, NCS1, CTSF, IAH1, GPX1, ENTPD2, TPM3, AHSG, MIF, ATP1B1, HDHD2, SLC7A5, RBMXL1, RPL37A, ALDH1A1, SRSF2, PABPC1, GART, LAMA5, MTPN, LXN, PON1, COX7A2, NEDD8, THY1, NDRG1, TRHDE, KNG1, SLC9A3R2, SLC9A3R1, GNG2, PSMB1, DHX36, PROM1, MDH2, TUBB4A, NACA, ARPC3, PTPRA, ALB, BAX, IARS, MPHOSPH8	198	2674	19662	1.89396	0.00215528	0.000719199	0.000707961		ahctf1, numa1, slc2a1, sat2, phb2, rpl7, hint1, golga4, chl1, ncs1, ctsf, iah1, gpx1, entpd2, tpm3, ahsg, mif, atp1b1, hdhd2, slc7a5, rbmxl1, rpl37a, aldh1a1, srsf2, pabpc1, gart, lama5, mtpn, lxn, pon1, cox7a2, nedd8, thy1, ndrg1, trhde, kng1, slc9a3r2, slc9a3r1, gng2, psmb1, dhx36, prom1, mdh2, tubb4a, naca, arpc3, ptpra, alb, bax, iars, mphosph8
GOTERM_CC_DIRECT	GO:0016363~nuclear matrix	8	3.92157	5.46666e-05	NCOR2, AHCTF1, SPARC, ANP32A, NUMA1, AKAP8, PHB2, SRRM1	198	97	19662	8.18994	0.0173417	0.00437333	0.004305		ncor2, ahctf1, sparc, anp32a, numa1, akap8, phb2, srrm1
GOTERM_CC_DIRECT	GO:0005654~nucleoplasm	37	18.1373	0.000195423	HIST1H2BP, GMEB1, AHCTF1, NUMA1, MAX, CELF1, AKAP8, SRA1, CHD4, PITPNC1, GOLGA4, METTL14, LARP1, DBP, SUMO1, POLR2D, TCEAL1, EP300, NFRKB, SMARCE1, MDH2, NFYB, IPMK, MIF, ZCRB1, THNSL1, SRRM1, NCOR2, CLNS1A, SP3, SBDS, DRG2, HDGF, MCM6, IARS, SRSF6, TRIM33	198	1935	19662	1.89882	0.0606259	0.0125071	0.0123116		hist1h2bp, gmeb1, ahctf1, numa1, max, celf1, akap8, sra1, chd4, pitpnc1, golga4, mettl14, larp1, dbp, sumo1, polr2d, tceal1, ep300, nfrkb, smarce1, mdh2, nfyb, ipmk, mif, zcrb1, thnsl1, srrm1, ncor2, clns1a, sp3, sbds, drg2, hdgf, mcm6, iars, srsf6, trim33
GOTERM_CC_DIRECT	GO:0043209~myelin sheath	9	4.41176	0.000719882	MDH2, ALB, MIF, THY1, NDUFV2, ATP1B1, NDRG1, TUBB4A, SLC25A4	198	192	19662	4.65483	0.20582	0.0364597	0.03589		mdh2, alb, mif, thy1, ndufv2, atp1b1, ndrg1, tubb4a, slc25a4
GOTERM_CC_DIRECT	GO:0005856~cytoskeleton	24	11.7647	0.000797556	DMTN, TXNDC9, TPM3, DHCR24, CHD4, NDRG1, CORO2B, TUBB4A, ATAT1, TTC8, PCM1, MAP1LC3A, IFT43, ARPC3, EPB41L1, TMSB4X, CLNS1A, CDC42EP4, SPECC1L, SBDS, PKP4, KIF1B, IGF2BP2, MAD2L1	198	1113	19662	2.14131	0.225331	0.0364597	0.03589		dmtn, txndc9, tpm3, dhcr24, chd4, ndrg1, coro2b, tubb4a, atat1, ttc8, pcm1, map1lc3a, ift43, arpc3, epb41l1, tmsb4x, clns1a, cdc42ep4, specc1l, sbds, pkp4, kif1b, igf2bp2, mad2l1
GOTERM_CC_DIRECT	GO:0017053~transcriptional repressor complex	5	2.45098	0.00271873	SMARCE1, NCOR2, SP3, HDGF, RCOR3	198	58	19662	8.56061	0.581542	0.108749	0.10705
GOTERM_CC_DIRECT	GO:0000139~Golgi membrane	11	5.39216	0.00760559	SCAMP5, TRAPPC3, APOO, GOLGA4, ABCA5, NUMA1, PLEKHB1, DHCR24, PREB, SEC22B, ZDHHC3	198	403	19662	2.7105	0.913108	0.270421	0.266196
GOTERM_CC_DIRECT	GO:0005829~cytosol	29	14.2157	0.0115214	YAP1, RNF31, MTPN, ANP32A, SLC2A1, THY1, NDRG1, EIF4ENIF1, DGUOK, MAP1LC3A, SUMO1, RB1CC1, TMSB4X, NCS1, PSMB1, TRAPPC3, DMTN, GPX1, DHCR24, FAM126B, RBX1, SLC7A5, CLNS1A, PSME4, ATG4B, BAX, SNRPF, IARS, MAD2L1	198	1784	19662	1.61423	0.97548	0.338141	0.332857
GOTERM_CC_DIRECT	GO:0072686~mitotic spindle	4	1.96078	0.0116236	ATAT1, NUMA1, PKP4, MAD2L1	198	47	19662	8.45132	0.976278	0.338141	0.332857
GOTERM_CC_DIRECT	GO:0016607~nuclear speck	7	3.43137	0.0174277	EIF4ENIF1, SUMO1, PSME4, SRSF2, SRSF3, SRSF6, SRRM1	198	205	19662	3.39084	0.996397	0.464739	0.457478
GOTERM_CC_DIRECT	GO:0015630~microtubule cytoskeleton	6	2.94118	0.021433	IFT43, MAP1LC3A, CDC42EP4, SPECC1L, SRA1, NDRG1	198	158	19662	3.771	0.999025	0.526545	0.518318
GOTERM_CC_DIRECT	GO:0016020~membrane	85	41.6667	0.0236405	PIGS, PIGN, CELF1, PLEKHB1, SLC2A1, CHD4, PHB2, ZDHHC3, TMEM263, RPL7, PIGX, ABHD12, SCAMP5, ABHD13, EIF4ENIF1, GOLGA4, PCM1, MAP1LC3A, SUMO1, CHL1, CHCHD6, NCS1, ENTPD2, CDKAL1, WRNIP1, ATP1B1, FAM126B, NCOR2, SLC7A5, SLC25A17, RBMXL1, CDC42EP4, AGPS, PREB, PKP4, PABPC1, SEC22B, SLC25A4, DBN1, YAP1, SAR1B, NRXN1, AKAP8, COX7A2, THY1, GUCY2F, NDRG1, TRHDE, SLC9A3R2, TRPM1, SLC9A3R1, APOO, LARP1, …	198	6998	19662	1.20617	0.999527	0.526545	0.518318
GOTERM_CC_DIRECT	GO:0031982~vesicle	6	2.94118	0.0246818	SLC9A3R1, SPARC, NRXN1, SLC2A1, MIF, PROM1	198	164	19662	3.63304	0.999664	0.526545	0.518318
GOTERM_CC_DIRECT	GO:0033165~interphotoreceptor matrix	2	0.980392	0.0297593	RBP3, IMPG2	198	3	19662	66.202	0.999937	0.595186	0.585887
GOTERM_CC_DIRECT	GO:0005739~mitochondrion	26	12.7451	0.0381908	DIABLO, AKAP8, COX7A2, PHB2, ABHD12, APOO, DGUOK, HMGCL, CHCHD6, PDK3, KIF1B, NDUFV2, ACOT9, ACOT8, GPX1, MDH2, THNSL1, REEP1, SLC25A17, AGPS, NDUFAB1, DRG2, BAX, ABCE1, SLC25A4, COX20	198	1721	19662	1.50022	0.999996	0.609231	0.599711
GOTERM_CC_DIRECT	GO:0032993~protein-DNA complex	3	1.47059	0.0383999	NFYB, EP300, CHD4	198	31	19662	9.60997	0.999996	0.609231	0.599711
GOTERM_CC_DIRECT	GO:0005913~cell-cell adherens junction	8	3.92157	0.0403917	SLC9A3R2, RSL1D1, TXNDC9, LARP1, EPB41L1, CGN, NDRG1, DBN1	198	316	19662	2.514	0.999998	0.609231	0.599711
GOTERM_CC_DIRECT	GO:0005777~peroxisome	5	2.45098	0.0429258	HMGCL, ACOT8, SLC25A17, AGPS, TMEM35A	198	131	19662	3.79019	0.999999	0.609231	0.599711
GOTERM_CC_DIRECT	GO:0072562~blood microparticle	5	2.45098	0.0449556	AHSG, PON1, ALB, SLC2A1, KNG1	198	133	19662	3.7332	1	0.609231	0.599711
GOTERM_CC_DIRECT	GO:0048471~perinuclear region of cytoplasm	13	6.37255	0.0463953	MTPN, DMTN, ANP32A, AMFR, WRNIP1, NDRG1, SLC9A3R1, NCS1, BAX, PKP4, NAA15, DBN1, MAD2L1	198	692	19662	1.86552	1	0.609231	0.599711
GOTERM_CC_DIRECT	GO:0016324~apical plasma membrane	8	3.92157	0.047702	SLC9A3R2, SLC7A5, SLC9A3R1, SLC2A1, THY1, PROM1, SLC12A6, ATP1B1	198	328	19662	2.42203	1	0.609231	0.599711
GOTERM_CC_DIRECT	GO:0032420~stereocilium	3	1.47059	0.0478801	SLC9A3R2, SLC9A3R1, PROM1	198	35	19662	8.51169	1	0.609231	0.599711
GOTERM_CC_DIRECT	GO:0005681~spliceosomal complex	5	2.45098	0.0480996	SRSF2, SNRPF, PABPC1, ZCRB1, SRRM1	198	136	19662	3.65085	1	0.609231	0.599711

## Sheet: P56 subcellular location analys
Category	Term	Count	%	PValue	Genes	List Total	Pop Hits	Pop Total	Fold Enrichment	Bonferroni	Benjamini	FDR
GOTERM_CC_DIRECT	GO:0070062~extracellular exosome	52	33.121	2.01555e-10	ALDH1L1, TFRC, HEXA, H2-K1, PYGM, CLU, ELFN1, RPS14, PPP3CC, RPS18, CHL1, ACADM, CLIC1, TGM2, FGA, ANXA1, RPS8, ANXA4, STX7, ANXA5, RBSN, CKAP4, ITFG1, HEATR5B, CDH13, TAGLN2, LCP1, VPS25, CD44, ABCB6, MVP, RPE, PON1, CST3, SELENBP1, LMAN1, VTN, NT5E, TTR, EPB41L2, APOE, A2M, CRYM, RRM1, MSN, ASS1, TPPP3, KRT18, GNB1, GNB3, VIM, LGMN	152	2674	19662	2.51551	5.56292e-08	5.56292e-08	5.05904e-08
GOTERM_CC_DIRECT	GO:0001750~photoreceptor outer segment	10	6.36943	2.13884e-09	GNGT1, OPN1MW, RGS9BP, GNB1, ABCA4, ROM1, GNB5, GNAT1, ARR3, RGS9	152	67	19662	19.3068	5.9032e-07	2.9516e-07	2.68425e-07
GOTERM_CC_DIRECT	GO:0016020~membrane	82	52.2293	4.09263e-06	TRAM1, SYNM, TFRC, HEXA, H2-K1, CLU, SIPA1L3, ELFN1, IPO5, GNGT1, RPS14, GNGT2, RPS18, CHL1, BBS9, GNAT1, UBXN4, CLIC1, RGS9, BBS5, SCYL2, TGM2, PSD, GPR37, ANXA1, PARP1, ABCA8A, RPS8, ROM1, STX7, ANXA5, CDKAL1, SYP, RBSN, CKAP4, ITFG1, OPN1MW, RGS9BP, HEATR5B, CDH13, LCP1, VPS25, SLU7, CD44, SLC27A4, ABCB6, TTYH1, MVP, DDX20, ARHGAP17, GULO, SELENBP1, LMAN1, NT5E, PTPRZ1, EPB41L2, RPL13, EMC4, S…	152	6998	19662	1.51574	0.00112893	0.000376522	0.000342417
GOTERM_CC_DIRECT	GO:0072562~blood microparticle	9	5.73248	8.75926e-06	FGA, VTN, TFRC, PON1, MSN, APOE, A2M, CLU, CLIC1	152	133	19662	8.75336	0.00241465	0.00047048	0.000427864
GOTERM_CC_DIRECT	GO:0042995~cell projection	19	12.1019	9.28788e-06	PSD, BBS2, RRM1, ANXA1, KCNB1, ANXA5, MSN, IRGM1, SORBS2, ELFN1, GFAP, SLC4A7, CST3, BBS9, LCP1, RAB28, VIM, MPDZ, BBS5	152	712	19662	3.4519	0.00256018	0.00047048	0.000427864
GOTERM_CC_DIRECT	GO:0005834~heterotrimeric G-protein complex	6	3.82166	1.02278e-05	GNGT1, GNGT2, GNB1, GNB3, GNAT1, RGS9	152	38	19662	20.4245	0.00281892	0.00047048	0.000427864
GOTERM_CC_DIRECT	GO:0034464~BBSome	4	2.54777	2.41734e-05	BBS2, BBS1, BBS9, BBS5	152	8	19662	64.6776	0.00664974	0.000953124	0.000866791
GOTERM_CC_DIRECT	GO:0001917~photoreceptor inner segment	6	3.82166	2.95662e-05	GNGT1, GNB1, GNB5, GNAT1, ARR3, RGS9	152	47	19662	16.5134	0.00812719	0.00102003	0.00092764
GOTERM_CC_DIRECT	GO:0005925~focal adhesion	13	8.28025	5.0548e-05	ANXA1, RPS8, ANXA5, MSN, SORBS2, RPS14, RPS18, EPB41L2, CDH13, LCP1, VIM, CD44, TGM2	152	391	19662	4.30081	0.0138547	0.00155014	0.00140973
GOTERM_CC_DIRECT	GO:0005737~cytoplasm	74	47.1338	0.000135965	CNTF, ALDH1L1, SYNM, TFRC, GORAB, HMGB2, PYGM, CLU, FGF2, IPO5, RPS14, IPO8, RPS18, TNR, BBS9, GNAT1, UBXN4, CLIC1, RGS9, BBS5, SCYL2, TGM2, FGA, TSC22D4, ANXA1, PARP1, RPS8, ANXA4, ANXA5, TFIP11, CKAP4, RBP1, CDH13, LCP1, VPS25, SLU7, CD44, MVP, DDX20, ARHGAP17, CST3, SELENBP1, LMAN1, VTN, DGUOK, NT5E, PDLIM3, PTPRZ1, EPB41L2, APOE, RAB28, RABAC1, CRYM, DCPS, MPDZ, NXNL2, BBS2, YTHDF1, RRM1, RAN…	152	6631	19662	1.44357	0.0368333	0.00375262	0.00341271
GOTERM_CC_DIRECT	GO:0048471~perinuclear region of cytoplasm	15	9.55414	0.000913139	TFRC, STAT1, ANXA4, MVP, STX7, HMGB2, MSN, SORBS2, CLU, CKAP4, CST3, CDH13, VIM, CLIC1, SCYL2	152	692	19662	2.80394	0.222865	0.0225774	0.0205323
GOTERM_CC_DIRECT	GO:0016324~apical plasma membrane	10	6.36943	0.00099712	SLC4A7, KCNJ10, ANXA1, ANXA4, MSN, SORBS2, GNAT1, MPDZ, SIPA1L3, CD44	152	328	19662	3.94376	0.240688	0.0225774	0.0205323
GOTERM_CC_DIRECT	GO:0044297~cell body	6	3.82166	0.00114489	GNB1, RBP1, GNB3, VIM, GNB5, GFAP	152	102	19662	7.60913	0.271065	0.0225774	0.0205323
GOTERM_CC_DIRECT	GO:0005615~extracellular space	24	15.2866	0.00114523	FGA, CNTF, ANXA1, TFRC, PON1, ANXA5, HMGB2, SAAL1, MSN, CARTPT, CLU, FGF2, SIPA1L3, CST3, SELENBP1, VTN, TTR, PTPRZ1, CDH13, APOE, LCP1, FAU, A2M, CLIC1	152	1504	19662	2.06418	0.271133	0.0225774	0.0205323
GOTERM_CC_DIRECT	GO:0005635~nuclear envelope	7	4.4586	0.0014008	IPO8, RRM1, PARP1, CBX3, APOE, UBXN4, CLIC1	152	158	19662	5.73093	0.320836	0.0257748	0.0234401
GOTERM_CC_DIRECT	GO:0005840~ribosome	7	4.4586	0.00334102	RPS14, RPS18, RPS8, RPL27A, RPL13, FAU, RPL17	152	188	19662	4.81642	0.602939	0.0554905	0.0504642
GOTERM_CC_DIRECT	GO:0009986~cell surface	13	8.28025	0.00341789	FGA, ANXA1, TFRC, ANXA4, H2-K1, MSN, CLU, CKAP4, NT5E, EGFLAM, TNR, APOE, CD44	152	629	19662	2.67348	0.611303	0.0554905	0.0504642
GOTERM_CC_DIRECT	GO:0030425~dendrite	11	7.00637	0.00463966	PTPRZ1, KCNB1, CHL1, STAT1, GNB1, ANXA5, GNB3, SORBS2, APOE, MPDZ, ELFN1	152	490	19662	2.90389	0.722941	0.0711414	0.0646974
GOTERM_CC_DIRECT	GO:1903561~extracellular vesicle	4	2.54777	0.0063181	FGA, TFRC, GNB1, APOE	152	49	19662	10.5596	0.826109	0.0917787	0.0834654
GOTERM_CC_DIRECT	GO:0031012~extracellular matrix	8	5.09554	0.00772627	VTN, RPS14, RPS18, VIM, APOE, CLU, CKAP4, TGM2	152	294	19662	3.51987	0.882431	0.103257	0.0939038
GOTERM_CC_DIRECT	GO:0022627~cytosolic small ribosomal subunit	4	2.54777	0.00785649	RPS14, RPS18, RPS8, FAU	152	53	19662	9.76266	0.886614	0.103257	0.0939038
GOTERM_CC_DIRECT	GO:0031982~vesicle	6	3.82166	0.00876074	CST3, ANXA1, STX7, MSN, TAGLN2, CLIC1	152	164	19662	4.73251	0.911841	0.109907	0.0999521
GOTERM_CC_DIRECT	GO:0005829~cytosol	24	15.2866	0.00946062	CNTF, RANBP3, OSBPL6, ANXA1, XRCC4, STAT1, RPE, ANXA5, STAT3, DDX20, RBSN, CLU, SELENBP1, DGUOK, IPO8, RPS18, RBP1, APOE, GNB5, LCP1, VIM, CRYM, VPS25, TGM2	152	1784	19662	1.74021	0.927456	0.112244	0.102077
GOTERM_CC_DIRECT	GO:0036064~ciliary basal body	5	3.18471	0.00997726	BBS2, BBS1, BBS9, RAB28, BBS5	152	109	19662	5.93373	0.937184	0.112244	0.102077
GOTERM_CC_DIRECT	GO:0001891~phagocytic cup	3	1.91083	0.010167	ANXA1, IRGM1, LCP1	152	20	19662	19.4033	0.940421	0.112244	0.102077
GOTERM_CC_DIRECT	GO:0005578~proteinaceous extracellular matrix	8	5.09554	0.0112088	VTN, EGFLAM, PTPRZ1, CHL1, TNR, TFIP11, IMPG2, TGM2	152	316	19662	3.27482	0.955448	0.118986	0.108208
GOTERM_CC_DIRECT	GO:0045177~apical part of cell	5	3.18471	0.0119707	CHL1, MSN, REEP6, SIPA1L3, LGMN	152	115	19662	5.62414	0.963986	0.122368	0.111284
GOTERM_CC_DIRECT	GO:0005783~endoplasmic reticulum	19	12.1019	0.012918	TRAM1, GPR37, OSBPL6, ABCB6, ANXA5, H2-K1, IRGM1, CDKAL1, CLU, CKAP4, ASS1, GULO, CST3, LMAN1, APOE, REEP6, UBXN4, SLC27A4, TGM2	152	1323	19662	1.85771	0.972363	0.127335	0.115801
GOTERM_CC_DIRECT	GO:0030018~Z disc	5	3.18471	0.0154122	SYNM, PDLIM3, ANXA5, SORBS2, PYGM	152	124	19662	5.21594	0.986252	0.143909	0.130874
GOTERM_CC_DIRECT	GO:0043005~neuron projection	9	5.73248	0.0160033	KCNB1, GNB3, CDH13, SLC17A7, VIM, SYP, MPDZ, CLU, ASS1	152	420	19662	2.7719	0.988352	0.143909	0.130874
GOTERM_CC_DIRECT	GO:0005634~nucleus	60	38.2166	0.0161637	CNTF, TFRC, GORAB, HMGB2, NR2E3, CLU, FGF2, IPO5, IPO8, RPS18, TNR, ACADM, UBXN4, CLIC1, RGS9, GABPA, SAMD11, TSC22D4, ANXA1, RBM15, PARP1, RPS8, KMT5C, ANXA4, ANXA5, VWA5A, TFIP11, VPS25, SLU7, CD44, MVP, DDX20, SELENBP1, DGUOK, AMDHD2, EPB41L2, RPL13, APOE, LLPH, PCBD2, CRYM, NXNL1, DCPS, RPL17, RANBP3, OSBPL6, INTS1, XRCC4, CBX3, STAT1, ESRRB, STAT3, CBX1, MSN, ASS1, KRT18, TTC3, TSR2, REEP6, …	152	6019	19662	1.28947	0.988865	0.143909	0.130874
GOTERM_CC_DIRECT	GO:0016323~basolateral plasma membrane	6	3.82166	0.020355	SLC4A7, KCNJ10, ANXA1, TFRC, MSN, CD44	152	203	19662	3.82331	0.996573	0.170553	0.155105
GOTERM_CC_DIRECT	GO:0005902~microvillus	4	2.54777	0.0207565	BBS2, KCNJ10, MSN, SLC27A4	152	76	19662	6.80817	0.996939	0.170553	0.155105
GOTERM_CC_DIRECT	GO:0005789~endoplasmic reticulum membrane	12	7.64331	0.0212307	GULO, LMAN1, TRAM1, OSBPL6, GPR37, ABCB6, IRGM1, CDKAL1, REEP6, UBXN4, CKAP4, SLC27A4	152	710	19662	2.18629	0.997322	0.170553	0.155105
GOTERM_CC_DIRECT	GO:0043025~neuronal cell body	10	6.36943	0.0223168	CST3, CNTF, RRM1, PTPRZ1, KCNB1, ANXA5, SORBS2, APOE, GNAT1, ASS1	152	534	19662	2.42238	0.998029	0.170553	0.155105
GOTERM_CC_DIRECT	GO:0030054~cell junction	12	7.64331	0.0228275	SYNM, EGFLAM, XRCC4, KCNB1, EPB41L2, SLC17A7, ARHGAP17, SORBS2, SYP, LCP1, RABAC1, MPDZ	152	718	19662	2.16193	0.998294	0.170553	0.155105
GOTERM_CC_DIRECT	GO:0072534~perineuronal net	2	1.27389	0.022864	PTPRZ1, TNR	152	3	19662	86.2368	0.998311	0.170553	0.155105
GOTERM_CC_DIRECT	GO:0030424~axon	8	5.09554	0.0243693	CST3, CNTF, PTPRZ1, TTYH1, KCNB1, STAT1, VIM, ACADM	152	370	19662	2.79687	0.998896	0.176998	0.160966
GOTERM_CC_DIRECT	GO:0031965~nuclear membrane	6	3.82166	0.0304899	CST3, OSBPL6, INTS1, ANXA4, CLIC1, IPO5	152	226	19662	3.43421	0.999806	0.215774	0.19623
GOTERM_CC_DIRECT	GO:0060076~excitatory synapse	3	1.91083	0.0327422	SLC17A7, SYP, ELFN1	152	37	19662	10.4883	0.999898	0.225921	0.205457
GOTERM_CC_DIRECT	GO:0030529~intracellular ribonucleoprotein complex	7	4.4586	0.0372979	RPS14, RPS18, RPS8, RPL27A, MVP, RPL13, RPL17	152	320	19662	2.82965	0.999972	0.248275	0.225787
GOTERM_CC_DIRECT	GO:0060170~ciliary membrane	3	1.91083	0.037781	BBS2, BBS9, BBS5	152	40	19662	9.70164	0.999976	0.248275	0.225787
GOTERM_CC_DIRECT	GO:0005764~lysosome	7	4.4586	0.0427872	CST3, STX7, HEXA, IRGM1, APOE, ASS1, LGMN	152	331	19662	2.73561	0.999994	0.269077	0.244704
GOTERM_CC_DIRECT	GO:0031966~mitochondrial membrane	4	2.54777	0.0428964	ANXA1, ACADM, CLU, SFXN5	152	101	19662	5.12298	0.999994	0.269077	0.244704
GOTERM_CC_DIRECT	GO:0005576~extracellular region	21	13.3758	0.0475783	FGA, ANXA1, TFRC, PON1, HMGB2, CARTPT, CLU, FGF2, ITFG1, CST3, VTN, RS1, EGFLAM, TTR, PTPRZ1, CHL1, TNR, APOE, THEM6, A2M, IMPG1	152	1753	19662	1.54961	0.999999	0.291814	0.265381
